# Supplementary material for: Sugar transporters enable a leaf beetle to accumulate plant defense compounds
Source: Nat Commun. 2021 May 11;12:2658. doi: 10.1038/s41467-021-22982-8 (PMC8113468; doi:10.1038/s41467-021-22982-8)
Supplement: Supplementary file 3 — Supplementary Data 1 [file 41467_2021_22982_MOESM3_ESM.xlsx]

## Sheet: predicted transporters
Numbers of putative transporters in the gut and Malpighian tubule-specific transcriptome of P. armoraciae predicted by the Transporter Automatic Annotation Pipeline
Transporter family	Transporter number
The Major Facilitator Superfamily (MFS)	353
The ATP-binding Cassette (ABC) Superfamily	174
The H+- or Na+-translocating F-type, V-type and A-type ATPase (F-ATPase) Superfamily	93
The Voltage-gated Ion Channel (VIC) Superfamily	71
The Mitochondrial Carrier (MC) Family	69
The Neurotransmitter Receptor, Cys loop, Ligand-gated Ion Channel (LIC) Family	39
The P-type ATPase (P-ATPase) Superfamily	38
The HlyC/CorC (HCC) Family	33
The Epithelial Na+ Channel (ENaC) Family	29
The Drug/Metabolite Transporter (DMT) Superfamily	26
The Major Intrinsic Protein (MIP) Family	26
The Transient Receptor Potential Ca2+ Channel (TRP-CC) Family	23
The Amino Acid/Auxin Permease (AAAP) Family	22
The Glutamate-gated Ion Channel (GIC) Family of Neurotransmitter Receptors	22
The Neurotransmitter:Sodium Symporter (NSS) Family	21
The Amino Acid-Polyamine-Organocation (APC) Family	18
The Equilibrative Nucleoside Transporter (ENT) Family	18
The Mitochondrial Protein Translocase (MPT) Family	17
The Ca2+:Cation Antiporter (CaCA) Family	14
The Sulfate Permease (SulP) Family	14
The Ferrous Iron Uptake (FeoB) Family	12
The Resistance-Nodulation-Cell Division (RND) Superfamily	12
The YhaG Putative Tryptophan Uptake Permease (YhaG) family	12
The Unknown BART Superfamily-1 (UBS1) Family	11
The Solute:Sodium Symporter (SSS) Family	10
The Zinc (Zn2+)-Iron (Fe2+) Permease (ZIP) Family	10
The Choline Transporter Like (CTL) Family	9
The MerTP Mercuric Ion (Hg2+) Permease (MerTP) Family	9
The Multidrug/Oligosaccharidyl-lipid/Polysaccharide (MOP) Flippase Superfamily	9
The Chloride Carrier/Channel (ClC) Family	8
The Glycoside-Pentoside-Hexuronide (GPH):Cation Symporter Family	8
The Gap Junction-forming Innexin (Innexin) Family	8
The Annexin (Annexin) Family	7
The Cation-Chloride Cotransporter (CCC) Family	7
The Cation Diffusion Facilitator (CDF) Family	7
The Divalent Anion:Na+ Symporter (DASS) Family	7
The Organo Anion Transporter (OAT) Family	7
The Polycystin Cation Channel (PCC) Family	6
The Proton-dependent Oligopeptide Transporter (POT) Family	6
The Twin Arginine Targeting (Tat) Family	6
The Arsenite-Antimonite (ArsAB) Efflux Family	5
The Inward Rectifier K+ Channel (IRK-C) Family	5
The Ammonia Transporter Channel (Amt) Family	4
The Intracellular Chloride Channel (CLIC) Family	4
The Dicarboxylate/Amino Acid:Cation (Na+ or H+) Symporter (DAACS) Family	4
The Mg2+ Transporter-E (MgtE) Family	4
The Cytochrome Oxidase Biogenesis (Oxa1) Family	4
The Inorganic Phosphate Transporter (PiT) Family	4
The Anion Exchanger (AE) Family	3
The Arsenite-Antimonite (ArsB) Efflux Family	3
The ATP Exporter (ATP-E) Family	3
The Monovalent Cation:Proton Antiporter-1 (CPA1) Family	3
The Ca2+ Release-activated Ca2+ (CRAC) Channel (CRAC-C) Family	3
The Double Stranded RNA Transporter (dsRNA-T) Family	3
The H+-translocating Pyrophosphatase (H+-PPase) Family	3
The Iron/Lead Transporter (ILT) Superfamily	3
The Mitochondrial Tricarboxylate Carrier (MTC) Family	3
The Metal Ion (Mn2+-iron) Transporter (Nramp) Family	3
The Presenilin ER Ca2+ Leak Channel (Presenilin) Family	3
The ATP:ADP Antiporter (AAA) Family	2
The Anion Channel-forming Bestrophin (Bestrophin) Family	2
The Monovalent Cation:Proton Antiporter-2 (CPA2) Family	2
The Copper Transporter (Ctr) Family	2
The Type II (General) Secretory Pathway (IISP) Family	2
The Lysosomal Cystine Transporter (LCT) Family	2
The Branched Chain Amino Acid:Cation Symporter (LIVCS) Family	2
The CorA Metal Ion Transporter (MIT) Family	2
The Oligopeptide Transporter (OPT) Family	2
The 2-Hydroxycarboxylate Transporter (2-HCT) Family	1
The Auxin Efflux Carrier (AEC) Family	1
The Bile Acid:Na+ Symporter (BASS) Family	1
The Betaine/Carnitine/Choline Transporter (BCCT) Family	1
The Chloroplast Envelope Protein Translocase (CEPT or Tic-Toc) Family	1
The Concentrative Nucleoside Transporter (CNT) Family	1
The C4-Dicarboxylate Uptake (Dcu) Family	1
The C4-dicarboxylate Uptake C (DcuC) Family	1
The Epithelial Chloride Channel (E-ClC) Family	1
The Glutamate:Na+ Symporter (ESS) Family	1
The PTS Glucitol (Gut) Family	1
The Nucleotide-sensitive Anion-selective Channel, ICln (ICln) Family	1
The Magnesium Transporter1 (MagT1) Family	1
The 4 TMS Multidrug Endosomal Transporter (MET) Family	1
The H+- or Na+-translocating Bacterial Flagellar Motor 1ExbBD Outer Membrane Transport Energizer (Mot/Exb) Family	1
The Mitochondrial and Plastid Porin (MPP) Family	1
The Malonate:Na+ Symporter (MSS) Family	1
The NIPA Mg2+ Uptake Permease (NIPA) Family	1
The Non-selective Cation Channel-2 (NSCC2) Family	1
The OmpA-OmpF Porin (OOP) Family	1
The Reduced Folate Carrier (RFC) Family	1
The Telurite-resistance/Dicarboxylate Transporter (TDT) Family	1
The Homotrimeric Cation Channel (TRIC) Family	1
The Anion Channel Tweety (Tweety) Family	1
The Urea Transporter (UT) Family	1
