# Supplementary material for: Sugar transporters enable a leaf beetle to accumulate plant defense compounds
Source: Nat Commun. 2021 May 11;12:2658. doi: 10.1038/s41467-021-22982-8 (PMC8113468; doi:10.1038/s41467-021-22982-8)
Supplement: Supplementary file 4 — Supplementary Data 2 [file 41467_2021_22982_MOESM4_ESM.xlsx]

## Sheet: Description
Description:
Putative MFS transporters identified in the transcriptome of Phyllotreta armoraciae and the genomes of Leptinotarsa decemlineata, Anoplophora glabripennis, and Tribolium castaneum
Abbreviations:
MFS	Major Facilitator Superfamily
TMD	Transmembrane domain

## Sheet: Phyllotreta armoraciae
Putative MFS transporters identified in the transcriptome of Phyllotreta armoraciae
							Gene expression level (TPM value, mean of four replicates)
Gene ID	GenBank accession	Length (aa)	TMD (TMHMM prediction)	MFS families	CDS	Protein sequence	Foregut	Midgut	Hindgut	Malpighian tubules
PaGTR1	MN433063	490	12	2.A.1.1: The Sugar Porter (SP) Family	ATGAACAATTGGACAAAAGAACATTTTGAAGAAAAGATCGGTTCAATTAAAAACAAAATGGAAACAGAAAGTCATACATGTGAGGCGAAAAAAGAGGAAAAGCAATGCGTCAAATCTGACACTTTCTTTTTGTATTTTTCTGTTATAACAGTTCAATTATTAACTCTGGCTTCTGGATCATCGATGGCATGGACATCCCCTGTTTTAGGAAAACTCTATTCGAACGACACCAATGTAAATCCTATGGGTAGACCCATAACAACCATAGAGGTATCGATGTTAGCAGGAATACCATTGTTTACAAATACCATTGGAATGCTCATAGTGCCTAAACTTTCAGATATAATCGGTAGAAAAGGACACCTGTTAATTTCAGGCGTTGTAATGCTATTGTCAGGC…	MNNWTKEHFEEKIGSIKNKMETESHTCEAKKEEKQCVKSDTFFLYFSVITVQLLTLASGSSMAWTSPVLGKLYSNDTNVNPMGRPITTIEVSMLAGIPLFTNTIGMLIVPKLSDIIGRKGHLLISGVVMLLSGIGLGFSSASVTFMIITRCLFGITGCFVVLCIYLVEICEDHNRGKFGCFTGIFNQIGHLFGFVIGPYFSVKNFSLIVISPVLIFIIFAMMLPESPVYLLKKGKEDECKNALRKLRRNKTEEEIESDMIKLKENFKKEQKGKIADLFKNQENLVALILSFLPMLLKYFSGVTVIFMFLAPFFDEAGTNLSGDTVAIGIAVFKILFFTLTSFIVERFGRRKMLLISSTGTSIPLFLIGIYFYLQHINSMFLVNLQWLPLTSLLFTVALF…	0.017406	0	0	74.0641
PaGTR2	MN433061	504	12	2.A.1.1: The Sugar Porter (SP) Family	ATGGTCAAAAAACGATACGAAATCAGCAAATTTCTGAACGCAATCGTGAGAAGAAAGGATAACGCCGATAATGAAAAAGAAATCAAGAAAAGCGAAGATAAAAATTTAGAAGAATTGAAAACAGATTGTTCAGATAGACGAGCAGATACTCCTTTCCTGTACTTCACTATATTAACAGTTCTATTGCTAATCATGGTCGGGAGTTCAGCAATGACGTGGACATCCCCAGCTCTGATCCAACTCAAAATGAACAACACGAGAGTCAACCCGCTGGGCAGGCCGATAAAAACTATAGAGATCTCGATGCTGCTGGGCATACCGATGATGGCGAATCTGGTGGGCTCTTCGGTGCTGCCCATGCTCTCCGACATACTGGGCAGGAAGAAGATGCTGTACATG…	MVKKRYEISKFLNAIVRRKDNADNEKEIKKSEDKNLEELKTDCSDRRADTPFLYFTILTVLLLIMVGSSAMTWTSPALIQLKMNNTRVNPLGRPIKTIEISMLLGIPMMANLVGSSVLPMLSDILGRKKMLYMCGVGFLMSTIGTAFSNRIYLLLLFNSITFCIQGASYALIPMYLTEVCEDHNRAKFGCIMTLFMPLGQLLTYLDGSVLKIKYFTLINSVPLLPFLAFFLVAPESPVYSMAKGRREQCLKSLKRLRGNKTEMEIQKDLEKINLGMEVQENRKRESKFLTIFYTKEGRLGLVFATLPMLFQYLSGAPIIIGLLAPIFDETKTLSGNTIAIIVGCVKVSCFFFISTIVERTGRKPLLVISCAGASMSLLLLAVYFYLLSIDSPAIQQLKF…	28.3098	1.86819	37.6919	0.902677
PaGTR3	MN433062	478	12	2.A.1.1: The Sugar Porter (SP) Family	ATGAAGGACGAGATATCTCTGAAGACGATAGTAAACGGAAGTTTCAAAAAAACCGGTCCAAAACAGTCGATTCCAAAAACCGACTCGCTATTCCTGTACGTATCTGTGCTAACTGGTACATTATTGATGATCTCGGTTGGAATATCAGTGATATGGACCTCACCGGTAATAGGCAAATTAAAATCGAACGACACCGATACAAATCCACTCGGCAGGCCGATAACAGTAATAGAAATATCTATTATAGCAGGAGTACCGGCCCTCACAGACGTCATAGGAATGCTAGTGATGCCCAAGGTAACCGACATAATCGGCAGAAAGCTCCATTTAACCTTCACCGCGATCACAATGGTGCTGGCGGGCGTAGGTTTAGCTTTCAGCACGAGCATCCTCTACATG…	MKDEISLKTIVNGSFKKTGPKQSIPKTDSLFLYVSVLTGTLLMISVGISVIWTSPVIGKLKSNDTDTNPLGRPITVIEISIIAGVPALTDVIGMLVMPKVTDIIGRKLHLTFTAITMVLAGVGLAFSTSILYMTLWRCLFGFPAAYIVLSIYIAEICEDHNRGKFGCFTSLLHQIGNFLGFLIGPFLSVKMFSLVMTAPAMLFLFICAVLPETPIYSMLRGDEDKCKAALKKLRGYKTDRDIDSDVMGLKESLKEEKKGKISDLFRKKEHRIALLLGCLGLILKVASGVTVIFTYLAPFFDQANTSLSGDNVAMIVSVVKIFVFAFTSFIVDRFGRRNLLVISSTATGIPLCAVGVYFYLQHINSPYIDYLQWLPLTGFLLMVISFGLGIGLIPHVLVT…	26.3387	0.0145045	12.7096	9.14593
PaGTR4	MN433079	468	12	2.A.1.1: The Sugar Porter (SP) Family	ATGAAGGTAAAACAAGATGAAGATTACCATCTTCGATTGCCCGTTACTAAAAGTGACACGTTATTTTTATACTGTTCCGTTGTAACTGCCGAGTTACTTTTGGTCGCGACGGGATCATCAATGGTTTGGCCATCACCGGTGTTGGGCAAATTGGGCTCCAATGACACAGAAATAAACCCGATCGGACGACAAATAACTACAGTAGAAATTTCCATGTTAACGGGAATACCGCAATTCACGAGCATTCTAGGACTACTTTTATGTCCGAAACTGTCGGATATAATTGGAAGAAAACGGTACTTGTTTCTAGCCGGAGTAGTAATGCTGATTTCTGGAGTGGGCCTGGCGTTCAGCAAAAAAATCGTTTACATGATCATAATGAGATGCATATTTGGTTTT…	MKVKQDEDYHLRLPVTKSDTLFLYCSVVTAELLLVATGSSMVWPSPVLGKLGSNDTEINPIGRQITTVEISMLTGIPQFTSILGLLLCPKLSDIIGRKRYLFLAGVVMLISGVGLAFSKKIVYMIIMRCIFGFFGVMSVVPVYIAEICEDRNKGKFGCYTGMLHQIGHLFGFIIGPFLSVKYFTLVITAPLLIFICVFPLMPETPVYLLKHSKIQECKASLKKLRKNKNDLELELDLKKLEEHLKNEPKGKVVNLFKKREHIFGILLSLLPIMLKYCSGVTVLFTFLAPFFDSAGTNLSGDLVAIIVAVVKISFFLLTSLIVDKFGRRRMLLISSCSTAVPLCALGIYFYLHHIQSPAVEYLQWLPLTGILATVSCFGLGIGPIPTYLMTEFFPADLRT…	0.211245	0	0.791715	10.4672
PaGTR5	MN433064	479	12	2.A.1.1: The Sugar Porter (SP) Family	ATGGATAACAAAAAATATGAGAATATTCAAAAGGAAAAAACACAATCATCTAGTACTAGTCGAAAACCGGATGCGTTATTTTTATACATCTCTGTTTTAACAGTTCAAATATTATCAATTGCATCTGGAGCATCGATGGTATGGACTTCACCTGTACTAGGAAAATTGTATTCAAACGATACTGAAGTAAATCCGATAGGCAGGCCCATAACAACTATAGAAGTTTCAATGCTAGCTGGAATACCAACGTTTACCAATATTCTCGGGGGTTTCTTTTTGCCCAAACTTTCTGATATATTTGGCAGGAAGCGGTATTTACTGTGTTCAGGGCTTGTAATGCTGCTTTCAGGCGTTGGTTTAGCTTTTAGTGAAAGCGTGTTATTAATGATAATAACAAGG…	MDNKKYENIQKEKTQSSSTSRKPDALFLYISVLTVQILSIASGASMVWTSPVLGKLYSNDTEVNPIGRPITTIEVSMLAGIPTFTNILGGFFLPKLSDIFGRKRYLLCSGLVMLLSGVGLAFSESVLLMIITRCIFGFPGAWIVICLYAAEVSEDHNRGKFGCYFGIFHQMGHLFGFVVGPFFSVKYFTLIITSPLLIFVVVFMLVPETPMYLLAIGRENDCKTALRKLRSNKEEEEIESALKKLKESQMKPKEEQGKITDLIKKRESILAVLLGLIPVLTKYCSGVTVLFTFLAPFLDQAGTSLSGDIMAIIIAVFKITFFILTSLFVDRFGRRKMLVISSTGTAIPLFLLGIYFYLQSIDSSLIAYLQWIPLTCLIFTVCCFGSGLGPIPLAVVSEL…	3.41673	0.123234	2.14283	470.976
PaGTR6	MN433065	479	12	2.A.1.1: The Sugar Porter (SP) Family	ATGGATAACCAAAATGAGAATAATCAAAACGAAAAATCGCAAATATCCACTAGTAGAAAACCAGATACATTGTTTTTATACATCTCTGTTATAACAGCTCATTTAATATCAATGGCGTCTGGTGCATCAATGGTATGGACTTCACCTGTACTGGGAAAATTGTATTTAAACGATACTGAAGTAAATCCGATAGGCAGGCCCATAACAACTATAGAAGTATCAATGCTAGCTGCAATACCTACATTAAGCAATATCTTTGGAATACTTTTTATGCCTAAACTTTCTGATATATTTGGCAGAAAGCGGTATTTACTGTGTTCAGGGCTTGTAATGCTGCTTTCAGGCGTTGGTTTAGCTTTTAGTAATAACGTGTTATTAATGATAATTACACGGTGTATT…	MDNQNENNQNEKSQISTSRKPDTLFLYISVITAHLISMASGASMVWTSPVLGKLYLNDTEVNPIGRPITTIEVSMLAAIPTLSNIFGILFMPKLSDIFGRKRYLLCSGLVMLLSGVGLAFSNNVLLMIITRCIFGFPGAWTVVCLYAAEVSEDHNRGKFGCYFGIFQQIGHLFGFVMGPFFSVKHFTLIITSPLLVFVVIFMILPETPKFLLAKDREDECKNVLRKLRSNKSEEEIESDFEKLKENQIKPKEEQGKITDLIKKRESMLAVILGLLPLLTKYCSGVTIIFAFLAPFFDQAGTSLSGDIVAIIIAVFKITFFILTSFIIEKNGRRKMLLISSTSIAIPLFLLGIYFYLQSIDSPIIAHLQWIPLTCLLFTVSFFGLGLGPIVEGWISELPL…	2.18801	0.0906911	0.767869	163.625
PaGTR7	MN433066	477	12	2.A.1.1: The Sugar Porter (SP) Family	ATGGATAACCAAACTAAGAAAAATCAAAACGAAAATTCGCAATTATCCACTAGTAGAAAATCAGATACATTATTTTTATACATCTCTGTTATAACAGCTCATTTAATATCAATGGCGTCTGGTGCATCGATGGTATGGACTTCACCTGTACTAGGAAAATTGTATTTAAACGACACTGAAGTAAATCCGATAGGCAGGCCTATAACAACTATAGAAGTTTCAATGTTAGCTGGAATACCAACATTTACTAATATTGTCGGAATACTCTTTATGCCCAAACTTTCTGATATATTCGGCAGGAAGCGGTTTTTACTGTATTCAGGGCTCGTAATGCTGCTGGCTAGCGTTGGTTTAGCGTTTAGTAATAGCGTGATATTAATGATAATAACAAGGTGCATT…	MDNQTKKNQNENSQLSTSRKSDTLFLYISVITAHLISMASGASMVWTSPVLGKLYLNDTEVNPIGRPITTIEVSMLAGIPTFTNIVGILFMPKLSDIFGRKRFLLYSGLVMLLASVGLAFSNSVILMIITRCIFGFPGTWTVSCLYAAEVSEDHNRGKFGCYFGIFNQLGHLFGFMIGPFLSVKYFTLIITSPLLIFLVIFMMMPETPIHLLVKGREDECKIALKKLRSNKSDEEIETDFDKLKENQRKHKEHAGKITDLVKKRESILAVILGLIPLLNKYCSGVTVIFTFLAPFFDQTGTSLSGDIMAIIIAVFKITFFVLTSLIVERFGRRKMLLISSTGTAIPLFLLGIYFYLHSINSSLIAYLQWIPLTCLIFTVCFFGLGLGPIPQALISELPS…	1.09959	0	1.47701	140.123
PaGTR8	MN433067	488	12	2.A.1.1: The Sugar Porter (SP) Family	ATGAGAAAAATGAGTTTAGAAGACCATAAAAATAAGGATTACCAAAATGCAATTAATCAAAAAGAACAAACCCAATTACCTGTCGATAGAAAACCAGACACTTTATTTTTATACATTTCGATCACAACAGCTCAATTAATTTCAATTACGTTTGGGGCTTCGATGGTATGGATATCACCTGTATTGGGAAAACTGCAATTAAACGATACCGAAGCCAATCCTATAGGCAGGCCCATCACCACTTTGGAAATTTCAATGTTAGCTGGAATACCGGAATTTACCAACACCCTGGGAATACTCCTAATGCCCAAACTCTGCGACATAATTGGCAGGAAGAGATATTTGCTGTTTTCTGGATTAGTAATGCTGCTGGCAGGCGCGGGCTTAGCGTTCAGTAAC…	MRKMSLEDHKNKDYQNAINQKEQTQLPVDRKPDTLFLYISITTAQLISITFGASMVWISPVLGKLQLNDTEANPIGRPITTLEISMLAGIPEFTNTLGILLMPKLCDIIGRKRYLLFSGLVMLLAGAGLAFSNSVLLMIITRCLFGFSGAWTVVCLYVTEVCEDHNRGKFGCYFGIFHQLGHLFGFVIGPFFSVKIFTLIITAPALLFVVIFTMAPETPIYLLVKGKEEECKAALRRLRSNKSKEEIKLDLEKLKENQMKQKEQKGKLADLIKKRESLLAVIFGLIPLLTKYLSGVTVIFTFLAPFFDTAGTSLSGDLVAIIIAVVKIIFFVLTSFVIERFGRRILFQISSIGTAIPLFILGTYFYLQSINSSLLVQLDWIPLTCLLVTVCLYGLGLGP…	0	0	0.14376	0.0763689
PaGTR9	MN433068	487	12	2.A.1.1: The Sugar Porter (SP) Family	ATGGATTTAGAAAATAAAACACATCAAACAAGAAAGCAGGAAAATCAACAAAATAATGTTCCAGTTCAAGAGACCGCCAGAAAGCCCGACACGCTATTTTTGTATTTTTGTGTCATGACTGGTCAGTTAGTTACTATGGCTTTCGGAGCATCGATGACATGGACTTCTCCTGTTCTAGGAAAATTATATTCAAATAACACCGATATAAATCCATTGGGTAGACCAATAACATCCATAGAAGTGTCACTGTTAGCGAGTATGCCAACGTTTACAAATATCCTTGGAATGCTCGTGATGCCTAAAATCTCAGATATAGTTGGTAGAAAACGATATTTGTTAATTGCTGGCGTTGTAACGTTGTTCTCAGGCGTAGGTTTAGGTTTCAGTGGCGCAAGTTTA…	MDLENKTHQTRKQENQQNNVPVQETARKPDTLFLYFCVMTGQLVTMAFGASMTWTSPVLGKLYSNNTDINPLGRPITSIEVSLLASMPTFTNILGMLVMPKISDIVGRKRYLLIAGVVTLFSGVGLGFSGASLVLMIVTRCLFSFSASWVVFSLYLMEICEDHNRGKFGCYLGIFNQLGNFLGLVFGPFFSVKTFSFIITSPLFFFVVVFTVMPESPVYLLKHGKEKECKKALWKLRSNKTKEEIELDLKKLKYSLQNEPKGKIADLFKKRENFLAVVLSFLPLLIKYSSGVTVIFTFLAPYFNEAGTSLSGDIVAIVVAAVKVAFFVLASFIVERFGRRKLLILSSTGTAIPLFTAGVYFYLQSINSSLIAYLQWLPLTSLLFTVCFFGIGLGPVTQA…	0.280209	0	1.02974	100.903
PaGTR10	MN433082	487	12	2.A.1.1: The Sugar Porter (SP) Family	ATGGATTTAGAAAATAAGCCGCATCAAACGAAGAACCAGGGAAATCAACAAAAAAATGTTTCAGTTCAAGAGACCATCCGAAAACCCGACACGCTATTTTTGTATTTTTGTGTTATGACTGGTCAGCTAGTTACTATGGCTTTCGGAGCATCGATGGCATGGACTTCTCCTGTTCTGGGAAAATTATATTCAAATAACACCGATATAAATCCATTGGGTAGACCAATAACATCCATAGAAGTGTCACTGTTAGCGAGTATGCCAACGTTTACAAACATCCTTGGAATGCTCGTGATGCCTAAAATCTCAGATATAGTTGGTAGAAAACGATATTTGTTAATTGCTGGCGTTTTAACCTTGTTCTCAGGCGTAGGTTTAGGTTTCAGTGGCGCAAGTTTA…	MDLENKPHQTKNQGNQQKNVSVQETIRKPDTLFLYFCVMTGQLVTMAFGASMAWTSPVLGKLYSNNTDINPLGRPITSIEVSLLASMPTFTNILGMLVMPKISDIVGRKRYLLIAGVLTLFSGVGLGFSGASLVLMIVTRCLFSFSAGWVVFSLYLMEICEDHNRGKFGCYVGIFNQIGNFFGFVFGPFFSVKTFSFIITSPILIFVVIFTVMPESPVYLLKHGKEKECKKALRKLRSNKTEDEIELDLKKLKYSLQNEPKGKIADLFKKRENFLAVVLSFLPQLIKYSSGVTVIFTFLAPYFNEAGTSLSGDMVAILVAVVKVTSFVLASFIVERFGRRKLLILSSTGTAIPLFTAGVYFYLQSINSSLIAYLQWLPLTSLLFTVCFFGIGLGPVSQV…	1.02451	0.00711852	0.458048	149.29
PaGTR11	MN433069	469	12	2.A.1.1: The Sugar Porter (SP) Family	ATGGAAGAGAGTCACAACGTTGCGAAAAAACGTAAACCATTTTTCGTCTATTTCTGCGTTTTAACTGGTAATTTATTGACTCTTTCACTGGGAGTATCAATGGCTTGGACATCTCCAGTTTTGACTAAACTAAGTTCAAACAACACCGACATCAATCCATTGGGAAGGCCTATAACTGCCGCAGAAGTGTCTATGTTAGCGGGAATACCAACATTTACGAGCAGTTTAGGGCTTCTTGTAATGCCTAAATTTTCGGATTTATTCGGTAGGAAGAGATATTTGTTATTTTGCGGTGTTTTAATGTTTTTATCGGGTATAGGTCTAAGTTTTAGTAATGCTAGTATTACATTTATGATAATTACTAGGTGTTTGTTTAGTTTTACCGAGGCTTATTCCGTG…	MEESHNVAKKRKPFFVYFCVLTGNLLTLSLGVSMAWTSPVLTKLSSNNTDINPLGRPITAAEVSMLAGIPTFTSSLGLLVMPKFSDLFGRKRYLLFCGVLMFLSGIGLSFSNASITFMIITRCLFSFTEAYSVMSIYVAEIAEDHNRGKLGCSTGIFHQMGHLLGYIIGPFFSIKNFSLIMTAPTLIFFVFFLMAPETPIYLLIKGKENESKNALRKLRSNKSEEEIELELKNMKENLKKERKGKIIDLFKKREHVLALIFSFLPLLIKFSSGVTVIYAFLAPFFDQAGTNLSGDMVAILIAVFKVSSFILSSVLIEKFGRRKLILMSSTGTAIPLFFIGVYFYLQSINSSLLPYLQWLPLTGLILTVSFFGIGLGPVPHLLTAELPPVELRATLAALV…	0.31526	0.254322	3.43194	87.5539
PaGTR12	MN433070	475	12	2.A.1.1: The Sugar Porter (SP) Family	ATGCATTTAGAGATAAAAGAAAACCACAAAGTTGCGAAAAAACGCGACTCATTTTTCATGTATTTCTGCGTGTTAACTGGAAATTTATTGACTCTTTCACTGGGAGCTTCAATGTCTTGGACATCCCCAGTTTTGACTAAACTAAGTTCAAACAACACCGAGATCAATCCATTGGGAAGGCCTATAACTGCCGCAGAAGTGTCTATGTTAGCGGGAATACCAACATTTACCAGCACTTTCGGGCTTCTTATAACGCCTAAATTTTCGGATATATTCGGTAGGAAAAATTTCTTGTTATTTTGCGGTGTTTTAATGTTTTTATCAGGTATAGGTATAAGTTTCAGTGGTGGTAATATTGCATTAATGATAATTACTAGGTGTTTGTTCAGTTTCACCGAA…	MHLEIKENHKVAKKRDSFFMYFCVLTGNLLTLSLGASMSWTSPVLTKLSSNNTEINPLGRPITAAEVSMLAGIPTFTSTFGLLITPKFSDIFGRKNFLLFCGVLMFLSGIGISFSGGNIALMIITRCLFSFTEAYSVTSIYIAEITEDHNRGKWGCSLGIFQQMGHLFGYVIGPFFSIKYFSLIMTAPTLIFLVFFSMVPETPIYLLIKGKENECKNSLRKLRSNKSEEEIELELKNMKENLKKKGRKGNIVDLFKKRENVLALVFSFLPLLIKFSSGVTVIYAFLAPFFDQAGTSFLTGDMVAILIAVFKVTSYVLSSLAIEKFGRRNLFLISTTGTALSLFFIGVYFFLQSINSSLLPYLQWLPLTGLILTVSFFGIGLGPVPHLLTAELPPVELRA…	1.36125	0.102172	1.57347	291.046
PaGTR13	MN433071	473	10	2.A.1.1: The Sugar Porter (SP) Family	ATGCATTTAGAGATGGAAGAAAGTCACAACGTTGCAAAAAAACGTAAACCATTTTTCGCCTATTTCTGCGTTTTAACTGGTAACTTATTGACTCTTTCACTGGGAGCATCCCTAACTTGGACATCTCCAGTTTTGACTAAACTAAGTTCAAACAACACCGACATCAATCCATTGGGAAGGCCTATAACTGCCGCGGAAGTGTCTATGTTAGCGGGAATACCAACATTTACGAGCACTCTAGGGCTTCTTATAATGCCTAAATTTTCGGATATATTCGGTAGGAAAAACTTCTTGTTATTTTCCGGTGTTGTAATGTTTTTATCAGGTATAGGTCTAAGTTTCAGTGGTGGTAATATTGCATTTATGATAATTACTAGGTGTTTGTTTAGTTTTACCGAG…	MHLEMEESHNVAKKRKPFFAYFCVLTGNLLTLSLGASLTWTSPVLTKLSSNNTDINPLGRPITAAEVSMLAGIPTFTSTLGLLIMPKFSDIFGRKNFLLFSGVVMFLSGIGLSFSGGNIAFMIITRCLFSFTEAHSVTSIYVAEIAEDHNRGKMGCCLSIFHQMGHLFGYVIGPFFSIKNFSLIITAPTLIFLLFFSMAPETPIYLLTKGKENESKNVLRKLISNKSEEEIELELKGMKENLKKERKGKIVDLFKKRENVLALIFSFLPLLIKFSSGVTVIYAFLAPFFDQAGTNLSGDMVAILIAVFKVSSFILSSVLIEKFGRRKLILISSTGTTLNLFFIGVYFYLQSINSSLLPYLQWLPLTGLILTVSFYGIGLGPIPHILAAELPPVELRATM…	0.775748	0.119285	3.15598	261.811
PaMFS1	MN433072	505	12	2.A.1.1: The Sugar Porter (SP) Family	ATGAGTTCTGGCATAGATCAAAAATTTGTCATCGGGGATATCGAAAGTACCATCGAAAGTTCCCTTCAAACAATCACTTACGTGCCAAAAGGGAAGGAAAATGGGCCATGCGAGGTTCCCCTCATCCTGGAAAACGATGCCAAGAAACCGGATACTCTATTTTTATATTTCACAGTCTTAACAGGTACATTATTGTTCTTCGTGAGCGGCGCTACGCTAGTATGGACTTCCCCGGTGATACCGATGCTGCGTTCCAACAATACCGAAATAAACCCAATGGGCTATCCCATATCCACGACAGAAGTGTCTTTGATAGCGGGCGTGCCTTCTTTAACGATGCTATTCGGTTCTGTGATACTAGCTAGAGTTTCTGAACTAGTGGGTCGGAAGAGATGCTTG…	MSSGIDQKFVIGDIESTIESSLQTITYVPKGKENGPCEVPLILENDAKKPDTLFLYFTVLTGTLLFFVSGATLVWTSPVIPMLRSNNTEINPMGYPISTTEVSLIAGVPSLTMLFGSVILARVSELVGRKRCLQIIGLGLFSSTLLIAFSPNVLLIVLFRSVLYIFYIGTLTVLPVYITEICEDHNRAKFGCLMGAFLPFGNLYTYILGSFCNVRYLTVMIAAPLLFFLAFFNLAPETPVYLLSKGRKDQCIKAIHAVRKNKTSREINEEFVKIEGTIQSSVSAQSNFIALFKTREARWGMLLAISPVIIQNLSGVTVIMTFLAPLFNSAGTSLSGNTMAIIVGSIKVCSFIFTSTIIEKTGRRRMLLISTLGTGIPLFVLGIFFYLKQQNSHLLPYIQ…	0	0	0	1.10325
PaMFS2	MN433073	491	12	2.A.1.1: The Sugar Porter (SP) Family	ATGGTCGAAATGGGCAAAGCCAAAGAACTCGAGGTTGATCAGCATGGAATTAAATACATTCCCGATGAAAAAGGGGCGTTCGTGCCCGAAAAATCCAAACAAAAGCCGGATTCATTTTTCCTGAGCTTCTCCATGTTGTCAGTGAATTTAATTGCAATAACTGGTGCTTCTACATACTCGTGGACGTCTCCTGTAATACCGAAACTTTTATCGAACGATACTGATGTAAATCCTCTGGACTCTCCAGCAACTACAATGGAAATATCCATGTTGGCCGGCTTGCCAAATTTAACTTGCACTTTGGGAATCATTATTGCACCTATCATTGCCAACATTCTGGGTAGGAAGAAGGCGAATCAAATATTCTCTCTGGCGATGCTTTTTTGTAACACCATGGTA…	MVEMGKAKELEVDQHGIKYIPDEKGAFVPEKSKQKPDSFFLSFSMLSVNLIAITGASTYSWTSPVIPKLLSNDTDVNPLDSPATTMEISMLAGLPNLTCTLGIIIAPIIANILGRKKANQIFSLAMLFCNTMVAFSSKMVFITIFRSVIMAGFMGSVASMLLYVAESCETHNRAKYSSFTSLAFPIGDMLSFAIGPHFSVRTFTLLLNIPLILYLISSIFVSESPVFLLSNGLRDKAFKVLLTLRSNKTRKEVEEEFIEMENNLKQNQSSKNAGYLSLVKTKEGRKGVALGIIPMLAQYMSGAAVIIAFLGPIFDSPGAVLSGDSVALIVGILRIIATYGTISIIEKFNRKTLLMFSSLGCGFCMSVLGILFFLNSHKTISLTTFQLLSIIFIISFIVI…	2.36897	0.0265319	5.49732	1210.89
PaMFS3	MN433074	492	12	2.A.1.1: The Sugar Porter (SP) Family	ATGGGTAAATTGGAAGAAGTAAAATATGTCCCTACAGATAATGGAACCCTCAAAGCAGTCGATGATCGTGCGACCAAATCAGATACATTTTTTGTATATTTCACAGCAATGACAGGAGGATCTGCGATGATGGGTGGTTCCTCGGCGTTTACGTGGACTTCCTCCGCCATTCCCATGTTTCTATCGAACGATACCAGCGTAAATCCTCTAGCATCACCAGCCAGTGTCGTCGAAATATCAGTATTAGCCGGATTTCCGGCTCTGTGCGGCCTTTTAGGCGGGCTACTCGCGCCTTACGTGTCCGATCTGTTGGGAAGAAAAAGGACATTGCAACTGTTAGGATTGGTAATGCTCCTGTGCCAAATAATCCTGGCTTTCAGCAGCCGAATGATATACGTG…	MGKLEEVKYVPTDNGTLKAVDDRATKSDTFFVYFTAMTGGSAMMGGSSAFTWTSSAIPMFLSNDTSVNPLASPASVVEISVLAGFPALCGLLGGLLAPYVSDLLGRKRTLQLLGLVMLLCQIILAFSSRMIYVIMSRSIFFIAFLGVTSVFSIYLTELSENHNRAKFGSFVVISLMMGSLMSYIVGPISGYKAFTLIISLPLVYFLIFFMFACESPIWLLTKGRREEAAKALRRLRSNKNAKEIELDMDEIEDSLRLRSNSKQTNVISLFKDRNGRIGVMLAVIPFSCHYISGIATIMSFLGPIFNAAGGSISTHAASIIVGSVKLLCMSISAAVIERAGRRFLLIASSIGCGLANFLMGLYLYLKHVDSFIIGYIQWLPLASIILFAVSFSVGLGPLP…	0.00760632	0.0339512	2.9412	326.103
PaMFS4	MN433075	448	11	2.A.1.1: The Sugar Porter (SP) Family	ATGCTCTCCGGAAGCGCCGCTTTGGCCTGGCCATCGTCCGCCATAACTCAGCTAGTTTCGAACGACACCGACGTGAATCCGCTGTCGAAACCGATTACCACAATCGATATTTCCACCATGGTTAGCCTGCCCATCCTGTTGGGTCTGTTGGGCTGCCTTTCAGCGCCTTACGTGACGGGTCGCTTGGGAAGGAAACGATTGTTGCTGTTCAACGGTTTCGTTATGTTCCTGACGACCGTTTGCATGGCTTTCGGCAGAAGCATCTTTCTAATAATAGCTTGCAGGTGTATGTTCTTCGTATGCTTCATCGGCTCGCTGTCTATAATTCCCGTGTACGTAACGGAGATGTGCGAGAACCACAACAGGGCGAAATTCTGCTCGCTGACCGCCATTTTTATG…	MLSGSAALAWPSSAITQLVSNDTDVNPLSKPITTIDISTMVSLPILLGLLGCLSAPYVTGRLGRKRLLLFNGFVMFLTTVCMAFGRSIFLIIACRCMFFVCFIGSLSIIPVYVTEMCENHNRAKFCSLTAIFMPVGQLMSYLIGANLSYKPFTLASSVPLAVFLVLFGFTTETPEYLLAIGRRSDCFKALRKLRSNKDTKEIIFDFEQIENNLKMKASAKKTGLLALLKDRNARLGIVLALIPSILHHFCGDSAISTFLGPIFQSAGTNISIGLATAIVGVVKIFSLGISSFIVERKGRVFLLLSSALGCALFFTLIGLYFYLKKMGSSIVNDIRWLPLVGVVGYVVAFSVGLGPLPNTIMGELFSTDHRPIAVSIIIAVVTVFLFGLNFLFPLVTEYA…	0.170738	0	0.0735841	0.744138
PaMFS5	MN433076	489	12	2.A.1.1: The Sugar Porter (SP) Family	ATGGCCAACCGCAAAAATGATACGACTCTTCTGGAAGTTAAATACGTGCCGGTTATTGAAAAATCTTCGGAGCTTAAACCCGAACCATTCAAACGACCCGATACAGTATATTTGATGTTTTCAATTGCATCATGTGTGCTTTTTATGGTATCCGGAGGATCAACATACGTGTGGTATTCATCTGCTCTAGTGAAATTGCGATCGAACGACAGTGATATCAATCCTTTGGGCAGGCCCATCACCAATTTGGAAACCTCTTTTCTACTGGCGATGCCAAATTTCGCTGGTATATTCGGGGCGCTATTCCTACCGCAGTTGTCGGATAAAACAGGCAGGAAAAAGTATTTGCTGATAATGGGTTTGGGAATGCTAGTGCACTACGTCAGTTTAGCTTTCAGT…	MANRKNDTTLLEVKYVPVIEKSSELKPEPFKRPDTVYLMFSIASCVLFMVSGGSTYVWYSSALVKLRSNDSDINPLGRPITNLETSFLLAMPNFAGIFGALFLPQLSDKTGRKKYLLIMGLGMLVHYVSLAFSTSIIAMVVSAALVGVFFAGGLSIVSLYITELCEEHNRAKYGCINLTCLPLGQLYCYVVGPMFSMKYYILLLTVPLMLFLVFFSFAPESPMYLLAKGRKNECMRTLKRLRSNKSQKEIDIDFEKINLSLTTMTNGKKANYFTVFKSKEGRVGLLLAMIPLIGTFVSGITIIMPLLAPIFNNAGIGISGTTVAIIVGAFKICFFILTSMLIEVAGRRTMLLVSSIGCAIPMSLLGICFYLNSINSPLLAKVQWLPIVLILLYIFFYSL…	2.0517	0	0.163849	372.239
PaMFS6	MN433077	482	12	2.A.1.1: The Sugar Porter (SP) Family	ATGACAGAAAATCGTGTAATTTCGCTTCCAGAAAATGAAGATGTGAAGTCCAATAATGAGGAAGTACTCGAAAACAGACCCGAAACGTTGTTTACATATTTTACAATAGGAACTGCATTTCTGCTGATAATGGTAGGAGGCTCTACAGTAGTTTGGTCTTCACCAGCCGTAGTAAAAATGAAACTGGACGATCCCAACGAAAATCCTCTGGGCAAACCCATAGAAGCCGTGGAACTATCGATTTTGATCGGGTTACCCACAGTGAGCGGTCTTCTCGGTTGCTTCATCATACCCAAGCTGGCGGACATCGTGGGCAGGAAATACACCCTGCTGGCCATCGGCTCCGTGTGGCTGCTCAGCTTGATCGCCACCTCTTTCAGCCGCAATTTAATCATGTTT…	MTENRVISLPENEDVKSNNEEVLENRPETLFTYFTIGTAFLLIMVGGSTVVWSSPAVVKMKLDDPNENPLGKPIEAVELSILIGLPTVSGLLGCFIIPKLADIVGRKYTLLAIGSVWLLSLIATSFSRNLIMFTSFICISMALQAASFAAVPIYLTEICQHHSRAKLGCILCVFIPIGELITYLVGSVFSIRDFTLIIASPLVVFLVLFHLAPESPVYSLTKGSVEECRRSLKKLRSNKTEKELNIEYDQIKESLDLQEVKSEFVILTLLKSKEGRFGLLLGTIPIVIQYLTGATLVLQLMGPIFDEANTFAGNTIAIIVGIAKVCCFLLASFLVERTGRKPLLIISCVGTGISTAVLSVYFYLNYINDPVIEDLKLLPLIAVLFFIMSYSMGIGPIPL…	0.0547201	0.0272852	0.507773	15.9608
PaMFS7	MN433078	496	12	2.A.1.1: The Sugar Porter (SP) Family	ATGGAAGATCCCAACGTTTCAAAAAAAAGTGACACCTTACAAGAAGTGAAATACATTCCGAATGATAGCCCTACAGTACAAAAACTGAAACCTGAAGAAGCGCCAGCTGATAGAAAACATGACACCTTTTTTTTGTATATCTCGGTATTGTTAACTCAATTACCTATAATAGTGTCAGGTGCTTCGACAGTATGGACTTCGCCGGCTTTATTGAAACTAAAATCGAACGACACCGACATAAACCCGCTGGGAAGGCCGATAACCACGGTGGAAATATCCATGATTTCGGGGCTACCCGTGATATTCGGCTTGGTAGGAAGCATGCTGTTGCCGAAATTATCCGACATAATCGGACGAAAAAAGCAAATGTTGTCAATGGGATTCTTCGTGCTCGTCTCC…	MEDPNVSKKSDTLQEVKYIPNDSPTVQKLKPEEAPADRKHDTFFLYISVLLTQLPIIVSGASTVWTSPALLKLKSNDTDINPLGRPITTVEISMISGLPVIFGLVGSMLLPKLSDIIGRKKQMLSMGFFVLVSGVALAFSNRVIHIVISKCLLGTALYGCYAVVPIFVAEICENHNRGKFGCFLGLAHQIGHLFAYLVGPVFSIKYFTLIITSPALVYVLLFFIVPESPIYLLNHGKERECREALRKLRSNKTETELDDDLEKMKMDLNATASAKKATVMDIFRVRENRIALMLALLPLMIQHFSGVTIIMGFLAPLFNAAGTGLSGNTVAILVSTIKTSSFLFTSFVVERFGRRRMLLFSSTFTGIPLFALGVYFYLQHVHSPYLQYIQWLPLVGIIM…	0.0859796	0	0	516.891
PaMFS8	MN433080	478	12	2.A.1.1: The Sugar Porter (SP) Family	ATGTCCGTCGAAATAGCTGTTACAATGGATCCAAAACTAACTCCCAAGTTAAGGGAAAGGCGAAAATCGCCAGTTATCAAACACGATACTTTATTTTTATACAGTTCCGTTGTAACTGCTGAGTTACTTTTTGTCCCAATGGGTGCATCAATGGTATGGACATCGCCAGTTATAGGCAAATTAGTTTCCAATGATACAGAAATAAACCCAATCGGAAGACAAATATCTATACTAGAAGTTTCCATGCTAACGGGAATACCGGAACTCACGAACATAATAGGGTTACTTTTCGTTACGAAACTGGCCGATGTAATTGGAAGAAAACGGTACCTGCTTCTCGCCGGAGCTGTAATGTTGATTTCTGGAATAGGTTTAGCTTTCAGTAATAAAATCGCTTAC…	MSVEIAVTMDPKLTPKLRERRKSPVIKHDTLFLYSSVVTAELLFVPMGASMVWTSPVIGKLVSNDTEINPIGRQISILEVSMLTGIPELTNIIGLLFVTKLADVIGRKRYLLLAGAVMLISGIGLAFSNKIAYMILARCAFGFPGVPSVIPVYIAEICEDLNRGKFGCYSGIFHQIGNLFGFVIGPILSVKYYTLVITAPALIFIILFLTMPESPVYLLKHGNEEECKVSLKRLRSNKTDQEIDMDLEKLKKQLENEPKGKVTDLFKKREHIIGLLLGFLPVLIKYCSGVTVLFMYLAPFFDSAETSLSGDLVAIIVAVFKISLFTVASFVVENFGRRKLILISSCGTALPLCALGVFFYLKHIESPALQQLQWLPLTGLLITVSFFGLGLGPIPNYLV…	0.0356842	0	0	0.945213
PaMFS9_ps	MN433081	118	2	2.A.1.1: The Sugar Porter (SP) Family	ATGGATAACCAAAATCAGAATAATCAAAACGAAAAATCTCAATTATCTACTAGTAGAAAACCCGATACTATATTTTTATACATCTCTGTTATAACAGCTCAATTAATATCCATTGCATCCGGATCATCGATGGTATGGACTTCACCTGTACTTGGAAAATTGTATTTAAACGACACCGAAGCCAATCCAATAGGCAGGCCCATAACAACTATAGAAGTATCAATGTTAGCTGCAATACCTACATTTACCAATATACTTGGAATACTCCTTATGCCCAAACTTTCTGATATATTAGGCAGGAAGCGGTATTTACTATGTTCTTGTAATGCTGCTTTCAGGCGTTGGTTTAGCTTTTAGTAAAAGCGTGTTATTAATGATAATTACAAGGTGTATTTTCGG…	MDNQNQNNQNEKSQLSTSRKPDTIFLYISVITAQLISIASGSSMVWTSPVLGKLYLNDTEANPIGRPITTIEVSMLAAIPTFTNILGILLMPKLSDILGRKRYLLCSCNAAFRRWFSF	0.256758	0.0142745	0.576052	33.1985
Pa17009		467	12	2.A.1.1: The Sugar Porter (SP) Family	ATGAGATCCACATCAAATTCACAAAGTTACCTGAACAATGAAGGCTATGGCAGGAGTTGGTTCGTTTATTTTTGTTCCATTACAAGTGATCTCCTGTGCATTAGTTATGGATTTACAACATCATGGTCATCTTCAATCATACCACAGCTGCAGTCGAATAACTCAGAAGTGAATCCTTTATCGAGACCAATAACAGCATTAGAAACGTCTGCTCTAGCAGCTTTACCATCAGTATTTGGCATGTTAGGAGTGTTCGGGCTACTTGTTACATCGAAAATATCCGACAAAGCGGGAAGAAAAGCGACGCTCCTCTTTGTAGCTATAACAGTGATCCTTTCATACCTGGTTTTGGCTTTTGCCAAGCACATCTCCATATACTACATATGTTTGGCTTGCATC…	MRSTSNSQSYLNNEGYGRSWFVYFCSITSDLLCISYGFTTSWSSSIIPQLQSNNSEVNPLSRPITALETSALAALPSVFGMLGVFGLLVTSKISDKAGRKATLLFVAITVILSYLVLAFAKHISIYYICLACIGWCDGLMILNLSAYNSEISLNRDRGKLLCLQGIMVPAGSTIAYFSGYTSVRNIAFIALICPSLFLGLSYFLPESPLSLVNDEKRCTQVLERLRGTKHVDMEYLLLKKSKTNAKKFTVLDVFKSRAPIKGFLLSVGLFAAQSVSGIYMLTAFMAPIFNEAGSYISGNAIGVMAGFIQIICVFCAAFFVERLGRRPLLLSSNIFIILNLSCMGAYFYLRQTEVLLYGQLQWLPILLVATYYIAYSIGMGPLPWTIMCDLFSNDLRTVG…	0.66286	0.799406	3.59168	147.104
Pa2548-2		257	6	2.A.1.1: The Sugar Porter (SP) Family	ATGGTCGTGATAGTATCCATGCTGGCGCTGGCGTTCTCCCAACAGATTTACGTGTACTACATCAGCGTGTTCATAAACGGATTCTCCACCAGCTGTCTGATGGCAGTCGTATCGATGTATAACACGGAGATAGCCGATAACGATAACAGGGGTAGAATTAACTGCTTGTTGGGGATGTCGGTGCCTTTAGGAAACGCCATAGCCTATTTATCCGGTAATGCAAGCTTAAGAACTATTTGTTTCGTCGGTACGATCACTCCTTCGATATTTCTCGTGCTATCCTTCTTCCTGTCTGAGACTCCGATATTCTTGCTAACAGCCAAAAAGGAAGACGAGTGCTTGAAGGCGTTGAAACGGTTAAGGGGCACCAATGACGTAGAAGATGAGTACGTGCAGATC…	MVVIVSMLALAFSQQIYVYYISVFINGFSTSCLMAVVSMYNTEIADNDNRGRINCLLGMSVPLGNAIAYLSGNASLRTICFVGTITPSIFLVLSFFLSETPIFLLTAKKEDECLKALKRLRGTNDVEDEYVQIKKSTQQTDSKKYTIIDVFRTRASIRSFCYTIELLMTEVFSGIFLLGAFMGPIFNEAGAFITGNSIGALASIVQVLLVIVASLFIDRLGRKPLLFASMSGCVVCLAALSVYFYHLHYPANCFRTN	4.42184	2.08091	3.6594	5.26921
Pa24378		501	12	2.A.1.1: The Sugar Porter (SP) Family	ATGGACTGTTGCACAAATGGAAAATCTCCACATCAGCTGGTCGAAGTTGTTTATAAATCAACCATTCGAGATGATTACACTACCCGAAATACGCATAAATTGCATCCGGAAAATAGTAATTGGAAAACAGTTTATTTGTATTTTTGCGCCCTATCTTCAAACCTAGCCCAAATGACCTGCGGCCTGATGTTCGCCTGGATCTCCCCGATGTCGATCAAACTCCTATCGAACAACACCCAAGACAACCCATTGGCGACTCCCATCACCACGATGCAGCTCTCCCTGCTGGGAGCTTCCCAACCGATGGGAACCTTCGTGGGAGCCCTGATGGTGGCGAACATCTGCGACTTGTACGGCAGCAAAAGGTGCCTCACAGTCGCCTATTCGATCATGGCGATA…	MDCCTNGKSPHQLVEVVYKSTIRDDYTTRNTHKLHPENSNWKTVYLYFCALSSNLAQMTCGLMFAWISPMSIKLLSNNTQDNPLATPITTMQLSLLGASQPMGTFVGALMVANICDLYGSKRCLTVAYSIMAISMTVVAFSSSITVYYLGLFFCGTTMGAISVVLPIFVGEIAEDHNRSKISCMVCTGCPVGTVLCYLIGSYVSFRCFNSICAVPAALNALCFLFLVPQTPVYLVKTSNPAAARRVLGNVRNKTGKEIGEEIEKIQRDLRETYENHSKSGCTGILTDRCSRNGLVVALGCYILFATSGVSAFTAYLQPIFDAAGSSLSSSTLAVIAAVLQVISYASASASVEKWGTRNTMLYAVSSSCVPLALTGLYFYAKAIDPGTMKGYVWAPVGGL…	0.0284093	0	0.0906124	5.9192
Pa1421-2		309	6	2.A.1.1: The Sugar Porter (SP) Family	ATGGATAACGCCAGTTGTCTTACTTTGAACGTCCAAGAAAACGCGAAGGCCATACTAGAAGAGCAAAAACAGGACGCCCAGTTTCAAAAAATCATAGTCAGTTGCAAATCGTTGAGTCGATATGATGGAAAAACCTTCAGAACTCTTTTGCCGCAAGTCGCCGCGACGCTCATGGCCGTATCCATGCACGTAGCCGTCGGAATTTCCATGTCTTTCTCCGGAATTTTAGTACCAGCCATAGATATTTCTCAGCACAACGTAACCAAAAATGATACGGAACTCTACGCCACCAAAGACCAAACAGCCTGGCTAGCCAGCATAGTGGTGATTGCGGTGCCGCTGGGCGCCCTTTCGGCGGGGATATTCGCGGACACCTGGGGCAGAATATGGCCGACGAGG…	MDNASCLTLNVQENAKAILEEQKQDAQFQKIIVSCKSLSRYDGKTFRTLLPQVAATLMAVSMHVAVGISMSFSGILVPAIDISQHNVTKNDTELYATKDQTAWLASIVVIAVPLGALSAGIFADTWGRIWPTRISVVPTVVGWCLIATAGTIPQLMIGRFLTGFATPWNSIPATVYVSEIARADMRGSLVVLAPTLASAGMLLTFLQGWFLHWRTVAWTSNVFVLLPLLLLFLIPESPPWLVSKGRIEEAANSLRWLHRNQPQPENRKESYAELVLNKLQAEHQKKLELKARKSDLGAWGLCREFFKPT	14.7332	0	41.5357	0
Pa1725-1		254	6	2.A.1.1: The Sugar Porter (SP) Family	CGCTGCCCAGAATCCATCTATGAATCATCGGATTCCCCTTACGATAAACCGAGGACGTTTAGGCAACATGTTGCTGCTTTTTCAGCCACAATCTCAGCCTTAGCCGCGGGAACAGTCCTGGCATGGACCTCTCCGATTCTCACCGAGCTCGAAGCAGACCGATTCAACGACATCAAGATAGACAGCGATCAGATCGGCTGGGTGGGCTCTTTCGTAACTCTCAGAGGCATGGCCATGTGCATACCAACAGGCTTTATTTGCGACATAATCGGTCGAAAGAAAACCTTGCTGCTGCTATTCGTACCGTTTACAGTCGGCTGGTTGTTGATTATATTCTCCCACCACGTTCTGATGCTGTACTTTGGCCGGTTACTGACTGGAGCGGCGGCGGGCGCGTGT…	RCPESIYESSDSPYDKPRTFRQHVAAFSATISALAAGTVLAWTSPILTELEADRFNDIKIDSDQIGWVGSFVTLRGMAMCIPTGFICDIIGRKKTLLLLFVPFTVGWLLIIFSHHVLMLYFGRLLTGAAAGACCIAAPVYTSEIAHKTLRGTLASYFQLMVTIGIFLSYITGKYLSPIHFTIWCASLPFLFVVTFAFQPESPVFLLKRGLYDDAKKTLVILRGERYKIVPELNEIEGDLKESIQARVCLTETFK	0	0	0	0
Pa24922-1		316	6	2.A.1.1: The Sugar Porter (SP) Family	ATGGCAGTGATAGTAAAATTTGCTCAATCCTCTAAGGAAAATGAAAAACATTGGGCACAGATTCTCACCATTTTAATCGGTGCTTTGGCTGGTCTCAGTAATGGGCTGCTGTTTTCATGGGCATCTCCATTTTTGATCAAGATTACGAATGATAAACAAAACTATGACATAACAGAAGAAGAAGCTTCCTACTTTAATACAATTCAACCGATATCTTTGATGGTAGCGACTCCGATTTTCGCCAAACTTTCGGACATTATTGGCAGGAAAAGGACGCTCTTGCTGATTGTGATACCGCAGATGGCTAGTTGGTTGTTAGCGGGATTCGCTCGATCAGTTTATACATTTTACGCTGCACGAATATTCTCCGGATTCGCAGATGGATGCTTATTTTCAACT…	MAVIVKFAQSSKENEKHWAQILTILIGALAGLSNGLLFSWASPFLIKITNDKQNYDITEEEASYFNTIQPISLMVATPIFAKLSDIIGRKRTLLLIVIPQMASWLLAGFARSVYTFYAARIFSGFADGCLFSTLPVYIGEIANPSVRGTWGNAIPTSLYAGEFLITVIGSYFGVTMTSYICLPLTVLYLVLFSMMPESPYFYIMKGDDEKAKCSLRFLKRIKNVDEIYIRLKSDVQRQLSESGTWRDLVQIKSNRKALVAGLFLRLSQQLSGLSVFLTYTQLIFQKSGGNVSHELASMVYMGLCIMLNVLATSVTS	0.0723428	0	0.034385	0.23432
Pa30323-1		225	6	2.A.1.1: The Sugar Porter (SP) Family	TCAAAAGTCTCATTTACGGTCGTCAAAATGGACTCTGCAAAAATTTACCTTCAGGTGAAATCCTCTCTGGTTATGTACCTCGGACCGTTTTCCTTCGGCATAGCGCTAGCCTGGAGCTCGAACATCACCAACAAGCTGATGCAGGGAGATCTAAACGGGCTGATATTCCGCGAGGAAGACATCATGATGAACATATCGACTTTCCTAATGGGCGCCGTGTTTTCCCCAATTATTTTCGGATTCCTAGCCGACTCGAAAGGCAGAAGAACCGCCTCGATTTCCACAGTAATACCATTCGCAATCGGTTGGCTAGTCATTCTATCATCAGCGAATCGCTACATGTTATATGTAGGTAGGTTCATAACAGGCTTATCGAACGGTTGCTTCGTCATTTTAGCC…	SKVSFTVVKMDSAKIYLQVKSSLVMYLGPFSFGIALAWSSNITNKLMQGDLNGLIFREEDIMMNISTFLMGAVFSPIIFGFLADSKGRRTASISTVIPFAIGWLVILSSANRYMLYVGRFITGLSNGCFVILAPIYITEISQKHLRGILNSAVQIFITLGYLYSFILGWILPLTAFNIFCMMPSLVFGFFLSYQPESPCYYAMKGRYEDAAESYRRLRGKDYDYG	0.0583821	0	0	0
Pa34439-1		245	6	2.A.1.1: The Sugar Porter (SP) Family	AGTATGACTGAAGCTAAGACCTGGCCGCAGTACCTAGCGGCACTCAGCATATGCCTAGGCGCCTGGAGTACCGGAACAGTATTAGGTTGGACGGCGAACGTTACTGACGATTTGAAAAGCGGCAAATTAAACGGCTTGAAGATGGCAAATGAAGAGCTCGAATGGGCCGGGTCTTGTTGTACATTGGGAGCGATGGCCGCTTCTTTGCCCATAGGTTTTCTTGCTGACGCTCTAGGAAGAAAACCAACTTGTTTGGCAACGGTCGCGCCGTTCGTACTGGGATGGCTTTTGATAATCTATTCAATGAACCATCTTATGATCTACGTAGGTAGAGTGCTGACTGGAGCTGCTGGTGGCGCCTTCGTCGTAATAGGACCAATTTACATAGCTGAAATAGCC…	SMTEAKTWPQYLAALSICLGAWSTGTVLGWTANVTDDLKSGKLNGLKMANEELEWAGSCCTLGAMAASLPIGFLADALGRKPTCLATVAPFVLGWLLIIYSMNHLMIYVGRVLTGAAGGAFVVIGPIYIAEIAQTHIRGQLATFVQVFIVVGVLYDEVLGWALPMFAYNVACLVVPIVFGVMFAFQPETPFYHLKKGPLEKAEKSLRHFRGKNYDFKEELALIEREIDEERTMGSFRQEMKTKAN	0	0	0	0
Pa36056-1		279	6	2.A.1.1: The Sugar Porter (SP) Family	TACATATCGGTGGCGTTGTTGTGCATAACGCCCGTATCCATATTCGTGTTTTGCGAGGAAAGTCCTTACTATCATTTGATCCAGAACCAGCCGGGTATGGCTTTTAAGCAGTTGTGCGCGTTTCGACAGGGCGACGTGAACGTGGATAAAGAAATTAACGAAATGATCGACGATGTCAACGAACTCACCTATCTGACTGTAAGAGACTTGAAGTATACGGTTAAAATGGCCATGGGGTTGATTTTTTTGGAGTGGTTTTCGGCCGCGAACGTGGCCGTTTTAATAGGGAGTTGGATTTACAAGTCGTTCCAGGAACATACGGATTATTTACCGAACGTGCTGTCGCTGATAATACTGATAGCGCAGGTGCTGAGCGTTTTCGTGGTGGAGAGATTCGAG…	YISVALLCITPVSIFVFCEESPYYHLIQNQPGMAFKQLCAFRQGDVNVDKEINEMIDDVNELTYLTVRDLKYTVKMAMGLIFLEWFSAANVAVLIGSWIYKSFQEHTDYLPNVLSLIILIAQVLSVFVVERFERKNLLITSIIGMIFFQSIWCIRFGFTVLSEENFKYISLVLFVIFIVFFYLGIGSLIWVILAEIYPSNKKIWYLGISIYMVFYCSFVFVFPFLYLLAFVFSYAPVGGIIGLIGCWMVVFYFLVFRNTVIETRQKSFWKIQAELYHNY	0	0	0	0
Pa4943-1		317	6	2.A.1.1: The Sugar Porter (SP) Family	ATACTCCTTCGCCATTTGTTGTTTACGCTCCGGGGGCGTGCGCTCCTGTGTCACTTAATGGGCACGTTCCTGACCTGGCGCACGACGGCCCTCCTTTGCGCCGTTTTGCCTCTGCTGAGCCAGTTGATAATAGTTTTCGTGCCGGAATCCCCCTGGTGGCTGGCCGATCGAGATCGACCCGACGAGGCCGAAAGAGCATTCTACTGGTGCCGGGGCGTCACCGACGAGTCCAAGAAGGAGTTCCAGCTGTTGATGGAACGAAGACAAACCACCGATAGTACAGAGAGTTTACTCGACGCTCTAGTGCCCGAGTTCCTGAAGCCTTTGGGTATTATAACCGTTTATATAGTGGCTAATCAATGGGCCGGCATCAACGCCATCACCTTTTATTCGATCAGT…	ILLRHLLFTLRGRALLCHLMGTFLTWRTTALLCAVLPLLSQLIIVFVPESPWWLADRDRPDEAERAFYWCRGVTDESKKEFQLLMERRQTTDSTESLLDALVPEFLKPLGIITVYIVANQWAGINAITFYSISIMRETIGDGLNEYAAMLMVDFLRFFVSVAACYQLRKFGRRPIAVISGVGTTLSLFVLSGYLYAVKEYPQAKCRWVPIACLGLYMVFVTGGFVPLPWAMMGELFPSKRRSLGSGVASFAAFSAFFSVVKSAPSMFERLGADGTFLAFGAVALLGTVFVYVYLPETKDRTLHDIEDGFKRRVNSKL	0	0	0	0
Pa7998-1		250	6	2.A.1.1: The Sugar Porter (SP) Family	CGAGATTATTCGCCGGAGCAGCAGGTAACATGGCATTCGTTGCTACNNAGCAGTTTGATTTATTTGATGATGTTAGTCGGAATATTTCTCATATACGCAATAGCGCCGTATATTCCTTTCTACGCCCATTGTGTGATAGGAGCTCTTCTCGCCTTCACTCAGCTTTGCATATTTCCATTCATGCCGGAGAGTCCTTATTACCTGCTCTATAGAGACCAACCAGAAGAAGCTAAAAGATCGTTAAGAAGGCTCAGATGCCGAAAGATTAACATCGATAAAGAATTGGAAGAAATAAAAGCCGCCGTGACCCGACAGAAGGAAGAACGCGGGAAATTTCAGGACCTATTTTTAATACCCAGTAACCGAAGGGCCATCATTATTATGGCCATATTAAACGGA…	RDYSPEQQVTWHSLLXSSLIYLMMLVGIFLIYAIAPYIPFYAHCVIGALLAFTQLCIFPFMPESPYYLLYRDQPEEAKRSLRRLRCRKINIDKELEEIKAAVTRQKEERGKFQDLFLIPSNRRAIIIMAILNGAQHFSSISVLLMNTHVILNDAGSVYVPSNIAAILFALLMVVAASIASFTIDKFGRRTLLISSSLATGLCLMVLAIYFNLKNAGYNTVPVSWIPVACILTYALVFKLGLGMVPIVLTA	0.0854637	0.0159675	0.195582	0
Pa6077-1		313	7	2.A.1.1: The Sugar Porter (SP) Family	ATGCTGGTGTCCAACGTCCTGCTGTTCGTGCTGTCGATACCGGCGAGCGCTTACGCGGCCTGCACGGTCAGCGCGTTCATGCTGCTGATCCTGCCCTTCCTGCCGGAGAGCCCCTACTTTCACCTGATGAAGAACGAGCCGCTGTCGGCGAAGGCCAGCCTGCAGAAGTTCCGCGGCAGGGGCGAGGTCGCCGAGGAGCTGGCCAGGATGTCCGACGGCGTAGCCGAGGAGGAGAAGTTCGGGAAGGTCGGTTTGTTGTCGGAGCTCGTCACCGACGGGTACAACAGGAAGTGCCTGGTGCTGGCCATTCTCATGACCGTGGTGCAGCAAGCTACAGGCGTATTGGCTATACAGTCGTACGCGGAGACTGTGTTCCAGGAAACCAAGCACATCCTGCGA…	MLVSNVLLFVLSIPASAYAACTVSAFMLLILPFLPESPYFHLMKNEPLSAKASLQKFRGRGEVAEELARMSDGVAEEEKFGKVGLLSELVTDGYNRKCLVLAILMTVVQQATGVLAIQSYAETVFQETKHILRPDVANIVYFALYFLATLVALVLVDVSGRRPLFLLSITVVCVALFTNGTYLYLKNATSVNLDGYESIQILALLVFTVAYSVGLNNIPVLVSSEIFPSHIKGKAFCVINMSFSFASTLVIKYFGWTNEAVGMYVPFYTYGACSAVGAVCIAVLMPETKKKTLEDIQKEMAGGKVVKNANGVI	0	0	0	0
Pa9522-1		270	7	2.A.1.1: The Sugar Porter (SP) Family	AAAATAGGCAGAAAGAAGTCTATTCTTTTAACAACGTTTGTGACCGTTTGTATTTGGATTCTCACTGCAGTAGCTCCAAGTGTTGAATATATTTATGTAGCGAGACTATTCGGCGGAGCAGCAGGTAACATGGCATTCGTTGCTACCCCTATGTACGTGGCAGAAATAGCCGAACATAAAATCAGAGGCTTCCTTAGCAGTTTGATATTTTGGATGATGTTAGTCGGAATATTTCTCATATACGCAGTAGCGCCGTATGTTCCTTTTTACGCCCATTGCGTGATGGGAGCTCTTCTCGCCTTCACACAACTTTGCATTTTTCCATTCATGCCGGAGAGTCCTTACTACCTGCTCTACAGTGACCAACCAGAAGAGGCTAGAAGGTCATTAAGAAGGCTT…	KIGRKKSILLTTFVTVCIWILTAVAPSVEYIYVARLFGGAAGNMAFVATPMYVAEIAEHKIRGFLSSLIFWMMLVGIFLIYAVAPYVPFYAHCVMGALLAFTQLCIFPFMPESPYYLLYSDQPEEARRSLRRLRCRTMNIDNEYEEIKAAVTRQKEERGKLRDLFLIPSNRRAIIIMAILNGAQHFSSISVLLMNTHVILNDAGSIYVPSNIAAILFALFMIIAASISSFTIDKFGRRVNLISSALATGSCLMVLAIYFNLKNAGYNTIS	0.228098	0	0.167102	0
Pa15287-1		350	8	2.A.1.1: The Sugar Porter (SP) Family	TTCGCCAGGCACATTTCTATTTATTTTGTGTGCATGGGGCTAATCGGGTTTTGCGATGGTGTGATGACAATCAACCTGGCAGCGTACAAATCGGAAATAGCTTTAGACACGAACAGAGGCAAAGTGATGTGCCTGCAAGGACTGTCCGTGCCCATTGGAAATACTGTAGCGTATTTCGCGGGATTCACCAGCGTGCAAACCATCGCTGTGATAGGAACAATTTGCCCCGTGTCGTTTTTGTGCTTGTCCTATTTTCTGACGGAGTCTCCCGTATTTTTGGTTTCCAACGAAGCGCTGTGCAGGAAAGCTTTGGAGCGGTTGCGGGGCACGAAAGACGTCGAAATGGAGTTTCAAACTATTAAAAATTCGAAAGATGATACCAGGAAGTTCACGGTTTTC…	FARHISIYFVCMGLIGFCDGVMTINLAAYKSEIALDTNRGKVMCLQGLSVPIGNTVAYFAGFTSVQTIAVIGTICPVSFLCLSYFLTESPVFLVSNEALCRKALERLRGTKDVEMEFQTIKNSKDDTRKFTVFDIFKSRASIKSFVLSVVLFLAQIASGIYVLTAFMAPIFDDAGSYVSGNSIGVISGGIQILFVFVASFLVERLGRKPLLLFSNAFVALNLLALGLYFYLVQTNVLINGQFGWIPLFLVVFYYMVYSVGLGPIPFALMCELFSHDLKKVGVSAVLVVAYVPIFIVLFTFPLLAEAIGVNFCLWLHCLISILVFVVIYFTIPETKGKGMSEIQRCLSKHK	0	0.00992525	5.40355	126.752
Pa24497-1		339	8	2.A.1.1: The Sugar Porter (SP) Family	GGAGGAGGTTACTGTTTGTGCGTTATTTACATCGCGGAGATATCGAAAGATGCCAATCGCGGTAAAATGTGCCTTAGTGTCAACGTTTTCTGCGCTATAGGCAACTTCCTGCCGTTCATAGTGGGCCCGTTCACCTCCATATTCCTCTTCAACATGATCCTAGCGTTGATTCCCAGCGCGTTCTTCCTCCTGTTCCTTCTTCTTGCTCCGGAATCTCCTTATTACCTCGTCGGCGTCGGGAAAGAAACCGAAGCGGAGGAATCTTTGATGTATTTAAGATCGAAAACAAGAGATGAAGTGGCCGAGGAGCTCGAGTACATCAAAGCTTTCGTACGAACGGACCAGAAGGCTCGCATAATCGATATACTGACGAACAAAATCTTCAGGAAATCCTTCTTG…	GGGYCLCVIYIAEISKDANRGKMCLSVNVFCAIGNFLPFIVGPFTSIFLFNMILALIPSAFFLLFLLLAPESPYYLVGVGKETEAEESLMYLRSKTRDEVAEELEYIKAFVRTDQKARIIDILTNKIFRKSFLICLMLIATQDLSGFCAITYHLESIFEATGAKFRPDISAIIVGVTLLLTSFVAPFLVDKIGRKPLITCSCLGMFLALNLLAGFFYMHDRNFSTRSISWLPILSLMLYITFFNVGICTVPWTLMSELFPNDAKQMAAAVASCFSWTSSFLVAKGYHDMNNALGRSGTFWAFSSTCLLCGVFSAFCLPETKGKSFGQIRKMLSASSEVD	0	0.0196222	0.10007	0.293503
Pa1071-1		363	9	2.A.1.1: The Sugar Porter (SP) Family	TTCTTGCTCAACTGGATCATGATCATCTTCGCCAGAAGCTTCGCCGTCGTCCTGGCGGCCAGACTGCTCGCCGGAATTGCCTTGGGCGGCATATGCGTGGTGGCCCCCATCTACATAGGCGAGATATCCGAGGCGTCCCACCGCGGCTTCTTCGGCTCCTTCCTGCAGCTCGGCATCGCCGCCGGCGTGTTCTTCACCTGCCTGGTGGGCAACTTCGCCGGCTGGACGGGCCTCGGCGCCGCGCTCGCCGCGACGCCCCTCCTGCTCGCCGGCACGTTCGCCTTCATGCCCGAATCGCCGGTCTACCTCGTGAGCAAGGGCCGGCGCAAGCCGGCCGAGACCAACCTGCGCCGGCTCCGCGGCCGGTTCTACGACATCACCGAGGAGATCCGGAGCGCC…	FLLNWIMIIFARSFAVVLAARLLAGIALGGICVVAPIYIGEISEASHRGFFGSFLQLGIAAGVFFTCLVGNFAGWTGLGAALAATPLLLAGTFAFMPESPVYLVSKGRRKPAETNLRRLRGRFYDITEEIRSAEENASASRTAKNVGLTALVSNRANLKALVSVIGVLMFQQFCGINAIVFYTVPIFKAAGTNLSPFVSALIVNAVQWACSVIPMVTIERANRKLFLVASSIGMMACLVGLGVFFHLKLILLDASRFAFVPLTSTVLFMVFFCVGYGPVPWMLLGELFSPEIKGLAGGISILVNWSCAFAVTFAFPLVKQAYGMHVAFYILGGVMGAATLFVCFVVPETRGKTLAQIQEELNK	0	0	0	746.582
Pa11694-1		353	9	2.A.1.1: The Sugar Porter (SP) Family	TTCTCTTGGACATCACCTTTCTTGGGCGAGGTCATTTCTAACTATGATTTATATCACGTCACCGAGCAACAAGCATCCTGGCTTAACACTATTTATCCTATAGGCATGGTAATCGCCTCTCCAATATTCTCGATCCTCTCCGACCAAATAGGAAGAAAAAGGACGTACATATTGGCCGTAATTCCCCAAATCGGAAGCTGGATTCTCACAATATTCGCTCGCAATGCTTACCACTTCTACGCCAGCAGATTCCTAGCAGGCTTCTCCCTATCCTGCTTATTTGCTGTACTGCCGAACTACATTGGAGAAATCACAAATCCCAAGGTGAGAGGTACTTGGGGAAACGCGCTAGCCAGTTCTATTTACATCGGCGAATTCATCATCCACATCATCGGATTG…	FSWTSPFLGEVISNYDLYHVTEQQASWLNTIYPIGMVIASPIFSILSDQIGRKRTYILAVIPQIGSWILTIFARNAYHFYASRFLAGFSLSCLFAVLPNYIGEITNPKVRGTWGNALASSIYIGEFIIHIIGLYFTVQQSAYICLVFPVVFAVLFSFAPESPYFLIMKGKEDEAKESLRCLTRKRNVEEMYKQIEKGVQRQIAESGTWLDLVKINSNRKAIIAGAFLRLSQYTSGLAMFLQYIQVILAKSGTNVSPVTGIIFMAINIAFNLLVNCFVVDRFRRKALYAFSLSGCAVVLYVLGTLFYLNEYANLDLSSLNWLPITLMIIFLAFAASGVCVLPTLMMSELYSAXW	0.214955	0.0863299	1.52082	83.4113
Pa16641-1		417	9	2.A.1.1: The Sugar Porter (SP) Family	TGGCTAGCCACCATGACGATGTTCGGCGCTCTCACGGGCTCCATCCTCACGCCATTTCTCATCAACAACATCGGCAGAAAGAAGGTCATCATGCTCGCCGCCATTCCCTACCTCACAGCCTGGATAACAATCTTCTTCGCGTGGAATGTAACCATCTTGCTGGTGGCCCGGTTCGTGGCAGGCATCTCCGACGGCATGGCCTTCTCCTCCGTGCCCATTTATACGGGTGAAATTTCCCAGCCGAAAATCAGGGGGTTACTCTCATCGCTCACTTCCATCACTTTCATCGCTGGTATACTGATGATTAACATCGTCGGGTCTTATTTATCCATTAAAACGACAGCTTTGATATGCTCCACCATCCCTGTAATCCTCTTCTTTACTTTCGCCTGGATGCCG…	WLATMTMFGALTGSILTPFLINNIGRKKVIMLAAIPYLTAWITIFFAWNVTILLVARFVAGISDGMAFSSVPIYTGEISQPKIRGLLSSLTSITFIAGILMINIVGSYLSIKTTALICSTIPVILFFTFAWMPESPYYYIMKDRLDEARSSLQTFVGPKLASSELQRIHQAVKEDMSKPKTNPIELFTVRRNLKAMCVMMIVRGAQQFSGASAIVFYTQNIFDETGSSLSAEVAAIVFFSAQLVTSILCAGIVDRWGRRPLLLVSTAGSCLTLLVEGVYFYLKTATDVDVSGFSLVSVVALLAYIVLFSIGLQNVPIIIMSEIFNQDVKAIAMGFADIYFAFAATITSKFFQETRDVFGMYFPFVFFALFSLISAVLTYFFVPETKGKTLEEIQEQFKG…	0.397252	0	0.209286	4.693
Pa10785-1		470	10	2.A.1.1: The Sugar Porter (SP) Family	ATGACAATTACGAAATATTACCTGAACGCAGTTTTCGATTCGAAGGATGTGCCTCAAATTTGCGCTATCGTGCTCGGTTGCATACCAAGTTTCATCACAGGTTTGATAATAGCTTGGCCATCGCCATCAGTCGTACAGATACTCAAATCCCCGGAGATATACGACATAACCGCGCACGAAGCGTCCTACTTCAGCGTACTGAACGCCATAGGTCCCGTCCTCTTCTCCGTGCTCGTATCCAGACTGTGCGACCGCTTGGGCAGAAAACGAACGCTGATGATATCAGCACCACCCCACCTGATCTGCTGGTTTCTGAAGGCCTTCTGCTCGGACGTGAAGTGGCTGTACGCGGCCCGGGTCGTCGGAGGCATAGGCGATAGCTTCATGTACAACTCGCTG…	MTITKYYLNAVFDSKDVPQICAIVLGCIPSFITGLIIAWPSPSVVQILKSPEIYDITAHEASYFSVLNAIGPVLFSVLVSRLCDRLGRKRTLMISAPPHLICWFLKAFCSDVKWLYAARVVGGIGDSFMYNSLPMYIGEVSTPRVRGVWGNGLICSLYFGLFSISLIGSYCSVRETALICAVFPAVFLVSFAFMPESPYFYAMHERDEDTIDSLKRLRGTDDVTEEFKRLKFDVQRQMSEPGTWRDVFTIESNRKAIVAGVFLRVSQNFCGLLAFPVYAQYIFERAGNSFVDPKISSIVYTGLSVVCYVAAANFSDKLGRRNSYIISMCLTCIPLSMEGLYFLIKERFPQIDLTSVQFLPLAAMIILILIASMGVGLVPTLMLGELFSASVKVKCLSIV…	0.560209	0.028306	0.349069	0.244057
Pa10935-1		460	10	2.A.1.1: The Sugar Porter (SP) Family	ATGAAGGTACCTGTAAGTATGAAGAGCCATAACGCTGAAAAAGAAAAGCAATGGCCGCAAATTTTAGCCATAGTATCAGGTTCTCTTATTCTCATATTGAGTGGCGCATTATACGCCTGGCCATCACCATTCATACCAAAGATTAAGCAAGATGCTAACTACAACATAACAGAATCCCAGGCATCTTGGTTCACCGTCATACAGCCTCTCGGTCTTTGCGTTGCCTCACCATTTGTATCACCTCTACCGAACCTCATAGGAAGAAAAACTACTATGCTTCTAGTGACGCTCCCTCTCACAATAGTTTTATTTATTAAAGCTTTCACCACGAACCTGTGGCTGTTGTATTTCTCCCGATTTCTAGACGGCGCCGGCGACGCGCTAATCTTCGCCGCCCTC…	MKVPVSMKSHNAEKEKQWPQILAIVSGSLILILSGALYAWPSPFIPKIKQDANYNITESQASWFTVIQPLGLCVASPFVSPLPNLIGRKTTMLLVTLPLTIVLFIKAFTTNLWLLYFSRFLDGAGDALIFAALPAYIGEVSVPSVRGIWGNMLIIFLFLGQFLVNVVGSYCSIRTTSFIFLSVSVVFCSTFAFMPESPYFYVLKGRHEEAKRSLRTLRRKLDVDNEFEAIKYAVEKQAEEAGSWSDLVRVRVNRKALRAGLMLRIAQSFSGIYAFASYTQMIFEKAGGVIKPQTSAMLQSGLTLFMYSCSSYGSNMLGRRKSFMLSVFLGAIVLFAEATYFLVDKQVDLDFMSWFPLAGMLLFVVVSSGGIGILPTLMTTELFATSIKTKAFCVVSVVF…	0	0	1.51545	95.2874
Pa11133-1		472	10	2.A.1.1: The Sugar Porter (SP) Family	ATGAGGTCAATAAAAGATTTAATAGCGAGAGGAAAAAGATCATTAATTGAAGATGAAGTCGAAAAAACTTGGCCACAAATTGTTGCCATTTTAATTGGTTCTTTAGCTGGTTTTACTGACGGATTGCATTACTCATGGACATCTCCTTTCATAGTAAAAATTGTAAAAGACAAGAAAAACTACAACATTTCCGAAGAAGAAGCATCGTATTTTCCGACTATTCAACCGATGGCCATGTTGCTATTCTGTCCCATTTTTTCTATACTTTCTGATAAAATCGGCAGGAAAAAAACCTTCCTATTGATCGCGTATCCGCAAATCTTAAGTTGGCTGGTAGCTGCATTTGCCAAAGACGCCATGGGATTTTACGTTTCGAGATTTTTCGCTGGTATAGCCAAC…	MRSIKDLIARGKRSLIEDEVEKTWPQIVAILIGSLAGFTDGLHYSWTSPFIVKIVKDKKNYNISEEEASYFPTIQPMAMLLFCPIFSILSDKIGRKKTFLLIAYPQILSWLVAAFAKDAMGFYVSRFFAGIANACFFAVFPSYVGEISNPTIRGTWGNMVSTSMYCGELVINIVGSYCGVRETSYIFLPLPIIFLILFWMMPESPYWCIMKAKESNAKESLRFFTRKKDVDDDYFKLKLDVDRQMSETGRWADLIRIESNRKALLAGAFLRLTQQTSGMGIFLVYNQFIFEKSGSSLGKEICSIIYSSLYVVFNIIVVVFIVNRYTRRALYFISLAGAAVMLYALATYFYIDDQMKLTSYGWVPITGTVIYQVFMGTGLCVIPTLMMSELYSTSIKAKA…	0.145299	0.667724	0.156556	0.379645
Pa15239-1		402	10	2.A.1.1: The Sugar Porter (SP) Family	ATGGCTGATAAAAGCGGCTGTGAAAAATTAGTTAAAAGTGAACAACACAGAAATTGCACCGAAGATGATGAAGACAAAACACATATTGAAACTGATAATATTTCCTTTCCATGGCTCTTATACTTGTCTTCATTCACAGCTAATCTATTGCTGATAAACGCAGGTCTGAACTGCGTATGGTTGTCTCCTATGCTTCCTAAACTGCTGTCCAACGACACAACCATCAATCCATTAGAAAGCCCCATAGAAGTGACCGAAATCTCCATATTAGGAACCGTGGGACTACTGATGGTTTCATTAACACTTTTGCCATCGGCCAAATTATCGGATATCATAGGGAGAAAGAAAGTTCTATTTCTAATAGCGATTGTGTCTATCTCCAATTACGTTGCGGTGACT…	MADKSGCEKLVKSEQHRNCTEDDEDKTHIETDNISFPWLLYLSSFTANLLLINAGLNCVWLSPMLPKLLSNDTTINPLESPIEVTEISILGTVGLLMVSLTLLPSAKLSDIIGRKKVLFLIAIVSISNYVAVTFARHIWSFFAFATILGFCTSAVLVCVPVYNNEIAEDRNRGRLGCFMGMGQPAGVLFGYILGLVFDMKKFFFAATFPCILHLVLAMFTVESPVYFAMKGRKLEGIRCLDALRTYKDPHQVDIEYSKIEIFIKNNIKQKKKNIFGVFRNRSSRKAFLISVLVCSTQQFSGIFILLGFMATIFSDEGYVSGDTFGIIAGIVQLLVCFMSSFIVEKLGKRKLLLMSSITCSIALVSLGIYFCLKSANLSYTSHLIWLPILFIIVFIVGYG…	0.0186563	0	0	0.0239425
Pa18645-1		470	10	2.A.1.1: The Sugar Porter (SP) Family	ATGAAAATGTTCGAAAAGCCCTCGTGTAGAAGTTTTGGAAAATCGACATTTAATTGGTACATTTATTATTGTTCTTTTGCTGTCATTATGTTGAATATAACAGCCAGCCTAAATATGATATGGATATCACCAGTGATTTCGGCATTAAAATCCGACGATCCAAACATTAATCCATTAGGAAAGCCAATTCCAACAATTCACTTATCCATTTTAACATCCATTTCGTTTTTATCTCCGCTTCTAACGATACCTACAGTAGGAATAATATCCAATAAATTCGGAAGGAAAAACTCGATGATTATCTCGGCTGTGCTCACTACTTTGTCCTACTTAACGATAGCGTTCGTGCCGAACTTTTACATCTATTGCATTTGCAGATTCCTAGCTGGCATCGCCAAG…	MKMFEKPSCRSFGKSTFNWYIYYCSFAVIMLNITASLNMIWISPVISALKSDDPNINPLGKPIPTIHLSILTSISFLSPLLTIPTVGIISNKFGRKNSMIISAVLTTLSYLTIAFVPNFYIYCICRFLAGIAKDYGLINCSIYSNEITEPSKRGRFGLFFTVAFPLGLIYGYTSGAFAGFRLYNILNALPAIVHLLLCAFVTDSPLALALNGNRAEALRALEKLRDGGQEKDLELELCSIVREVKSKTENSSFQFKNLWNNPASRKALLLGWVLVCSEKCSGINFVLPFSADCFNRLNLSGNAVNILMTIMQFFIYVLSTCIVNKTGKRRLVIFSLIVCILSMLSMGAYLFLHSKQMVPSNLDWISVVCVLVFMIGYSAGLGCVAIPILCELFPTQFRA…	0.0363675	0.0555476	0.0924738	0.172803
Pa18983-1		469	10	2.A.1.1: The Sugar Porter (SP) Family	ATGAAGAATTTCCGGTTCATCGGGCTGCACAGGATCTATCAAGGCATGGCCGCCGTTTCAGGCACAATATGCATAATATCATCAGAAATGCACTTCGGCTGGACGTCCCCGTCGCTCCCGTCCCTCACCGACGGCACCTACAAATTCCGCATCTCCAACACGGAGGCCTCCTGGTTGGCCGTCATCCTCCTGGCGGGCACCATCCTCGGCGCCATCATAGCCGGCAAGCTCACCGACATCCTCGGCAGGAAGAAGATCATCCTCATCACCGCCGTGCCGCTCTGGATCGGCTGGATCACCATCGCCTTCGCCAGGTGCTCGGCCGCCCTCTTCGTCGCCCGATTCGTGGCCGGCATCTCCAGCGGGCTCTCCTTCTCCACCGTGCCCATGTACCTCGCC…	MKNFRFIGLHRIYQGMAAVSGTICIISSEMHFGWTSPSLPSLTDGTYKFRISNTEASWLAVILLAGTILGAIIAGKLTDILGRKKIILITAVPLWIGWITIAFARCSAALFVARFVAGISSGLSFSTVPMYLAEIAEPKIRGLVTSLCPVCVVLGVLCINLLGSVFPIDTAAFIASSLPLVLFLTFIWMPESPSYLLQKNKRDKAIKVLNLLREKSEAAAELERITKSLEESKEEECGYLDLLLDKTNRKATFIGYGLRTVQQCCGATALTFYCKTIFHESESILSSDVSAIIYFSLQLLVSILAIFLVDVYGRKPLLLVSTTGSALTLLSMSVYLFFKDYTNIAMNGAKSIPLVSLFLNVIFFSIGIRIVPLLMMGEIFSRKIKGKALCIGTIYYSLL…	0.0403625	0	0.185159	0.666586
Pa2086-1		463	10	2.A.1.1: The Sugar Porter (SP) Family	ATGGCTCTGATAATGAGACAAGGTTCCATTAAAGGGGAGCAAGACGAAAAAGTTCGGGTACAAATATTAGCAATTATCATTGCATGTCTCTCGGCGATCACGTACGGGCTGCTCCTGGCCTGGACGTCCCCCTTCATGGTGAAAATCACCAACGACAAAACCAACTACAACATCACCGAAGACGAAGCTTCCCGGCTGACCTACATCTCCCCCATAGCCATGGTGGCGGCCAGCGCGATATTCTCTCACCTCAGCGACAGAATAGGCCGCAAACCCACCCTGATGCTCACCTCCATACCCCACTGCATCAGCTGGGTGTGCACCATAGCATCGAAAAACATCTACGTGTTCTACCTCTCCAGAACCTTCAGCGGAATAGCCGACGGCTGTTTGCTGGTC…	MALIMRQGSIKGEQDEKVRVQILAIIIACLSAITYGLLLAWTSPFMVKITNDKTNYNITEDEASRLTYISPIAMVAASAIFSHLSDRIGRKPTLMLTSIPHCISWVCTIASKNIYVFYLSRTFSGIADGCLLVTLPVYIGEIAVPRIRGVWGNLVGVCTFFGVFLINIIGSQCSAPVTACICLPLPVVFAIAMCFLPETPYWCIMRGEDERAKRSLRTLRGIQDVDGIFDKLKDEIDQQMKNEGTWRDLVMVPANRRGLTAGLFLRISQLFGGAGALMTFTQYIFASLKIDVPSEIPTIAFSGICFTLMIFTGTVIERVGKRKCYIITCFLNSIVQLLEAVYFYCESEVPDADLAGLKWFPIVGIVLCAVFSSFGSFVIPTVMLGELYSANIKAKAVCV…	0.335573	0	0.023468	0.020788
Pa21000-1		465	10	2.A.1.1: The Sugar Porter (SP) Family	CAGTATCATCATGATAACGAAACCAATTGGTCCATTGCAGGAGCGTGTTCGATAATGAGTTCTGGCATAAACCTGGGCTGGACCTCGCCCTATTTACCGAAATTAATGTCCAATTCCTCGCTCATACCCACCACGAGCGAGGAAGGCTCCTGGTGCGCGGTAGCCCCTCTGGTGGGAGCCCCGTTCGGAGCCTTCTCCGCGATGTTCCTGGCCGATAAAATCGGTAGAAAATCCACCGCTCTACTCATGGCGCCGATAGTGTCAGTTTGCTTCGTCCTGATAGCATTCTCCTCGTCCATTTGGGAAATCACCATGTACAGGCTCATCATCGGAGCCACCGAAGGGGGTTCCTACACGGCCCTGCCGATGTACATCGGGGAGATATCGGATCCGAAAATA…	QYHHDNETNWSIAGACSIMSSGINLGWTSPYLPKLMSNSSLIPTTSEEGSWCAVAPLVGAPFGAFSAMFLADKIGRKSTALLMAPIVSVCFVLIAFSSSIWEITMYRLIIGATEGGSYTALPMYIGEISDPKIRGFLSSTIAIFAIIGTLFINIIGSQLDIFLSSIVCSVIPLVHFVAFALMPESPYYYIKKNNPAAARESLEILRGKAAVDDEMEGLFKAVTRQERSEKTGFLDLFSVPATRKASFIFLILCMTNKFSGKNPCLFYTEAIFKESGSSIDPTLSVIIYCSVELVAVVISTFFIVDRFGKRLLMITSTAGCALSVFMLGLFFYFKDFHVGIVGNLDWLPITALASYNILFSIGLAFGPVLVLSELFPTNVKAKALAVADTFSVLVGTAVS…	0.891395	0.125888	2.80825	308.23
Pa3474-1		486	10	2.A.1.1: The Sugar Porter (SP) Family	GCTCTAGCGGCGATATGCGCTCATTCGGTGTCCATATCAATAGGCATTTGTCAAGGATACAGCGCAATCCTCCTGCCGCAGCTCAAAAAATCGGAGAAATACAAGAATTTGACCAGCGATGAAACCACATGGATAGCGAGTTTGGGAACCATAACGAATCCCTTGGGCTCGATCCTGTCCGGTTTGCTGGCTGAATACATGGGCAGAAAGAGGTCCATACAAATAACAGCCTTACCTCTTATCCTAGGAGCCATGTGCTTCGGCTTGGCCCAAAACATCAACTGGCTGTACGCAGGAAGACTGATAACAGGAATAGCAGCTGGCATGTCGCCGGCTTGCTACACCTACGTAGGCGAAATCTCCACGTCCCAAAACAGGGGCTTCATGCAAACGTTGGGC…	ALAAICAHSVSISIGICQGYSAILLPQLKKSEKYKNLTSDETTWIASLGTITNPLGSILSGLLAEYMGRKRSIQITALPLILGAMCFGLAQNINWLYAGRLITGIAAGMSPACYTYVGEISTSQNRGFMQTLGPICASFGILLTYTLGYVLHWTTVAYISISFAVFSTVVMQLVPESPSYLLKNDRQHEGFRVLLWLRGNNALAQQEIDRFYENQRESNSKETSFKETYFGPQNVKPFLILVGLFVFQEFSGIYTLLFYAVSFFEDSELSFNEYVASIIVGGIRFSMSIAIAYLINVYGRKVLCTASSVGMALTMSAVAIYVKYYEDHPNEEKLVPYLPLIGIILNVGFSMIGMLPVPWVMVGEMFPLKVRPIMSGVVVSIAQLLIFICVKIYDNMKDA…	45.9515	2.30956	10.7656	0.632091
Pa4825-2		466	10	2.A.1.1: The Sugar Porter (SP) Family	ATGAAGTCGAATTGTGATGTGAGCAGGTTCTTCAGGAACTCGCTGTACCAATACTACGCCTGTTTTACCGCCACCCTGACGTTCGTCATCAGCGGCATGCATTACAGTTGGACTTCGCCTTCGCTGCCCGTCCTGCTGGGGCCGGATTCCCCGGTGGCGATCACGGAGAGCGACGGTTATTGGTTAGCCAACATGCCCCTGTTCGGGGCGTTGATGGGATGCCTGTCGGCGCCCCTGCTCGTCGACCTGCTGGGCAGACGGAGGACCATCATGATGTGTTCGCTGCCTTACATACTCTCTTGGACGATGATCATGTTAGCCGGCAGGATCGAGCTGATGCTGGCCGCCAGGTTTATAGCTGGCATTTCGGACGGTTGGGGATTCTCCGCGGTGCCTATT…	MKSNCDVSRFFRNSLYQYYACFTATLTFVISGMHYSWTSPSLPVLLGPDSPVAITESDGYWLANMPLFGALMGCLSAPLLVDLLGRRRTIMMCSLPYILSWTMIMLAGRIELMLAARFIAGISDGWGFSAVPIYIGEITEPAIRGFFGSSVSVAYILGMLLINIIGSYCSVGETALISCCLPVVLLVAAKMMPESPYFLFMKGNTAGAKENLRLLRGRFDVEEEATMIQKNIAETSSIKTNPTALLTVPGNRKALLVLVLLKSTQELSGDSAITFYTQSIFKSAGSDLPEQLAAIIFFALQLLVTIAASAVVDRIGRRPLLIFSVGAVAATLLLEGGYFYVRNCTGLDTGGLSAVPLAALFAYVVFNSAGLKTVPMLMLGEVFQQDVKAVALCVGDLYA…	0	0	0	199.392
Pa6317-1		477	10	2.A.1.1: The Sugar Porter (SP) Family	ATGACTTATTTGAAGCATATGAAAATATTCCAGGGCACATTGCCACAACTCTTAGCTGTGTTAGCAGGCACATTAAACGCCATTAGTGACGGCATGCAATACGGTTGGACAGCTCCTGTACTACCTATACTCATGGGTCCAAATTCCCCAGTTCCCATTACCGAGACGCAAGGAGAATGGTTGGAAACGTTTCTTTGGATCGGATCCCTTCTGTGCTTACCTTTGACGATGTACTTAGTAGACAAAATAGGAAGAAAAAAAACAATACTACTAGCCTCATCGTTCATGTTTACCGTATGGGTCGTGACAGCTCTGGCTCCTTCGGTGGAATACCTTTACGCTGCGAGGCTTTTAGCCGGTGCCGCCAGTGATACGGCTTATGTTGCAACGCCAATGTAC…	MTYLKHMKIFQGTLPQLLAVLAGTLNAISDGMQYGWTAPVLPILMGPNSPVPITETQGEWLETFLWIGSLLCLPLTMYLVDKIGRKKTILLASSFMFTVWVVTALAPSVEYLYAARLLAGAASDTAYVATPMYIAEIAEHKIRGFLSSLIFLMMLIGILLVYLVAPFVPIYAHCILGACLAGLELIIFPFMPESPYYLLSKDDESGATKALKRLRGPGSDIDKEIADMKAAVTRQKTERGRLVDLFIVPSHFRALLIMIVLDVAQHFSSISVLLMNLHIILEEAGSIYMEPSTAGIIFAFILLLAATVASFSIDKFGRKVLLIVSSVLSGLCVLIIAVYFQLKNSGYQTASVSWLPIVSVMLYACAFKLGLGLVPIVLTAELFPTKMKAYGMTIADALY…	0.603322	0.13207	0.259587	0.79922
Pa6762-1		505	10	2.A.1.1: The Sugar Porter (SP) Family	GATATCTCGATAGAGAAGCCAGGATGGTCGTTACTGCTGATAGCGGCCGGAGTTTTGACTACTCTAGGGCTCTCACTGCCTGCCGGGTACAATATTGGTGTGGTAAATACACCAGCACTGATAATCATGGAATTCTGCAGGGAAGCAGTGCTTCACCAGTACAGTGGACCGGTGAGCATTGAACAATTGGAGCTAATCTGGGCGACAATAGTAGCTATATTTTTGGTCGGCGCCGCGATAGGCTCGCTATGCGGCTCGCTTCTCGCCGACAAAATCGGCCGAAAGGGCGTTTTGTACGTGTGCTCCGTATTGGGCGCACTCGCCTCGATTTGCTTCGTCTCGGCTCGACCGGCCGTATCCATCGAACTGCTGTATTTGGGCAGACTGCTGATCGGCCTT…	DISIEKPGWSLLLIAAGVLTTLGLSLPAGYNIGVVNTPALIIMEFCREAVLHQYSGPVSIEQLELIWATIVAIFLVGAAIGSLCGSLLADKIGRKGVLYVCSVLGALASICFVSARPAVSIELLYLGRLLIGLCSGLTTSVVPMYLTELAPLHLRGSTGVLCPLGITIGVLAGQIVSMKDILGNEPYWPYCIAAYVVPLILCALLLPTLPESPKYLFVIRNQHHKAFQQLKRLRNTNERSLAVEIDELKKEQLENMKNAGANWNMGRVMSNGSLMLPLILVCCLQAGQQLSGINAVFFYSSQIFESAGLSQKENELATIGTGLCNNLMAVLSIWTMSFFNRRFCIIASMISSIFFLVFLGVSIMFIDSYAFVPYLSIVGTLGYVLCYGFGLGPIPYFVG…	8.71124	4.0649	23.2032	13.2312
Pa11693-1		425	11	2.A.1.1: The Sugar Porter (SP) Family	ACTGATGGATTCTTGTTCTCTTGGACATCACCATTCTTGGGCGAGATCCTTTCTAACTACGATTTATACCACGTCACCGAACAACAAGCTTCCTGGCTCAACGCTATTTATTCGTTAGGCATAGTACTCCCCTCTCCGATATTCTCGACCCTCTCCGACCGAATAGGAAGAAAAAGGACGTACATACTGGCCGTAATTCCCCAAATCGGAAGCTGGATTCTCGCGATATTCGCACGCAATGCTTACCACTTCTACGCCAGCAGATTCCTGGCGGGGCTCTCTTTATCCTGCTTATTTACAGTACTGCCAAATTACATTGGGGAAATCGCAAATCCCAAGGTGAGAGGTACTTGGGGAAACGCGCTGGCCAGTTCTATGTACATCGGCGAATTCATCATC…	TDGFLFSWTSPFLGEILSNYDLYHVTEQQASWLNAIYSLGIVLPSPIFSTLSDRIGRKRTYILAVIPQIGSWILAIFARNAYHFYASRFLAGLSLSCLFTVLPNYIGEIANPKVRGTWGNALASSMYIGEFIIHIIGLYFTVQQSAYICLALPVVFAVLFSFAPESPYFLIMKGKEDEAKESLKCLTRKRNVDEMYKEIEKGVQRQIAESGTWLDLIRINSNRKAIIAGAFLRFSQNTSGLMMFLQYIQVLLAKSGTNVSPVTGIIFMAINIGFNLLVNCFVVDRFKRKTLYAFSLSGCAVVLYVLGTLFYLNDNKILNLMSLNWLPVTLMIAFLAFAESGVSVLPTLMMSELXXVMTGSLSLMFTNTLYVYSEMYIGFYAPFFVFAAGNTLALIASFY…	4.56181	0.258749	5.49716	283.904
Pa11695-1		450	11	2.A.1.1: The Sugar Porter (SP) Family	TTTTATTTCTACTTTTTACCAACAGGTACACTTAGTGGCGTAACTGATGGATTCTTGTTCTCTTGGACATCACCTTTCTTGGACGAGATCATTTCCAACTACGATTTATATTACGTCACCGAGCAACAAGCATCCTGGCTCAATATTATTTATTCGTTAGGTATGGTAATCACCTCTCCAATATTCTCGATCCTCTCCGATCAAATAGGAAGAAAAAGGACGTACATATTGGCCGTAATTCCCCAAATCGGAAGCTGGATTCTCACTATATTCGCCCGCAATGCTTACCACTTCTACGCCAGCAGATTCCTGGCAGGGCTCTCCTTATCCTGCCTATTTACAGTGCTGCCAAATTACATTGGGGAAATTACAAACCCCAAAGTGAGAGGAACTTGGGGA…	FYFYFLPTGTLSGVTDGFLFSWTSPFLDEIISNYDLYYVTEQQASWLNIIYSLGMVITSPIFSILSDQIGRKRTYILAVIPQIGSWILTIFARNAYHFYASRFLAGLSLSCLFTVLPNYIGEITNPKVRGTWGNALASSMYIGEFIIHIIGLYFNVQQSAYICLAFPIVFAVLFSLAPESPYFLIIKGREDEARESLRCLTRKRNVDEMYKEIEKGVQRQIAESGTWLDLVKINSNRKAIIAGAFLRLSQYTSGLIMFLQYIQVILAKSGTNVSPVTGIIFMGINIAFNLLVNCFIVDRFRRKTLYATSLAGCALILYVLGTFFYLNEFSNVDLSFLNWLPITLMIVFLAFSSSGISVLPTLMMSELYSAKIKAKAMVLLVMTSSLSWMFTNTLYFYSE…	0	0	0.160898	12.9171
Pa1330-1		470	11	2.A.1.1: The Sugar Porter (SP) Family	GCTTTTACTGGTAAATTGGCGTTTGCTATAGCGGCTGCAGCGTTAGGCTCATCATTTCAACATGGTTACAATACGGGAGTGCTCAATAATCCTCAAAAGGTTATTGAAAATTGGATCAAAGGAAGTATGACGAATAGATCAGGATCCATTCCTACACAGGAAAATGTTACATTCGTTTTCTCTTTGATGACCTCAGTGTTTTGCATAGGAGGAATGATTGGAGGAGCAACTACAGGACTTGTTGCTGATAAATTCGGTCGGAAATTGGGTCTTCTGCTCAACAACATACTGGTAATTCTAGCCGTTATCTGCGAAGCCTCGTCCAAATCCCTGTCTTCTTACGAAGTAATCATATTGGGTCGTTTCCTAATCGGCGTTAATTCCGGTCTAAACGCCGGC…	AFTGKLAFAIAAAALGSSFQHGYNTGVLNNPQKVIENWIKGSMTNRSGSIPTQENVTFVFSLMTSVFCIGGMIGGATTGLVADKFGRKLGLLLNNILVILAVICEASSKSLSSYEVIILGRFLIGVNSGLNAGLAPMYLAEISPINLRGAVGTVYQLVITISILVAQVLGLKNILGTDDLWVTLLAMTIVPAIFQLMTLPFCPESPKFILSSKGNENQARKALAWFRGTQDVHEEMDVMKAESEALKLIPKTTVRELVTNSTLRIPLIISLTVMIAQQLSGINAVMFFSSTIFGMAGLTGDSPTYATLAMGGINVLMTIVSLFLVERAGRKTLLLVGFGGMAVDTLLLTIGMLFAHTGSVAGVFCVIFVLIFVVMFAIGPGSIPWFLVSELFNQSARPT…	29.8426	4.7553	86.0948	2.23215
Pa13763-1		492	11	2.A.1.1: The Sugar Porter (SP) Family	ATGGACAATCTAGTAGTGTTTAAGTTTGCGTGTTCGAAACAAAACGTTATGGGCGTCAAAGCTTTCCTGTGGTCGACAATGTTCATTGCAAAAAATACCAACGATGGTGATGATCGCGGTCGAGAATGGCCCCAAGCTCTTGCGATCGTTATTGGTTGCTTAGCAGCTTTAACAAGCGGTTTGCTGACATCTTGGTCATCTCCTTTTTTATTGAAAATAACCAATGATAAAGTTAACTACGATATTACGGAAGAGGAAGCTTCCTACTTCACCATTATCCATCCTGCCGCCATGATGATAACCTGCACATTGTTTTCCACCTTGTGCGACAGCATCGGAAGGAAGAAAACGTTGTTGCTCATAACAATTCCGCATTTATTATCCTGGATACTTTCGGCA…	MDNLVVFKFACSKQNVMGVKAFLWSTMFIAKNTNDGDDRGREWPQALAIVIGCLAALTSGLLTSWSSPFLLKITNDKVNYDITEEEASYFTIIHPAAMMITCTLFSTLCDSIGRKKTLLLITIPHLLSWILSAVARNIYVFYASRISAGIADGCMFAALPMYIGEVANPNVRGKWGNVMVTSMYIGEFLIHVIGSFFNVSETAYICIPITVLFFIFFCYMPESPYFYIMKGDDVKGKQSLIFLTRKRNVDDDYLSLKNDVMRQMSESGTWKDLFCIKTNRKALISAVFLRASQQLGGTSVFIMNTQFIFEKAKSVVSPEASSMIYLGLCLVLNLVVVILIVDRLPRRFCYIASLSLSAIPLLILTLYFYFDQFYPNFGIGENNWIPIVAMVSYQIFNSF…	0.122666	0	0.208717	0
Pa1635-1		493	11	2.A.1.1: The Sugar Porter (SP) Family	GGTCTTACATTATTCCTCACCTACGCCATAATGGCGGCGGTATTGGGGATGTTCCAGTTCGGGTACAACACGGGGGTGATCAACGCGCCCCAAGGTAACATCGAGAACTTCTTCAAGGGCCTTTACAAGGAGCGATACGGGCAGGACCTGACCAGCGATAAGGCGGAGATGCTCTATTCGATCGCCGTCTCGATCTTCGCCATCGGGGGCATGTTGGGCGGCTTCGGGGGCGGCATGGTGGCCAACAAATTCGGAAGAAAGGGCGGCCTGCTGCTTAACAACGTCTTGGGCATCACGGGAGCGTGCTTAATGTGGTGTACGAAAGTCGCGAAATCCTACGAAATCCTCTTCGTCGGGAGATTTATTATAGGGGTCAATTGTGGACTGAATACCTCATTA…	GLTLFLTYAIMAAVLGMFQFGYNTGVINAPQGNIENFFKGLYKERYGQDLTSDKAEMLYSIAVSIFAIGGMLGGFGGGMVANKFGRKGGLLLNNVLGITGACLMWCTKVAKSYEILFVGRFIIGVNCGLNTSLVPMYISEISPLNLRGGLGTVNQLAVTIGLLLSQVLGIEQILGTNEGWPLLLGLAVVPAVLQLVLLPVCPESPRYLLITKQWEEEARKALRRLRASNAVEEDIEEMRAEERAQHSEASIGMLELICSPTLRMPLIIGIVMQLSQQFSGIIAVFYYSTSLFVSSGLPEDSAKFATIGIGCIMVVMTLISIPLMDRMGRRTLHLYGLGGMFIFSIFITISFLIKEMIDWMSYLSVVSTLFFVKFFAVGPGSIPWMITAELFSQGPRPAA…	45.2352	5.25735	24.8396	256.076
Pa16397-1		469	11	2.A.1.1: The Sugar Porter (SP) Family	ATGCATTCATCTCAAGCTAAGCCAAATTACTTTTTGTACTGGGCCGTTTGCGTTGTGAACTTGCTGAGTGTGAATTCAGCCAGCATGTTCTCTTGGTCATCGCCGTCGATATCGATATTGAAAAGCAACGACACATCGATAAATCCCGTGGGAAGGCCGATAACATCGTACGAGGAATCGCTAGTAGCATCGCTATCCACATTTGGCTCCATAATCGCCACTCTGGCAGGGGGAGCGATCGGCGAAAAATTCGGCAGGAAGAGAACTTTGACGATCTTCAGCACGACATTTTTCATCGGGTATCTGTCCATAGCGAATTCGACGAGCGTTACGCTTATCTGCGTGATGCGGTTCATAATCGGGCTGGGTTCTGGATGCGCTATCGCCCTTCTATCCAGT…	MHSSQAKPNYFLYWAVCVVNLLSVNSASMFSWSSPSISILKSNDTSINPVGRPITSYEESLVASLSTFGSIIATLAGGAIGEKFGRKRTLTIFSTTFFIGYLSIANSTSVTLICVMRFIIGLGSGCAIALLSSYVGEISEDSNRGAMGSMFGLMSTVGHFLAFAVGPLVSIKTFAYILMVPVTLYFITVVPFVPESPYYYLSKGNTKEARNSLKKLRPDVNIEKEFLYLSDIVKESLNKKATLRDLFASRAARRGLLIVVGLLQFQQLLGIAVVLVYLQPVLEAGGNIIPADTASIIIAVVQVIACCLVTVFIERFGRKILLHISSVGCSLSMLLLGVYFILSEKQYNVDSFFWLPLASLILYYVFFSLGYSGVPYCILGEVLDSNYKSICASLSTCLC…	0.0524362	0.0287303	0.513382	0
Pa22087-1		444	11	2.A.1.1: The Sugar Porter (SP) Family	GTCGATACTTTGGCCACTTCGGGGGACATCACCATGACATGGACCTCTCCGATGTTCTCCAAACTCTCCTCCAACGACTCCTCGGTGAATCCCCTTCCACGGCCCATCACCGACCAGCAAGGAGCCCTGATAGGATCGTTGATCAACATAGGAGCTATGCTCGGAGTGGTGCCTTTCAGCTTCATATCCGAACGCTTCGGTAGAAAAAAGGCTCTGCTCGCCATAGGAGCCTTCCACGTGATCTCCTACGCTACCATGGCCTTCGCCCGGCGAGTGTGGCTCTTCTACTTCGGTAGGCTCTTCGGAGGACTAGCCGTAGGCGGTGGGTACACCTTGCTTCCCATGTACATAGCTGAAATATCCGAGGAGTCCAAAAGAGGGTACCATTCGATGACTCTG…	VDTLATSGDITMTWTSPMFSKLSSNDSSVNPLPRPITDQQGALIGSLINIGAMLGVVPFSFISERFGRKKALLAIGAFHVISYATMAFARRVWLFYFGRLFGGLAVGGGYTLLPMYIAEISEESKRGYHSMTLTVFWAFGNFLPYLVGPFVSVKSFNLINAAFPTCFLLVFSIIGTESPFYLVGAGRLDEAEKVLKTLRSSSGSIEVEDELKRIGASIENEKATPATLRNVITNPGIRKAFIIAFGLMAFQQLSGWNAITFYLQPIFDGSGINLPSYYSSMIVGASIFVFSLPSPYFAHKFGRKTLLVASTVSMGVCLAVLGAFFTFKDRLKEDVSAASWVPVTFLVVLVLGFQNGMAGLPWTISAEIFPKNVKKWSASSTCAVTYFMAFLMTQFFDDM…	0.067566	0	0.229119	0
Pa31341-1		419	11	2.A.1.1: The Sugar Porter (SP) Family	CCGAAACTCCAGCGCTCGACCGAAGACAACCCCTTCGACCGGCCGGTCACCGCCGCCCAATCATCCTGGATGACCTCCCTCATGACGCTCGGTTCCTGCACCGGCTGCTGCCTCTTCGGCTACGTCGCCCACTTCGTCGGCCGCCGCCCGGCCATGTGCACCCTCAACGCGCCCATGGCCCTCGGCTACGCCCTCATGGCGCTCTTCCCCACCATCGAGGTCTTCTACGCAGCCCGCTTCCTAGCCGGGCTCTCTCTCGGCGGCGGCCAGATCGCCACGCTGGCCTACAACAGCGAGATCAGCAGCAAGACCAACCGCGGCGTGCTGATGACCTTCTCGGCGATGATGGTGAGCGTGGGCAGCTTGCTGGGGTACTGCATAGGGCCTTGGTTGGCCGTC…	PKLQRSTEDNPFDRPVTAAQSSWMTSLMTLGSCTGCCLFGYVAHFVGRRPAMCTLNAPMALGYALMALFPTIEVFYAARFLAGLSLGGGQIATLAYNSEISSKTNRGVLMTFSAMMVSVGSLLGYCIGPWLAVTSFNLIIALITVVATLLALLFCIETPYFYLMKGKEDLAKQSLIAYRGANVNVDKEIEEIKENIKEQREGNLSEVVKTKAFVRSFVTATMLLIFQQLTGINGVLMFSQSIFESTGSNFSPAVCSIVLGVLQVASGAIGPVVAERFRRKMLLAVSALGMAASEAVLGVFCVANDLGNVAEALNFVPVASLCLFVFSYNFGVGPLCWIVGAEVFSTRVKTWAFSISIIAYHGIGFFIAQYFNAVALAIGIGELFFIFAGFCALCILFIR…	0.0586304	0.08196	0	0
Pa386-1		506	11	2.A.1.1: The Sugar Porter (SP) Family	ATGGAATTCGACGGGAATATCGTGGACCAAGAGAAAAACCCGTCCAACATCGACTCTCCTTTCGTTATATCCACCGAAAGGAAGGAGGTGCAGCTGAAGTGGAAAGACTCATACAAGCAGATATTAGCAGGATGCATGGCAAACACAATCGTAATTCAGGCTGGAATAAATATGGCTTTCAGCGCTGTCCTGCTTCCTCAATTAAACGAAACCGGTAGCGAAATGACTGTCACAAAATCCGAGGCATCATGGATAGCGAGTTTGGTTACGATAGTTTTGCCTTTAGGGGCACTAATAGTGGGACCTTTAATGGATAGATACGGCAGGAAAAAAGTTTGCTTGATAACGAATATCCCCATGATAATCGCTTGGACTCTAGTTTATTATGCGAATAATGTG…	MEFDGNIVDQEKNPSNIDSPFVISTERKEVQLKWKDSYKQILAGCMANTIVIQAGINMAFSAVLLPQLNETGSEMTVTKSEASWIASLVTIVLPLGALIVGPLMDRYGRKKVCLITNIPMIIAWTLVYYANNVWYLYIARSINGFAGGLSTVSLVYVSEISHPKMRSMLLSLNSVFVTFGILLTCLLGLWFTWRTMSFIFIIMTIFCSIAIWFIPESPYWLIVFKDDYRSTTKSLSWIYGKNNLLHEHEFRRILESKQQKPREKNDERSTLLKIRDDFKLYQSPIVYKPVIIMIAIFMFQQLSGAYAIIFYAVDIFRTIGGKFKRGLDEYVALALLGIIRFVIAIVSAVISKKVGRRPLMFVSALGMCITSVMAGLYMYLDIVPKDVYEKMNITNDISK…	0	0	3.92169	89.0648
Pa4043-2		465	11	2.A.1.1: The Sugar Porter (SP) Family	ATGATCACTAATCCAACTGAAAACATATTTAAAGGGACTTTTCCACAAATATTAGCTGTCACAACAGGTTCTTTGGTAGCCCTGAGCGATGGAATGCAATACGGGTGGAGCTCGCCGGCGTTACCTATACTTTTTTCGTCCGATCCACCCTTGAAAGTCACGAAGTTACAGGGCGAATGGCTCGAAACCTGCGTTATGGTAGGAGCTTTCTGCGGTCTATGGCTGACAATGTATTTAGTTGATAGTATCGGTAGAAAACGATCGATTTTACTAGCCGCATTCGGAAGCGTGTGTATTTGGTTAGTAATGGCGGTAGCTCCTCGAATTGAGTACGTTATAGTAGCTAGAGCTTTTTCTGGAGCTGTCGGTAATACGGCATTCGTCGCCACTCCGATGTAT…	MITNPTENIFKGTFPQILAVTTGSLVALSDGMQYGWSSPALPILFSSDPPLKVTKLQGEWLETCVMVGAFCGLWLTMYLVDSIGRKRSILLAAFGSVCIWLVMAVAPRIEYVIVARAFSGAVGNTAFVATPMYIGEIADQKVRGFLSSLIYLMMLCGVLLIYAVMPYTTFYVHCIIGIVITVTQLIIFPFMPESPYYLIYKNKEEEAKKSLLRLRGGVKNIDKELDEIKAAIARQKEEKGRIQDLFLIRSNRKAMIIMLILNSAQHFSSISVLLMNLHSILEQGGSLYMEPSTTGIVFALLMLLAASGASFFIDRFGRKSLLIFSSLATGICLMALAVFFTFKNAGYDTLNFSWIPIVSVMLYAVVFKCGLGLVPIVLTAELFPAKVKAYGMALSDGVY…	0	0	0	8.76587
Pa4228-2		484	11	2.A.1.1: The Sugar Porter (SP) Family	ATGCTGCTGCCCGGTAGTGTCACGGACAAGTTCCAGGGGACCTTTCCCCAAGTACTGGCAGCAGTATCAGGTACAATATCAGCAATATCAGATGGAATGCAATACGGTTGGACATCTCCCACTATCCCCATCTTGTTATCGAAAGATTCGCCTTGGGAAGTAACCGCATCGCAAGCGGAATGGCTGGAATCCATTCTGATGATAGGAGCCTGCTGTGGGCTGCCCGCCACTATGTATTTGGTAGACAAAATCGGAAGAAAAAGATCCCTTTTGATCGCCATGATGACGACCTTACTGGCTTGGATAGTAATGGCAGTAGCGCCGCGGATAGAATACGTCTTCGTCGCGAGGTTTTGCGCAGGAATGGCCGGCGATATGGCGTTTGTGGCAGCACCGATG…	MLLPGSVTDKFQGTFPQVLAAVSGTISAISDGMQYGWTSPTIPILLSKDSPWEVTASQAEWLESILMIGACCGLPATMYLVDKIGRKRSLLIAMMTTLLAWIVMAVAPRIEYVFVARFCAGMAGDMAFVAAPMYVAEVADQKIRGFLSSLIYVMMLTGVLIVYCVAPFVPMWVPCLLGVLINSIGLTIFPFQPDSPYYLLYNNKPDEAKKALKKLRKRDNIDEEFLDISSAIERQKNEKGRFQDLFLVPSNRKALIIMVMLNSSQHMSSISVMLMNLHSILAEAGSFYVAAHTGAIIFSATMFASAMTASLAIDNFGRRFLLCTSGLFAGISLLTIAVYFTTKNSGVDISKVSWLPLIMVILYAASFKFGIGLVPVVLTAELFPAKVKAFGMTLSDLCY…	0	0	0	0.268462
Pa7580-1		458	11	2.A.1.1: The Sugar Porter (SP) Family	GGTACTTTATTCGCAATATCCGATGGAATGTCGTACGGCTGGACCGCCCCGATGGTGCCCTACCTCATCAGCGAGAAGAGCCACATCAAAACCACCAAATTCGAGGCCGAATGGCTGGAGTCCTGCCTGATGATCGGCTCCTTTCTCGGCCTGCCCTTCACCATCTACCTGGTCGACAAGATCGGCAGGAAGCGGTCGCTCCTGCTGGCCGCTGTGCTCTCCCTGTTATCCTGGATACTGGTCGCCAGCTGCAGCAGCATGGTGTGGCTGTTCGTGGCGCGCTTCTCCTTCGGCGTCACCGCCAACACCTCCTTCGTCGCGGCGCCGATTTACGTCGCCGAAATCGCCAATCACAAGATCAGAGGGTTCCTCTCCAGCGTCATCTACATAAACATGCTG…	GTLFAISDGMSYGWTAPMVPYLISEKSHIKTTKFEAEWLESCLMIGSFLGLPFTIYLVDKIGRKRSLLLAAVLSLLSWILVASCSSMVWLFVARFSFGVTANTSFVAAPIYVAEIANHKIRGFLSSVIYINMLLGLIIVYSVGPYLPFYVSPIVGILVLSCELIVFPFMPETPYYLLCKGKYQEAKKSLQYFRPNKDITDELKDIAKAVARQKTETSRFRDLFLIKGNRKAIVIMAILDAGQHLCALSVILMNLHGILDAAGSIYMDSSKAAIVFAVIMFLAAYLSSLVVDQFGRKALLIVSLLSTGVCLGTIAIYFNLKLNGYDIQSVSWIPIVAVMFYAACFKIGIGIVPIVLTAEIFSTNMKALGMATSDLMYVLGSIISLQIYQWLAYSYGLHLP…	0.294299	2.40984	1.77755	1.72656
Pa7649-1		442	11	2.A.1.1: The Sugar Porter (SP) Family	GCAGGTTGTTGCATTTCAACGATAGTTGGTAACCTAAACAGCTGGACTTCCCCCGTTTTGCCTAAACTCCACAACATATCCAACGACAACCCCTTCGACGAGCCGATCACCTCCTCCCAGGAATCATGGTTGTCCTCTTTATTAACTGTAGGAGCGATTCTCGGCTGCTGGATTTTCGGCACATTGTCAGACATAGTGGGAAAACGACCCATATTCATCTCCCTGGGCCTTCCCCTGTTGTTGGGCTACGTCTTGATGGTATCTGTGAGAAAGATCGAAGCCTTCTACGTAGCGAGATTCCTGCAAGGCACCGCCATGGGGGGCCTATTCGCCCTCATGAATTACTTAGGAGAAGTGTCCAGCAAAGAAAACAGAGGTGTCGTGATGACTTCGACCGGG…	AGCCISTIVGNLNSWTSPVLPKLHNISNDNPFDEPITSSQESWLSSLLTVGAILGCWIFGTLSDIVGKRPIFISLGLPLLLGYVLMVSVRKIEAFYVARFLQGTAMGGLFALMNYLGEVSSKENRGVVMTSTGMMVSAGVLFTYVVGPYVSVNVFNAILAVFPVAFLVVSYIFCEESPYFYLMKNDVELAKKSLKVFRSNDYDIDSEIEEMKVQIKAQIEGSIVDIVKTKGFLKAFIISLVLVMSQQFTGINAILMYSQPILERTNSGLSSEIGSMIIGAIQLISGAITPMIIGKFGRKSILLLSGSGMILSETILGIYCIVQESGTDLDSINFLPLLTLALFMLSYNFGFGPLCWMIPSEILPTRVKISTTSFVVSVYFVVGFFIAQFFNTVVAAVGI…	4.71526	13.1109	4.90682	0.115585
Pa8060-1		521	11	2.A.1.1: The Sugar Porter (SP) Family	ATGGAGCAAATAGGGGCCAGTTGTATAAGTTTAAACAATATTAGGAACGATGAAGAAAAAGAAACCAAAACGGAAAAGCTTATTGCAAGCAGCAAATCTCTTAGTGCATACGAAGAAAACGTTAGTATAAAAGTTTTATTTCCACAGATTATAGCATCTCTTATAGCGGCAGCATTTCACATAGGTAACGGAATGGCCATGTCCTATTCTTCAGTGATAATATCTCAACTGGAAAAACCAGATAGCGACATCAAACCAACAACAGGGGAGAAAGCTCTAATTGCTAGCATTCTAATATTAGTAGCACCGCTAGCGTCCGTTTTTTGCGGAGTAATAATGGATAAAATCGGTAGAATAAACACCATAAAAACCGCAATGGTACCGGCTGTTTTAGGCTGG…	MEQIGASCISLNNIRNDEEKETKTEKLIASSKSLSAYEENVSIKVLFPQIIASLIAAAFHIGNGMAMSYSSVIISQLEKPDSDIKPTTGEKALIASILILVAPLASVFCGVIMDKIGRINTIKTAMVPAVLGWCLTALAKNTTVIIAGRALVGIASAFGTSPAIVYIAEISNPKMRMSFLQLCPTYVALGMIFIYLGGWFMHWRLLAWVSNVFAILPCLAVFFIPESPMWLIMKGRVKEARNSLNWLHRYQPPIPGKDETFADIQFKLLKKEQEENSAKSKNKGTVMDIAKEFLKPTGYKPLIILLPLFFCQHFSGVYITMFYSITFIEEAGTNVSGYFASIMIGVIRLVMASCNIFILKYMNRRTTIMWSCLGMALCMFISGLFTLWIKEGQTTAKWV…	4.89391	578.627	17.7178	609.18
Pa10333-1		555	12	2.A.1.1: The Sugar Porter (SP) Family	ATGGACCCGATAAGTGCCAGTTGCTTCAGTTTAAATATACAAGAAAACAGGAAGGCCATCAAAGAGGAGAAAAAACAAGATGCTAAATTCCAAGAAATCATCGTCAGTTGCAAATCGCTCAGTCATTACGATGCAAAAACTTTCAAGACATTACTTCCTCAGGTGATAGCCTCCCTGTTCGCCGCCTCCCTGCACGTCGCCGTCGGCCTGTCCCTGTCCTTCTCGGGGATCCTGGTCCCCAGGCTGGACAGGGCGCTCCAGAACGGCACCGACGGCGACGGCGAGGTCTACGCCACCAAGGACCAATCGGCCTTCATAGCCAGCGTCGCCGTCATGGTGGTGCCGATCGGATCGATAAGCGCCGGCTTCGCCATGGACGCTTGGGGCAGGCTGTGGGCG…	MDPISASCFSLNIQENRKAIKEEKKQDAKFQEIIVSCKSLSHYDAKTFKTLLPQVIASLFAASLHVAVGLSLSFSGILVPRLDRALQNGTDGDGEVYATKDQSAFIASVAVMVVPIGSISAGFAMDAWGRLWAVRCSILPTVIGWCCIASANDITMLIVGRILTGFGTAWGSIPATVYITEIARADMRGSLVVAAPSLASLGMLLVFLQGWFLHWKTVAWLSNLYAIFPIVLLFLIPESPPWLVSKGKIEEAAKSLRWLNKYQPQPVNRHESYAELQLNLLQKEHQKKLEEQTRLGNTGRWDKFKQFGKPTGYKPLLIIAGLFFFQQFAGIYMTLFYSVTFFQEVGSTMDPYLASTFLCLIRMLMACSNTFFLKTFNRRALLITSGFGMAFCMGMSGLF…	0	18.2232	0.0148252	0
Pa10920-1		456	12	2.A.1.1: The Sugar Porter (SP) Family	GTGGCAGGACCTAACGGCGAAATCTTCATCACCCAGAGATCCGAATACTGCGGACAAGTGCTAGCATCGCTCGCCGTCTCCCTGGGACCCCTAGCAGCAGGCCTGGGCAAGGGCTACAGTTCACCAGCAATAGCTTCGCTCCAACAAAGCGACGCCGCCGGCTTCCCGGTCAGCGGCCAGCAGGCTTCCTGGCTGGCCTCCCTATCTCTCCTGGGAGCTCTGTTCGGCGCCCCGGTGGGCGGCATAGCGGTGCGCTGGGGAAGGAGAAAGACTCTCGTAATCGCTGGCGTACCGCTCACCTTCTGCTGGATTCTAACTCTGTTTGCGGCCAACGTGGAGATCATGTGCTTTTCGGCGTTCATAAGCGGCTTCCTGGTGGCGATAGTGCAGCTAAGCGCG…	VAGPNGEIFITQRSEYCGQVLASLAVSLGPLAAGLGKGYSSPAIASLQQSDAAGFPVSGQQASWLASLSLLGALFGAPVGGIAVRWGRRKTLVIAGVPLTFCWILTLFAANVEIMCFSAFISGFLVAIVQLSAQVYVSEIAAPSVRGGLSALLKIAGHVGVLVSFIGGAFLNWWQLAGCISLVPAFMCLLLINVPESPGWLVLRGQDAEAEKALRWLRGEAADLQLELALLQAHVLSRPARKNPVTLFQSLKSPALIACGLMFFQRFSGANAFYFYAVSVFKETFGHTNPHNAAVAVAVVQLLSSLLSGLLVDSAGRLPLLVASSVLMTMALASFGSFAYYEEIHPKSNPNLDWIPLLCVLVFTVAFSLGISPISLLLVSELFSLEHRGFGTALATGFS…	0.0438082	0.153406	0.476244	1.71677
Pa1124-2		458	12	2.A.1.1: The Sugar Porter (SP) Family	ATGAACACCTTCCTCTACTTCTCAGCATTCGTTGTCAATATACTGAGCGCAACAACGGGATCAGTGTTTTCCTGGACATCGCCGGCGTTGCCGAAACTCCTCAGCAGCGATCCCTCCATCAACCCCCTGGGGCGACCGATTACCACTCTGGAGGAATCGTTATTGATTATGCTGCAGAACATCGGAGCCATCACAGGAAGCATCACCTCCGGATTTGCGGCCGAATACTTGGGAAGAAAAAGGACCTTGGTGTTGCATTCTACGACGTTCATTGTGTCGCATTTGGTGTTCATCTTCGCCGGGCACATAAATTTCTATTTTTTCGCCAGAGTGTTGATTGGCATCGGTGCTGGTTCGGTGCTAACATTGGTGTCTAGTTATACTACTGAGATATCGGAA…	MNTFLYFSAFVVNILSATTGSVFSWTSPALPKLLSSDPSINPLGRPITTLEESLLIMLQNIGAITGSITSGFAAEYLGRKRTLVLHSTTFIVSHLVFIFAGHINFYFFARVLIGIGAGSVLTLVSSYTTEISENSNRGRVGSAIGILSNGGHLISFGVGPFVSIQVFSCIQLALVLVFLCLFVPFVPESPYYYLARNDDENALKSLNKFRTSSDNYKELLYIKEVISKRRNEKVSWKNVTQPTTRNGLIVAIGLLLLQGFTGMPVVLFYLQTILQASGTSIPSEYGSLAIGVVQLFTTIVSGMLIDRVGRKILLYVSSAGCSISLLFLATYFLLKDQNFNLEMVFWLPLASLANYFIMYYIGFGPIPWAMVGDLFPTNVKSMCVSIAAIICHINGLFII…	0	0	0	281.512
Pa11597-1		441	12	2.A.1.1: The Sugar Porter (SP) Family	ATGAGTTATGTGATCGTTAATTCTTGTATCGGAAACCTGCTCAGCTTCTCCGTGGGCACGGCCATAACGTGGGCCTCGCCCGAAATAGACCAGCTCAATTCGACCGTGGGAATCACCAGCGACGAGGGCACATGGGTGACGTCTTCCCTCCACCTCGGGGCCGTCTTCGGCCCCTTCCTCTTCGGCTATCTAGCCGACATCATCGGCAGGAAGCTCACGCTGATCGGCATCGGCATCCCCGTGGCCCTCGCCTACCTCCTGATGGCCTTCATCAAAAACGTGTACGCTTTCTACTTCTCCAGGTTCATCAGCGGCCTGGCAACCGGCGGTTTGTTCACCGTAATGCCCATGTACATCGGCGAGATGGCCGATAACTCCAACAGAGGCCTGGTGGGCGGT…	MSYVIVNSCIGNLLSFSVGTAITWASPEIDQLNSTVGITSDEGTWVTSSLHLGAVFGPFLFGYLADIIGRKLTLIGIGIPVALAYLLMAFIKNVYAFYFSRFISGLATGGLFTVMPMYIGEMADNSNRGLVGGLLNLFLCLGMLFTYCVGPYTNLLAFNLICAIFPTAFLVGFYVYAVETPTYLLSKNQPIKARISLERIRGTIHISEELSAIVKALEAEGKASLADLFTIPSNRKAFIIGVGLILFQQLSGINAVLSFAGSIFKKAGSSLDPNVCSIIIGVVQLVSSFLSSVLIDRLGRKILLIVSGVGMVLSEAPLGVYSYLSDTLNKDLSGVAFLPIVLLIVYMLTYNVGSGPLPWTIMGELYPSNVKSLGSTLTSAVCWLVGFLIVKYFNAVQES…	1.84918	288.35	4.00232	0.337634
Pa12588-1		466	12	2.A.1.1: The Sugar Porter (SP) Family	ATGACGAAAGATCCAATCGAGTTTAAGTCGAGGGTTTACCAATATTCGGCCGCTTTTGCTGCTAACTTGGGCATCCTCTCGATCGGTTTGCACTATGGCTGGTCATCGGCAGCTCTACCAATCCTGCGCAGCGGCAAATACGCCTTCACTCTGACACCAGACGAAGCTTCTTGGTTGGTAGCCATAATGCCTTTGTCTTCACTATTAGGAGACGTTATAGCCGCTTTGACGATAAATAAAATGGGAAGAAAGAAGCTGATTTTGCTCTCGGCCATTCCGTTAACTGTATCGTGGATTTTAATAGCTGTAGCAGACACCAAAACCAATTTATTCGTCAGCAGAGTCATAGCTGGTGTGTTAGATGGAATACTATTTACAGTAGTACCTCCGTATTTAGCA…	MTKDPIEFKSRVYQYSAAFAANLGILSIGLHYGWSSAALPILRSGKYAFTLTPDEASWLVAIMPLSSLLGDVIAALTINKMGRKKLILLSAIPLTVSWILIAVADTKTNLFVSRVIAGVLDGILFTVVPPYLAEIAEAEIRGFIGGTFMMTLSLGLLLINVLLYFLSISTTAYISSLFSLIMLVIFPYLPDSPYYFLLLQQDVLARKSLRKLRGKWDVTEEIDRISKGIEEDGEEGKLLDLITNKTYRKCLLISLLLTLTQHLSGIVPIQTYAETLFQDTKNFLDPSTTNIIYYLIFFLASIVSLVLADRAGRRPLVLFAAGAAALSQLANGLFLLLRTPSTQLDFLQFLFISMYTVAYCSGLHLMPVVVTTEIFPSNMKGVALCVINIMFSIASTFCI…	0.27998	0.0640833	0.207697	0.506716
Pa13038-1		481	12	2.A.1.1: The Sugar Porter (SP) Family	GACAAATTCGTACAAGTGTTAAATATTTTTGTTTGCTACTTACCAGGTTTATTACGTATCAAAATGATAGAATGCAAGCCTACCAAAAGAATAAATTATTCTTATTTCATAGCAATTTCAGTAAATTTTATGTCAATACTAGCAGGAGTGGGCTTCTCCTGGTCGTCTCCCTGCGTTCCCAAGCTATCAGGAAAATCGGATCCCGAACACAATCCTCTGGAGCAACCCGCCGACATTCAACAAATCGCCTGGATAACATCTCTCCACAACCTCGGCTGCATAATAGCCCCGCTCCTTTGCGGCTTCGTCACCGCCAAACTTGGCAAGAAAAAAACCCTGCTGATCTTCGCCGTGCCCCAACTGATCTCCAACGTCATACTGATATTCGCCAGCGAGGTG…	DKFVQVLNIFVCYLPGLLRIKMIECKPTKRINYSYFIAISVNFMSILAGVGFSWSSPCVPKLSGKSDPEHNPLEQPADIQQIAWITSLHNLGCIIAPLLCGFVTAKLGKKKTLLIFAVPQLISNVILIFASEVVHFYAARFLMGVGTGGATTLIQVYVVEVVPSSHRGRACSFTNWMVTLAQDFVFVLGPYVTIKTLALISLVPSVAFFVVFGLFVPESPYYFVGRSELKEAEAILVKTRRTDNVNEELEKIVKYLNDEKNVKFSLKTMLGSKGVRKSFALSVGLTIFQQFAGINCVFAYQQSILAESESSLPADKSVMVVSLIQIIPMILITKLVDTWGRRKLIMLSYAGEFFALVTFGTYFFLKSSGVDLGSVFWLPLLCLIVYIFSFKLGSGPLTS…	1.20449	0.0762862	0.264865	0.0226187
Pa13738-1		449	12	2.A.1.1: The Sugar Porter (SP) Family	ATGGTTTGGACGAAGAATGTGATATTGGCCGTTATTGGTGGCGTGTTTCTGAACTTCGTTATATCGATTCACCTATCGTGGACATCGTCGATGCTACCGAGACTGACGGACCCGACGCTCAGCCCCTTCGGCAGAGCCGTCACCAAGGAGGAGGCCAGCTGGATAGTGTCGATTTTCACCATTGGCTCGATAGCAGGCGCGCAGATTTGGAACTACCTGGCCGAAAAAGCCGGTAAAAAACTCGCGTTGCTCGTCTCAGCCGTGCCGTGCTTCCTCTTCAACGTCATCATCTACTACACCACCTCGGTTGAGTTGTACATTTTCGCCAGGTTTTTGGTAGGTTTGTCGGCGGGAGCGCTGTTCATTTTCCCGATTTACATAGCTGAGTTGCTGCACAAA…	MVWTKNVILAVIGGVFLNFVISIHLSWTSSMLPRLTDPTLSPFGRAVTKEEASWIVSIFTIGSIAGAQIWNYLAEKAGKKLALLVSAVPCFLFNVIIYYTTSVELYIFARFLVGLSAGALFIFPIYIAELLHKNLREIIGTVCSSGVCSGILFSNCVGPFVSIQTFSLIMGSITAAFLVFFMMFGQEVPHYYIRKDHEIRARRALQELRGGYEDIDEAFDEIRRRYDEEKSGTLKDLFVSKSSIKAFFTCISLMLFHQFSGNNLILIYGESMIRNINPELSSDISMIILSVVVFITSLFAPPLCMRYRKRMLLIFSAMGMFLAECVLGIYIYYQKYYDLPKSLGGIPLTCLTIFITAHGFGFGPLPFVILGEIFPIRVKAIASSLVSLIIGIVGFLMSK…	0.269216	0.0534991	2.29407	0.945875
Pa14051-1		491	12	2.A.1.1: The Sugar Porter (SP) Family	ATGGAGAAGGATTACAAGCAAGTGCCCACGAGGGAAATTCACCCGTTTTCCTACGAAGATAACAACGGAAATGTCCATGTTTCTGTTATGCAAGTTGGCACCACCTCCAACCGAAAATTCCTATACATCACAGCCATAATCGTCAACTTAGTCTCATTCGTGTGCGGGACAACTCTAGGATGGACCTCCCCGGAGATCCCTCTGCTAAAAAACCTAACAAAAAGTCCTTTGGACCACGTAATGTCGAGCTCCGAAGAGGGCTGGGTGGGATCCTTCCTTCCCCTAGCCGCGGCTATAGGCCCCCTGGGGGCCGCCGTTCTAGCCGATCAACTAGGAAGGAAAAAATCTTTACTAATCAGCGCTCTGCCGTTCATCGCGGCTTTCGCTATTAACTCCTTC…	MEKDYKQVPTREIHPFSYEDNNGNVHVSVMQVGTTSNRKFLYITAIIVNLVSFVCGTTLGWTSPEIPLLKNLTKSPLDHVMSSSEEGWVGSFLPLAAAIGPLGAAVLADQLGRKKSLLISALPFIAAFAINSFATKVWMLYLSRFLCGLSIGLVFTVLPMYIGEISDDEVRGSLGSFMQLFIVIGLLFSYALGPYLPIRIFNIILVVPPIVFLLLFSIFIPETPYYLIKSGRDEQALQALIKLRGNEKSLAQKELEVIKVQVEVDQSNKATFMDIFKSKATKTALFISLNLVAWQQFSGINIVLFYTQSIFTDAGVPLAPEICTILTGVLQIIASALTPLLVERLGKRILLMQSAIGMCLSQGVLALFFYLKDGGSDVSSIGWLPILCLAVFIVTYCLG…	0.274943	31.2966	0.192754	0.0934916
Pa15287-7		488	12	2.A.1.1: The Sugar Porter (SP) Family	ATGGCTGAATGCGGTACCCAGAAATTATTCGACACCGAACTCACAGTTAATTTTGTTGAAGAAAATGTAGAGAAACAAAACTTTAGGAGCAAATGCGCCTCTTTCCCTTGGCTTTTATACTTATCTTCGTTCACTGCAAATCTTCTGTTAATGAGTGCAGGCGTCAATGTCGTATGGATCTCTCCCGTACTTCCCAGATTGCAATCCAACGACACCACGATCAACCCCCTGGGCAAACCGTTGACTTTGCCCGAAACTTCCATATTGGCATCCCTATTGCCGATTGCCGGTCTAATAACTTACCTACCATCAGCAAAGCTAGCTGACATCATAGGCCGAAAGAAAGTACTAATTCTAATCGCAACTACGTTGATATTCAATTACATTATTGCGGCTTTA…	MAECGTQKLFDTELTVNFVEENVEKQNFRSKCASFPWLLYLSSFTANLLLMSAGVNVVWISPVLPRLQSNDTTINPLGKPLTLPETSILASLLPIAGLITYLPSAKLADIIGRKKVLILIATTLIFNYIIAALARHVWTYYIFAIICGGTASAILVCVPVYNNEIAEDCNRGKIGCFMGMSVPIGILLCYLCGPALNVSNLFYAALVAPALHLILAIFLVESPTYLAQKSRKLECINCLEKLRKYKDAKQVELDYSKIECVVEDSRKRKNINILDIFRSRPSRRAFVMSIIACASQQFSGIFILLGFMATIFNDAGHVSGDTFGIITGIVQILVFFVSSLIVEKLGKRTLLLSSSIVCSIALFSLGIFFHVKHLNPTHTDNLIWLPITFVVVYIVGYGI…	0	0	0	0
Pa1724-1		478	12	2.A.1.1: The Sugar Porter (SP) Family	ATAGCGCTGCCCTATCGAGTACATCGCCAGAATCCGGCTATGAATCATCGGATTCCCCTTACGATAAACCGAAGAAGTTTAGGCAACATGTTGCTGCTTTTTCAGNNTTCAGCCACAATCTCAGCCTTGGCCGCGGGAACAGTCCTGGCATGGACCTCTCCGATTCTCAAGGAGCTCGAAGCAGGCCGATTCAATGACATCAAGTTAGACAAGGATCAGATAGGCTGGGTGGGCTCGTTCGTAACTCTCGGAGGCATGGCCATGTGCATACCAACAGGCTTTATTTGCGACATAATCGGTCGAAAGAAAACCTTGCTGCTGCTATTCGTACCGTTCACAGTCGGCTGGTTGTTAATTATATTCTCCCACCACGTTCTGATGCTGTACTTCGGGAGGTTG…	IALPYRVHRQNPAMNHRIPLTINRRSLGNMLLLFQXSATISALAAGTVLAWTSPILKELEAGRFNDIKLDKDQIGWVGSFVTLGGMAMCIPTGFICDIIGRKKTLLLLFVPFTVGWLLIIFSHHVLMLYFGRLLTGAAAGACCIAAPVYTSEIAHKTLRGTLGSYFQLMVTIGIFLAYITGKYLSPIHFTIWCGSLPFLFVVAFAFQPESPVFLLKRGLYDDAKKTLVILRGERYKIDAELNEIEGYLKESIQARVSLTETFKQSHVVKAFVISCSLMFFQQFSGINAIILYTTSVFDTPGMKLDSHDAAILVGFFQAVTTFISASVIDRLGRRILLFVSALFITITMFLLGAFFTLQNRTEVDKSVMTQLGFLPVVALCVFIIAYSIGLGPIPWVVSS…	0	0	0	0
Pa17947-2		481	12	2.A.1.1: The Sugar Porter (SP) Family	ACACAAATAGTAATTCATTTTGTTGCAGTGAACTTCCTGGGCATCAATACAGGCGGTGTATGGTCCTGGGCTTCCCCGTCATTACCCATACTGAAGAGTAAAGATTCGTTGATAAATCCCATCGGACGTCCGATTAATTCCTACGAAGAATCTTTAATAGCATCCTTGGCCATTCTGGGCTCTATAGTTGGAACTTTAGCAGGCGGTGCGATCGGTGAAAAGTTCGGCAGGAAAAGAACCTTAATGCTATTCAGTTTGACCTTCATCTTGGGTAATCTGGTTATAGCGAATTCGACCAGAGTTATTTATTTTTTCGTAATGAGATTTATAGTAGGACTGGGAGCAGGTTGCGCGGTTGCTCTATTACCCGTTTACGTTGGTGAATTGTCTGAAGATTCG…	TQIVIHFVAVNFLGINTGGVWSWASPSLPILKSKDSLINPIGRPINSYEESLIASLAILGSIVGTLAGGAIGEKFGRKRTLMLFSLTFILGNLVIANSTRVIYFFVMRFIVGLGAGCAVALLPVYVGELSEDSNRGALGSMFGLMLSVGNFLSFAIGPLLDLKIFAYVLLVPVTLFFILVVPFVPESPYYYLSIGKTDDAKKALKKIRINENIEKEFIDLSCVVEESLTKKATLKGLFSSRASRRGLLIVISLMQLQQCLGISVVLTYLQPILEASGNIIPAYIASIIIATIQVISGCMATAFVDKVGRKILLHASSICCSASLLALGIYFILYDKNYDMDSVFWLPLASLILYYIFFNLGYGTIPFLINGEILDTNYKSLSASVSTCLCLLSSFIITL…	0.00779608	0	0	0.0113094
Pa1933-2		447	12	2.A.1.1: The Sugar Porter (SP) Family	ATGGATTATTCGTATGTCGTTGTGCTCACCACCAATATTATAGCCTTCACCGCGGGCACGGTGCTCACTTGGTCCTCTCCAGTCCTGGACAGGCTGGAAAACAACGCCACCACCCCATTAGACCACCCGATTTCCCTGGAAGAGCGATCATGGATCTCCTCGTTCTTTCCCTTAGGAGCCATTTTCGGGCCATTCCTGTTCGGCTACCTGGCAGATTTGATAGGAAGAAAGAAGACTTTGTTGTGCAGCGCAGCTCCCTTCATCATCTGCTACTTCATGCTGGCCTTCGGTCGAGTCGTGTGGGTTTACTACCTAGCCAGGTTCCTGCTGGGAGCTGCTCTAGGTGGGGTTTATACCGTTATACCCATGTACGTGGGGGAAATTGCTTCTGACAGGAAT…	MDYSYVVVLTTNIIAFTAGTVLTWSSPVLDRLENNATTPLDHPISLEERSWISSFFPLGAIFGPFLFGYLADLIGRKKTLLCSAAPFIICYFMLAFGRVVWVYYLARFLLGAALGGVYTVIPMYVGEIASDRNRGTLGSMMNVYLCFGIFFSYCVGPYMSLVGFNVLLGSFPLVFLVLFFLLAPESPHYYLSKNAIGEAKSSLQKVRGAGVDVNDELEMIMKKIVEDGRGNAMDILRNKGLTKALGITVGLGVFQQFSGVNAVFFYAQPIFEASGSSLKPEICSIIIGSVQFTTSFLTPVLVDRWGRKLLLLVSAIGMAISEVTLGTYCYLKDAKYDVGSASFLPVLCLMAYIFMYNMGYGPLPWVVMGEIFPPKVKSVASSITAGVCWLAGFLTAKYF…	82.8225	102.214	172.689	12.6826
Pa19347-2		475	12	2.A.1.1: The Sugar Porter (SP) Family	GGTAGGGTAGGGTATTTCATTAGATTCGTCTTTTTAGATCGAACAGAATTTACCATCGAAAATTCCATTTCAGTGAACCTGAACGTGATCACATTCGGCGCCACCACCGTCTGGATATCCCCGATGGCCTCGAAACTCGCCTCGTCGGATCCCGCCGAAAACCCCCTGGGCCGACCCATCGGCACGTTCGAGCTGTCCCTCGTGGGATCCCTCCCACAGGCCGGCATGGTCCTCGGCCCTCTCCTCATGGAGAAGTTCTTCGACCGCTTCGGCAGGAAGAGGTCCATCAACGTTCTGATGACGCTCGTGGTCTGCTGCTACGTAACGTTGTCGTTCGCCAAGCACATCTACCTGTATTACGCCGCCATCTTCACCGCTGGCATCCTGCTGGGCGGGTGT…	GRVGYFIRFVFLDRTEFTIENSISVNLNVITFGATTVWISPMASKLASSDPAENPLGRPIGTFELSLVGSLPQAGMVLGPLLMEKFFDRFGRKRSINVLMTLVVCCYVTLSFAKHIYLYYAAIFTAGILLGGCLVGVFMYVSEVSEDHNRGGFSCYSGAFLPVGNLYAFVLGSCLSVEAFNLFCALPALVAIVLSVLFLPESPQYLINVSEKKEALRVARKLLGAHHRRAIHLVATIESNTKKINDSKASVIKELFGNRSSRNGFLICFGLTLLPFFSGIPSVMSYLHTIFKEARIDTFYSTSAVGLLQIFCYLTASLLVEKTGRKSLLLLSIAATTVPLLVLAGYFYLIDNGAPVVEDLQWVPVAGVLLLILTATTGMCTVPLVYLNETFTNDVKSTA…	0.367432	0.391999	2.59821	2.13272
Pa19427		467	12	2.A.1.1: The Sugar Porter (SP) Family	ATGACTGAACAAAAATCATCTTTTGTTCTTTATTTAGCTGTATTTACAGTTAACTTACACGCGTTCGCCACGACTTCGATATTCACATGGTCCTCCCCGAGCTTGGTGATTCTGAAGAGCAACAACACCCAAATCAACCCTTTGGGCAGGCCGTTGACGAACCTGGAAGAATCCTGGATAATGTCGTTGGTTGCGCTCGGTGCCTTCGCCGGCAACTTTCTAGCCGCTTATTCAGCCAAAAAAATGGGTTCCAAAAACACCCTAGCCGCCTCTTCGATCCCTTTCATCGCATGCTACGTAATGCTGGCCCACGCGACCAGCACCTACCCCTTCTACATAGTCAGATTCGTAGTGGGAATGTGCTCGATGTTCAGCTTGGTCGTAACACCGGGTTACATT…	MTEQKSSFVLYLAVFTVNLHAFATTSIFTWSSPSLVILKSNNTQINPLGRPLTNLEESWIMSLVALGAFAGNFLAAYSAKKMGSKNTLAASSIPFIACYVMLAHATSTYPFYIVRFVVGMCSMFSLVVTPGYIAEISPDRNRGFFLSLTGATISLSTLLNYGAGPFLSIKAMAYVVNSSMILFLFSIVLFVPDSPHRLMKLKRNAKAEKSLRKFRRNEDVAKELESIQGLLSDTEKEKINVFKEISTSPAALRGLVICSILFTVQVIGGSGFIPIYLQTILERSGDAIPANLASMVIGVVQIISSLACSLVVDRFGRKKGLYVSLAGCALALAFLGVFFSMKNHNYSTEFIFWLPLASLIAFFVFFSLGIGPIVLIMCGELFTPNLQSTCVSISLMLNS…	1.08313	0.130767	2.13418	172.796
Pa198-4		481	12	2.A.1.1: The Sugar Porter (SP) Family	ATGGGAAAAACCGACAAAACAGGGTCCACAAGTGATGGCAGCATTTTCACGGGCACATTCCCGCAACTTTTGGCAACAATTAGCGGCTCACTGTTCGCGATATCCGATGGCATGACATACGGCTGGACGGCGCCCATGATGCCCTACCTAACCAGCGAGAAAAGCCACATCAAAACGACCAAACAAGAAGTGGAGCTGCTGGAAACCATACTGATGGTCGGCTCCTTCTGCGGGCTGCCTACCACCATCTACCTGGTGGACAAAATCGGCCGGAAAAAATCCCTATTACTAGCCGCCTTCTCCTCGCTGATCGGCTGGCTGGTCATAGCCTTCGCCAACAAAATGATATACATCCACGTGGCGCGGTTCTTCTTCGGCGTCATCGGCAACATGTCCTTC…	MGKTDKTGSTSDGSIFTGTFPQLLATISGSLFAISDGMTYGWTAPMMPYLTSEKSHIKTTKQEVELLETILMVGSFCGLPTTIYLVDKIGRKKSLLLAAFSSLIGWLVIAFANKMIYIHVARFFFGVIGNMSFVSMPMYIAEIAESKIRGFLASVVYLQMLVGFVIVYSVGPYLPFYVAPIIGVVVLVTELCVFSWMPESPYYLLYKNRYEEAEKSMEYFRPGKDISLELKQITKAIERQKTEKGGIKDIIMVKSNRKAIIIMTVLNGGQHIVAISVILMNLHDILNSAGSIYMDSSHAGILFSVIMLAFANFASFQVDRYGRKALLLVSTTLTGFCLLAIAVYFNLLLENYDVVNVSWIPIASVMIYAATFKLGLGVVPIVITAEIFPAKVKALGMTI…	0	0.132763	10.5189	0
Pa22670-1		464	12	2.A.1.1: The Sugar Porter (SP) Family	GTGAATTCTAAATCCCGCATGATGAAGAAATTGATGAGCTACACGACCCTTACTGTCCTGACAGTCGATCTTCTCGCCACCGTAGGCGACATAACCATGACCTGGACATCCCCGATGCTCTCCAAATTATACTCCAACGATTCCTCCATTAATCCTCTTCCTGCGCCCATCACCAAAGAAGAAGACGCCTACATAGCAGCATTACTCAACATCGGGGCAATGGTGGGAGGGATCCCCTTCAGCATTCTATCCGATAAACTCGGTCGCAAATTAGGATTGCTCACCATAGGTATATTCCACGTGATAGCTTACCTCACGCTAGCCTTCGCCCGAAACGTTTACCTCTTCTACTTCGGTAGAGTATTCGGGGGATTAGCCACCGGAGCAGGCTACACTCTC…	VNSKSRMMKKLMSYTTLTVLTVDLLATVGDITMTWTSPMLSKLYSNDSSINPLPAPITKEEDAYIAALLNIGAMVGGIPFSILSDKLGRKLGLLTIGIFHVIAYLTLAFARNVYLFYFGRVFGGLATGAGYTLLPIYIAEVAEESNRGFYSMTLTTFWAIGNFLPLLIGPFLTVQTFNLFNAALGIAFFALFLVFGVESPYYLVAAGKTDEAGAALMLLRSSEDVGVKGELNQISSTLENERQNPMSASSIFTNRGIRKAFVVSVVLISFQQLSGWNVTTFYLQPIFEAAHTVVPAHWAGLIVGGAILAFSLPAPLFADRFGRKTLLVASVSLMTVCLLSLSLYFFLDTRTGVSVVSITWLPLASLFFLAFAYDLGMACLPWTISSELFPSSVKKFSAS…	0	0.0344126	0.253056	4.33358
Pa23266-1		541	12	2.A.1.1: The Sugar Porter (SP) Family	CATTTTTTAGGAACAAAAGTGAGTTTAGCAATTCATTGTGTAGACGAATCTACATGTTTGTTCAAACATCATTTAACTCTAATCCAACTATTGTCTGCCTGCTCACTATCTTATCGCAAAATTAATTCGTATATACAAAAAAAAATTCGCACAAAATTTTCACAAAACCCGTCGCGCACTTATCGCAGCAAAATGGAAACTCCAAGAAGCTACACCAAAACCTACTTATCATGCATATCCGTGAACATAATGGCCTTCATAACAGGCATCGGCTACTCCTGGTCCTCGCCTTGCATACCCAAACTGAGATCCCCTCTAGCCGACAACCCCTTGGGCCGCCCCATCACCCTGCAAGAAACCTCCTGGATCACCTCCCTGCACGCCCTGGGCTCCCTGGCC…	HFLGTKVSLAIHCVDESTCLFKHHLTLIQLLSACSLSYRKINSYIQKKIRTKFSQNPSRTYRSKMETPRSYTKTYLSCISVNIMAFITGIGYSWSSPCIPKLRSPLADNPLGRPITLQETSWITSLHALGSLAGPLLTGLVSNRIGKKRTLLVFSTPQILSSVLMMLAHKVEHFYAARFLLGIGTGCVFSVIPSYVGEVSEARARGRTSMINSVMLTMGQTLVLAIGPFVSIRAVAALTLLASVVFLVSFGAFVPESPYHYVLHGKVEKAESALKKWRRSGSTEKELIDIMQICDESKQEQSIGAVLGSRILQRCLVIALGLVSLQSLVGNPAIVAYQQTILDGSNEVIPGDTAVIVISVLQLVGTYWSTGLVDKWGRKQLLYISYTGLLASLILLGGY…	0.150075	0.117539	0.296963	50.7683
Pa23384-1		494	12	2.A.1.1: The Sugar Porter (SP) Family	ATGTGCGGCCACGACGTTCATTTAAATAGGAAACCGTCCGGGACGACCCTATGTTTCGACGTTTTCATGAAGAAATGCAAAGAAAAAGAGAAGATCTGGTATCAGGTTTTGACCAACGCTGTGGCTTGCCAATCGGCAATAACCATCGGTTTACTGTCATCATGGAGTTCCCCGTTCATAGTAAAACTAACGAGCGACAAGGAAAATTACGACATATCCGAAGATGAAGCCTCGCTATTCACCCTAATCCCGCCGTTAGCTATGATAATATCCTGTCCGTTCTTCTCGAAATCCTGCGACCTGATCGGCCGCAAGAGCACCCTGATGCTCCTCAGCATCCCCCACATACTCAGCTGGCTGTTCACGACCCTCTCCTCGAGCATCTACGTCTTCTACCTG…	MCGHDVHLNRKPSGTTLCFDVFMKKCKEKEKIWYQVLTNAVACQSAITIGLLSSWSSPFIVKLTSDKENYDISEDEASLFTLIPPLAMIISCPFFSKSCDLIGRKSTLMLLSIPHILSWLFTTLSSSIYVFYLSRFFAGVGHACFFVSLPLYIGEVSTPKVRGIWGNLLNVLNYAGVFLINLIGSKYSVNVTAYLCLPLPVVYFVSVYFLPESPYWYIMQHRYDDAKNSLRKLRQTDNVEELFTQLLEEIVKRTEETSTWKDLLVKHLNRRALRAGLFLRISQLLGGVTVFNVYIQFIFKHSGTDVSPEVPAMIYSGLCCILIFVAGFIIENVGKRRAFMVSIFSCGVVLLSEAVYFYISQNVKSVDLSNYKWYPLAGMLMYVIFCCNGIILIPSLMLS…	0.22896	0.175721	0.105274	0
Pa24284-1		455	12	2.A.1.1: The Sugar Porter (SP) Family	ATGACAAGGCTAGATATGAACAAAACATGGCCACAATACGCTGCTGTTATGACAGCTCTGATAGCAATGTTGAACGCAGGCATACATTTCGGGTGGCCCAGCCCAAGCATACCGAAAATTCTCTCGAGCGAATACAAATTTAACATCACTTCCTCGGAAGCGTCTTACATTACAATAATTGGTCCTTTTGGCGACATTTTCGGAAGTATTATTTATCCCTCACTTATAGATCATATAGGAAGAAAGAAAACAATTTTACTGATTGCCATACCACAGATTACTTCGATGGGTTTGGTGTATTTTTCCTTTTTATCAAAATATCTGCTATACATAGCTAGATTTATTGGAGGATTAGCCGAAGCTGCTTGTTTTACCATTTTACCAGTGTATATTGGAGAG…	MTRLDMNKTWPQYAAVMTALIAMLNAGIHFGWPSPSIPKILSSEYKFNITSSEASYITIIGPFGDIFGSIIYPSLIDHIGRKKTILLIAIPQITSMGLVYFSFLSKYLLYIARFIGGLAEAACFTILPVYIGEVSEPNVRGVLGSLFSLIFIVGVFIVNIIGSYVTIHTAALLFLILPITFVCLFSRMPESPYYLIMKSNLQEAESSLRALRRQDDVRQELERLVGDVSRQMSEPGSYRDLYRIQSNRMACLIMFGLRVFQQLSGTTAISLYMQIIFAKSTDVMTKDLASILIFGLQLSVNFTAVLIVDKIGRKPLLIISCIGCACNLAALGIYFTLQEVVRMNLARLNFLPLACVVFFTISFAIGQGNVVNLMTSEMFSSSIKAKATCLMNILFALFM…	0	0.0321663	0.219739	10.0478
Pa24599-1		461	12	2.A.1.1: The Sugar Porter (SP) Family	ATGACAGCTACAGAAGTAAATCCGGCAGATGAAGGGAAAAAATGGTATGAAATACTTGTTGTACTTACAGTCTCTCTTGCGGGCTTTAACAGTGCATTGATGTACTGCTGGCCATCGCCATTCATAGTAAAAATAGTCAACGACGACAGCTATCATATCACCGAAGAGCAGGCCTCTTATTTCACAGTAATCAGCCAAATCGGAATGATCCTGCTACCACCTTTCATAGCGCCACTAGCAAACCGCTTCGGCAGAAAAAAACTGATCCTCTACGTAGCTATACCTTGCTCTATCGTGTGGATAATCAAAGGCACCAGCAAGAACCTTTGGATGCTGTACCTAGCTAGAACTTTATCAGGTTTCTGCGATGCAGTGACCTTCTCATGCGCCATGGTTTTC…	MTATEVNPADEGKKWYEILVVLTVSLAGFNSALMYCWPSPFIVKIVNDDSYHITEEQASYFTVISQIGMILLPPFIAPLANRFGRKKLILYVAIPCSIVWIIKGTSKNLWMLYLARTLSGFCDAVTFSCAMVFIAEVASPKVRGIWGNSMMLVGFLGQFIINVLGVYLSVQTTARICLAAPILFFVLFSLVPETPYYYIAKGENERAKASLRSLRRREDIEEEYKELQVAVHNQLTGTGSWKELVTVRVNRKALIAGVYIRLSQLFSGTFTFSSYTMLIFHKTGTDVNPELATIIFTGVNLVVYTSVVYFSNLLGRRKSLILSMILTGLVLLSEGIFFLIETLFPEVNLEHFHWFPLAGMLGFIICSAFGVGILPSLMLGELFPVSSKSKSLAIVTSVF…	0.157328	0.028316	0.526193	0.0738802
Pa24606-1		481	12	2.A.1.1: The Sugar Porter (SP) Family	ATGACTGATTGTGGTTGCGAAAAGTTAAATGAAAAATGTGCCCAAATTCACTATTTTTCCGAGGAAACGGATATACAGCTAACAGAAAAATACAGATTTTCCTGGATGCTCTGTTTTTCTGCATTCACAGCTAACCTTCTGCTGGTATATAGTGGCGTAACGTTAGTATGGACTTCACCGATGTTACCGAAACTACTATCAAATGATACCAACATCAATCCCTTGGGAAGTCCCATTAAAACGCACGAAATATCCGTGCTGATGACTTTAGGTCCAATATCGAGCATCCTAGCTCTTTTACCTTCTGCCAGATTATCGGACGCCATCGGACGCAAGAGTATCATGACTTTGGCAGCATTTATTGCTGCTTGCAATTCTCTATTGAATTCATTCGCTTTT…	MTDCGCEKLNEKCAQIHYFSEETDIQLTEKYRFSWMLCFSAFTANLLLVYSGVTLVWTSPMLPKLLSNDTNINPLGSPIKTHEISVLMTLGPISSILALLPSARLSDAIGRKSIMTLAAFIAACNSLLNSFAFHMYFYYVHGIIVGICMSAFLVIVPVYTNEIAEDTNRGKLGCFMGMAIPTGVLLGYIVGPMTSTRGFSLFCMVPSLMHLVLSIFTVESPIYLALKKRKSDSIRILEKLRNTMDAKKIEVECNKIEFLIENSIRMQKRSFLDVFRNQTARRAFSMCMVASSVQQLSGIFVILAFMSTIFSESGRVSGDTFGIITGVIQLCTFFVSSVLVDKLGRRPLLLTSSLISSVALFMMGYYINMQNPDDMIWLAILAIVIFVIGYGIGLGPIPI…	0.0533038	0	0	0.0200101
Pa28748-1		476	12	2.A.1.1: The Sugar Porter (SP) Family	CATACTAATCGTATTAGAAAAAAAGAAAAAAAATATGCAGTAATGTCGGCGAAATTAGCGCCGCAATTTTTCGCGGCGATGAGCGTATGCATAGGGGCCTTCGGGTTGGGCACAGTGATAGCCTGGACAGCAAACATCGGCGACGATCTCAAAGCCGGCGAGCTCAACAACCTGGAGATCACATCGTTGAACTGGATCGGCTCGCTGATGCCCTTGGGGGCGGTTTTCGCCTGCTTCCCCGTCGGTTTCCTCATGGATTTCATCGGCAAGAAACTAACAGCCCTGCTGACCATCATCCCCTTCACGGTGGGCTGGTGTTGCATCACCTTCGTGCCCTACATACCAGCTATATACGCCGGTAGGTTTTTGTGCGGGTTTGCCGGTGCCAGTTTTTGCGTG…	HTNRIRKKEKKYAVMSAKLAPQFFAAMSVCIGAFGLGTVIAWTANIGDDLKAGELNNLEITSLNWIGSLMPLGAVFACFPVGFLMDFIGKKLTALLTIIPFTVGWCCITFVPYIPAIYAGRFLCGFAGASFCVVAPSYNSEVAEVRIRGMIGTFFQLFITLGILYAQVLAFLLPMMVYNISCLIIPLLFGVFFIFQPESPMSDLIKGNEEGAVKCFKRLRGDNYDFSSELNQLKKDLEEQRSRTNFWQAMKLKSSIKSTTICFMLMFYQQLSGINAVMFYANSIFIDAGSALHDKLCTISIGVVQVIATIVSAAVVDRFGRKILLLISCFFMGTGTFFLGLYFSLKNRGAVTTDAGEEGTTAPPDYIESLGWLPVTALNVFIIAFSLGLGPIPWLASGE…	0.0480259	0	0	0
Pa3051-1		503	12	2.A.1.1: The Sugar Porter (SP) Family	ATGAATAAAGACAACAATTTGAGAATGGTGGTCCAAGAGATCGAACCCTTGCAGAAGAAGGACCTCGAGGAGGCGCTCGAGCACGATTTCAAGCAGCCCGGGTTCCCTCAGCTCAAGATTCTCAAGAGGCAGTTATTCGCTGCGTTCGCTGTGTCATGGGTGTCCCTAATAATCGGGTATTCATCGGCGTTTTCGGCCCCCGCCGAGCATTCCATAAAGAGGGACTTCGATTTGCAAGGGGATTCTGAGATCTCATGGATGTCGAGTTTCATGCCCCTTGGAGCTCTAATAGGAGGCCTGGGCGGTGGCTCATTAATAGAGTACATCGGCAGAAAATGGACGATCCTGCTCACCAACATCCTGTTTTTCGTGGCCTGGTTTGTCTGCTATTTCGCTCAA…	MNKDNNLRMVVQEIEPLQKKDLEEALEHDFKQPGFPQLKILKRQLFAAFAVSWVSLIIGYSSAFSAPAEHSIKRDFDLQGDSEISWMSSFMPLGALIGGLGGGSLIEYIGRKWTILLTNILFFVAWFVCYFAQNYIYLYIGRILSGVSVGIASLTLPVYTAETLQPEVRGSLGLLSTVLGNIGILVCFSFGIYYEWKGLSMIGVLLCVPFMVMIWFIPETPKFLLAQNEDSNARKALQWLRGEKTDIEKEFVDMQKFQKETANEKETLLVLFKKKNMKLLGIELGLMFFQQFSGINGIIFYITGLFDKSGSNINANVCTTIVGIVNFAATFVASMLIDRLGRKVLLYISSVSMAISLAVLGLFFYLKDVVLMDLHSVDWLPLVCFMFYVLGFSLGFGPI…	22.6303	53.3429	55.6677	173.789
Pa511-1		459	12	2.A.1.1: The Sugar Porter (SP) Family	ATGCCGAAATCAGATCAAACAATCAAAGATCACACGATGGAGCTGCTTGATAAGCAAAATGCCAAGCCAGATATCGTCACTTACCGTTTCACCACCACCGAAGACACCATGCCCAAAGTGCCTTCGCTCACGCCCAGGGTTCGTCAAATATTAACAACAATATGCGCTTCGTTGTCGTACGTTCCCTTCGGCTTGATGCTGGGCTGGCCGTCGCCCACGAACCCGATTCTCATGGGAGATAACTCCCCGATACCGATCAGCATCGATCAGAGCGCGATGATAGCGGGATTTCTGATGATAGGCAACGCCTTGGGAGCCACGCACAGCCACAAGATCATCTACAAGGCCAAATTCGGCATCGTCGCAGGATCAATCGTCACGACGATCGGTTGGGTGTTG…	MPKSDQTIKDHTMELLDKQNAKPDIVTYRFTTTEDTMPKVPSLTPRVRQILTTICASLSYVPFGLMLGWPSPTNPILMGDNSPIPISIDQSAMIAGFLMIGNALGATHSHKIIYKAKFGIVAGSIVTTIGWVLMWHSKNVFWLLGSRLSVGLGSAYAAGQLKLYITRSCDEDLAAVQTKCVGLYAYLGVVGIYAMGPFVDFRNTSMVCLLVSVAVVFVVMLLPVEPVKDEKVLKEEGGRRKKVKERNLLHVLEEPRLRNKFAVFAIIVFCQQFSGLPATIIYTQILFQEFLLPFPECLAIAYAVVYLICNVLGVFLVPRFDKRKVLLCSTTGVILTLTALILVIHFDVNTYWSCTSFVVICLFLVSHTLGLGSVPPTLINDLFAVPYRTSVANFFVAFH…	0	0	0	0
Pa5631-1		467	12	2.A.1.1: The Sugar Porter (SP) Family	ATGCCGAGTGCCAAGCCGAACAGAACGTTCTTGTACGTGACCACTTGTATAGCCAATTTAGCCTCGTTCATATGCGGCACGAGCTTGGGCTGGTCGTCGCCCGAAATATCCCTCCTGCGCGACGTCGAGACCAGCCCTCTGGGCCGCAACGTGACCACGTCGGAGGAGAGCTGGATCGGCTCGTTTCTCCCGCTGGCCGCCGCCATCGGCCCCATCGGCGGCGGCATCCTGGCCGACGTCATCGGCCGCAAGTACACCCTGCTGCTGGCCACAGCGCCCTTCATCGTCGCCTACGTCCTGAACGTGCTGGCCACCACCATGATGTTCTTCTACGTGGCTAGGTTCCTCTGCGGGCTGGGCGTGGGGATCACCTTCACGGCCCTTCCGATGTACATCGGG…	MPSAKPNRTFLYVTTCIANLASFICGTSLGWSSPEISLLRDVETSPLGRNVTTSEESWIGSFLPLAAAIGPIGGGILADVIGRKYTLLLATAPFIVAYVLNVLATTMMFFYVARFLCGLGVGITFTALPMYIGEVADDECRGALGSFMQLFIVIGLLFSYSLGPYMSIFLFNILLLIPPVLFIVLFFLFIPDSPYFLLQSGRFHQALVASLKLRGMEKSIVAKELEVMKVQVEQEQKTKGNILDIFKTKGLRTALIISIGLVAWQQLSGINIVLFFAQSIFTDAGVSLAPALCTIIIGVVQVVASACTPLLVERRGKRFLLILSAVGMAVAQAVLAYYFFMIEQQHRDISNIGWLPILSVIVYIITYCLGFGPLPWAVMGELFPGNVKSIASSMTASVC…	0.917379	0.0916558	1.19012	0.463916
Pa6360-1		481	12	2.A.1.1: The Sugar Porter (SP) Family	ATGAGAAAGTATTTCAATTACACCGTACTGGTTACATGTACTGTCGGTTTACTGGCAGCGTCGGTGGACATGCCGCTGGCCTGGACTTCCCCCAACTTCATTAAACTCTATTCCAACGATAGCTCGATAAATCCGCTGCCTCAACCCATAACCGAGCGAGAAGACTCCTGGATAGGCTCCCTGCTGGTAATAGGCGCCGTAATCGGCCCCATCCCAGCGCCTTACATATGCTTCAAGTTCGGCAGGAAGAAAGCCTTACTGATTACAGCCATACCTATCATAGCAGCCTTTTTCACGCAAGCTTTCGCTACGAGCGTGTACACCATTTACGCTACTAGAGTGATAACAGGAGTGTCCCTGGGCGCCGGTTACGCCCTGCTGCCTATTTACATAGGCGAG…	MRKYFNYTVLVTCTVGLLAASVDMPLAWTSPNFIKLYSNDSSINPLPQPITEREDSWIGSLLVIGAVIGPIPAPYICFKFGRKKALLITAIPIIAAFFTQAFATSVYTIYATRVITGVSLGAGYALLPIYIGEIAEDYNRGMLSQAINVFWSFGNFLVYATGPFMSYKAFNLMISAFPASFFLLFLLLAPESPHFLIAENRVDQAVKSLMLLRSKGKEEVQEEINAIGEQLAEQKGNKGLKELFATNFVRRAFFICLSLVFTQELCGFSVIFFYMQLLFKESGSKISDELCSLVMAFFVLVTSFVSPFLVDKFGRRTLLLVSCSGMCFSLTALGGFFFLKEETKVSTLPIYWLPLASLVLFIFFFNFGMCVPWTITAELLPSYVKETATTIITSLSWLV…	8.73034	7.49358	0.678986	79.0336
Pa6637-1		476	12	2.A.1.1: The Sugar Porter (SP) Family	TTTATTTTAGGTTTATTAGTCAATTTCTCCAGCATAGCGCCTAGCATGAGCTTAGGCTTCTCCGCCATCGCTTTGCCATTTTTGAAAACCATCCCCAACACCAGCCAACTGTCTTGGTTCGCAAGTGTAGCATCCCTGGCGACGCCTTTTGGTTGCTTCTTCGCCGGCCCGTTTGCCGACAGATATGGCCGAAAAAAAGCCATGTTGTTTGTTAATGGAGTATCTTTATTGGGGTGGATAGCAATCGGTGTGTTTTGCTACACAAAAAGCGACCGTTTCTGGTTTATACTACTCGGTAGAATATTAACAGGACTGTCGACTGGCCTGTGTAGTTCCCCTGCGACCGTTTACATGGCCGAAATATCCACGCCAGAATTAAGAGGGATATTTACGACGTGG…	FILGLLVNFSSIAPSMSLGFSAIALPFLKTIPNTSQLSWFASVASLATPFGCFFAGPFADRYGRKKAMLFVNGVSLLGWIAIGVFCYTKSDRFWFILLGRILTGLSTGLCSSPATVYMAEISTPELRGIFTTWSSASFSLGVLVVYILGFLFKDDLGTICFITSILPCIGIILTCFLVPESPSWLVSKNRIEQAKISLSRIFDVEIESPSIFEELAVLLDNKETKKYIITQKRTFADKFASKLNYLLKPRCYRPMGLILTFFMFQQFSGIFVIIFYAIDIVDNAGITFDPFATIVVIGVVRLLSAILPSFLAKRFGRRPLSIFSGTGMTICLLPLALYIYLKQSGSIGSSLTFLPLVCLLFYFITSSIGFLPLPFALAAELFPSKIRGTAAGLTSGIGY…	0.700228	0.0875758	0.399622	0
Pa6898-1		465	12	2.A.1.1: The Sugar Porter (SP) Family	ATGGGTAAAGCATATTTTATTTCCACCAGTAGAACTGTGAAGTTGAATTACGCTTACATAGTAGCTATTACGGGTAACTTGCTAGCCCTTACCGGAGACACAACATTAACATGGTCATCGCCTATTATACCAAAATTGCAGAACCTTACAGACGACAATCCGTTGGGCTATCCCATCACCTCCGAGGAGGAAAGCTGGATAGGATCTCTACAGTACATCGGGGCCATGTGCGGTATACTCCTATTCTCATTCTTAGCCGATGTGATAGGCAGAAAACCAGTGCTGCTGTTCCTAGCCCTACCTCACCTAATCTCCTTCGTATCCTTCGCGTTCGCTAAAAACATTTATCTTTACTATTTCGGGAGGTTCCTGGGCGGCGTTTCTCTGTCTTCAGTCTAC…	MGKAYFISTSRTVKLNYAYIVAITGNLLALTGDTTLTWSSPIIPKLQNLTDDNPLGYPITSEEESWIGSLQYIGAMCGILLFSFLADVIGRKPVLLFLALPHLISFVSFAFAKNIYLYYFGRFLGGVSLSSVYIVLPMYVAEISEDSYRGMLLVSYSTFASLGDLIPYIIGPYTSILWFNLILAVFPVVFFVLFLIIAPESPYYYVGRDDKMAEVCLNRLRGARLNYSTAEELQEIKNEKNKDQRGDFLNTLKKRYVIKGFFVALGLSVFQQLSGLGAILAYTQTIFVAAGANISPEISAIIVGVVLFLASFLGPLIVDRKGRKFLLVCSALGCIVSEGVMGVYFWFLQDDNSISMKSVSWIPLACLILYVVTFNIGFGPLPYTVTSEVLPNNVKFYLA…	7.12936	4.23636	8.23595	11.8999
Pa7373-1		491	12	2.A.1.1: The Sugar Porter (SP) Family	ATGCGTGAGAAATCGCTACTTCATATGTTTCAAGGGACGGTTCCCCAGCTGATTGCTGTTCTTACTGGGACAATCGGAGCAGTTTCCGATGGGATGCACTATGGATGGACAGCGCCTGTGTTACAAGTACTGGATAGAAACCAAACCCACATCTATCTTCAAAAAGCAGACCACATATGGCTGGAATCCATATACATGATAGGAGGCATTACAGGATTACCAGTGAGCATCTTTGCTGTGGATAAAATAGGTCGCAAAGGATCGATTTACATGTCTGCGGTGATATCCTTGATATCATGGATACTAATCGCCATCGCCGATCACACAGCTTATCTGTACGTTGCCAGGTTTATAGTGGGTTTATCGGGAGACGTGGCATTCGTCGCGGCGCCGATGTAC…	MREKSLLHMFQGTVPQLIAVLTGTIGAVSDGMHYGWTAPVLQVLDRNQTHIYLQKADHIWLESIYMIGGITGLPVSIFAVDKIGRKGSIYMSAVISLISWILIAIADHTAYLYVARFIVGLSGDVAFVAAPMYIAEIADKKIRGFLAGIIYIMMLLGILLIYAVAPFVPFYVPSIIGSVLVIIQLVTFPFVPDSPYYLLQTGKEAKAKKHLHRLRGGQNVDEELADIASAVKRQESEKGRPQDLILSKSNRKAVIIMLVLNVAQHFSSISVMLMNLHEILAAADSSYMSAETAAIVFAALMLLAATIADFVVDKFGRKGLLTVSSLLTGLCLLVLAVYFTFKNQNYDVSGVSWIPVASVMVYAAVFKFGLGIIPIVMTAELFPAKVKAMGMTIADFIYV…	21.5206	0.108381	1.08845	0.0775532
Pa7743-1		475	12	2.A.1.1: The Sugar Porter (SP) Family	ATGGCGTTAAATGGGCCTTGTGCAAAGTTTAAATCGAGACTTTGCCAATATTCCATAGCTTTTACAGTTAATTTGGCAGCCCTTTCGATCGCTGTGATTCACATCTGGCCAATTTTCGCTAATCATCAATTAGGGAGCGGTAGTTATGGTTACACATTAGAAGTAACAGAAATTTCCTGGTTAATGTTCTCGTTTCCATTGGTTTCTGCCATAGGCGGCATCGCAGCGGCAGCGATTATGAATAAAATCGGGCGAAAGAACCTGATCATGATGACCGCATTGCCATTAACTGCATCCTGCATTCTACTAGCTGCAGGCAATAAAAACATTTACCTTTTCATCGCCACGACTACAGCGAGCTTAATGAATGGGGTTCTACACGTAGCAGTACCGGTTTAT…	MALNGPCAKFKSRLCQYSIAFTVNLAALSIAVIHIWPIFANHQLGSGSYGYTLEVTEISWLMFSFPLVSAIGGIAAAAIMNKIGRKNLIMMTALPLTASCILLAAGNKNIYLFIATTTASLMNGVLHVAVPVYLSEIADAEIRGFLLGTFPLTQWYGSILVSLLLPYATTDASILAYVSSTFTVITAVLLVFLPESPYQFALRGNYALAAKSSSKLRRRRDVTEEMERIRRGLEEHGWQRSVIYLLKNRTYVKCLLISLLVVLTHVLSGSTGTFHFSAMIFRDASFLNDPTRITLAVLTLILYLTPMVTLCLVDRVGRRPLLLLAVGTIAVCQLANGIISLLKFKSDTVLFYLALVPLYICNLANYAVMDLIRMMITVEIFPANIAGAGLCVINLFSTV…	1.50335	0.0834975	0.794577	24.6576
Pa7875-1		479	12	2.A.1.1: The Sugar Porter (SP) Family	ATGACTTCCGAGGCAAAAGGAACAGCTGCAAAGTTTCTGAAAAATTATTTTAGACAAATATTGGCAGCAATTGCAGGGACACTATTCGCCGTGTCAGATGGCATGACTTATGGCTGGACATCGCCCATGATCCCCTACCTCACCGGCCCGCAAAGTCACATAAAAACCACCAAACACGAAGCGGAATGGCTGGAAACCGCCCTTCTTTGCGGCTCCTTAGCCGGATTACCTCTAACGATTTATTCTGTAGACAAATTCGGCAGGAAAAAATCGCTGCTGTTCGCCTCCGTCGCCATATTAATAGGATGGACTTTGATAGCGCTCGGAAATCAGATGGCCTATTTATTCGCAGGAAGGTTCCTGTGCGGCATGGCCGGAGACATGGCCTTCGTGGCTTGC…	MTSEAKGTAAKFLKNYFRQILAAIAGTLFAVSDGMTYGWTSPMIPYLTGPQSHIKTTKHEAEWLETALLCGSLAGLPLTIYSVDKFGRKKSLLFASVAILIGWTLIALGNQMAYLFAGRFLCGMAGDMAFVACPMYMAEISDQKIRGLLSGIIYIMVHIGTLLVYCIGPFTPYFVTPLVGCGMVILELAVFYFMPESPQYLLANNKEKQARKALEFFKPYADVDEQVKEITAMLEKSKEDKVRPQDLILVKSNRKAITIMAVLNSGQHLCAYTVILMNLHTILEEAGSVFLDKNHTSIIFAAIMLLAAGFASVRVDKYGRRVLLMVSAVASGLCVLSLAVYFHVKATGVDVTSVSWIPTASVMVYACFFKLGVGMVPIIVTAEIFPTNMKAIGMTMADA…	11.5674	19.6476	2.18777	581.207
Pa9280-1		478	12	2.A.1.1: The Sugar Porter (SP) Family	ATGACGGATTATGGGAAATCCAGCACAGTACCCCAGTACATCGCTGCACTATCAATATGCCTGGGAGCCGTAGCAGCTGGAGCGGTCCTTGGCTGGACATCCAACACATCAAAAGACCTACAATCCAACAAACTCAACGACATCCCCATCAACAAAGAATCCCTAGGATGGATAGGCTCCTTCGTAAACTTAGGCGCTATGCTGATGTGCATCCCCATAGGCTACATATGCGATTTAATAGGCAGGAAGCTGAGTTGCCTCCTGACAGTCATCCCGTTCCTCTTGGGCTGGTTCCTGATAGTCTTCGCCGACGGCGTGGAGATGATCTACGCCGGCAGGTTCCTCACCGGTCTAGCAGGAGGCGCTTTCTGCGTCGCTGCGCCCATTTACACCGGCGAA…	MTDYGKSSTVPQYIAALSICLGAVAAGAVLGWTSNTSKDLQSNKLNDIPINKESLGWIGSFVNLGAMLMCIPIGYICDLIGRKLSCLLTVIPFLLGWFLIVFADGVEMIYAGRFLTGLAGGAFCVAAPIYTGEIAENKIRGALGSYFQLLLTVGILIAYVAGAFVSPKTLAILSLCIPVVFAVVFFFQPETPVYYLKNDKYEEAKASLQRLRGKAYDCEPELKEIRQSLEQNSSGGGAFFEVLTSKAGIRACFITFSLMFFQQFSGVNAVIFYTGDIFIAAGSSLKASTATIIVGVLQTVTTFVSSLVVDKFGRKLLLLLSIFFMGLSEFVLALYFTFKTRNVLDKDTVESIGVLPLLCLGIFIVMFSMGIGPIPWMISAELMAPEIKSVMVSIAATFN…	2.6199	202.972	7.90098	14.4238
Pa9747-1		530	12	2.A.1.1: The Sugar Porter (SP) Family	ATGGTAATGACAATGGAAAAGACAGAGAATAATGAAAGAACCCAGAATTCATTCAAAGAGAGCCTTCCGCAAATTCTGGCCGTGAGCGTTAAAAATGTCCTACTTCTTATTCATGGAATGAGTCTAGGATTCCCGACCATTCTTATTCCGGGAGTGTCCGGAAACGATATAAATGAGCCAATTTTACTCGGTCAGGAAGAGATATCGTGGATAGGCTCGATAAACCTCATATTCGTTCCGCTTGGGTGCGTTTTCTCCGGCACCCTGACGCAAATATTCGGAAGAAAAAAAGCGATGCAATTTGTTAACATTCCTTTTTTAACAGCATGGCTGTTATTCTATTTTTCTACCACATCTTGGCACATCTTTCTCGCAGCTTCTCTGTTGGGTTGGAGTGGA…	MVMTMEKTENNERTQNSFKESLPQILAVSVKNVLLLIHGMSLGFPTILIPGVSGNDINEPILLGQEEISWIGSINLIFVPLGCVFSGTLTQIFGRKKAMQFVNIPFLTAWLLFYFSTTSWHIFLAASLLGWSGGLLEAPVLTYVAEITQPRLRGILSSTSTMTVTLGMLSQFILGAALNWRTVTLVNCALPIISFSLLMLIPETPVWLLTKNRHEEAKKSIAWLRGWTSVENILDEYQELYAQVKVREEVDNSFCGILKSKIRNIKLFGRKNFLWPCLLIAFAFFLGHFNGSSPFQVYAIKIFRAMHAPLNEYHSTIIIGVVQLLGTATSVALIHVFGKRILNFVSLFGSGVCFLIVATYSYVHNISGFEDNSIANATLAGSMDSEPHTWIPVVFLTLF…	0.126645	0.0704674	0.271918	0.758673
Pa9975-1		443	12	2.A.1.1: The Sugar Porter (SP) Family	GCCGCTATTATAGCAAATTTAATGGCCATATCTGATGGCATGACGGTCGGATGGTCCTCGCCCATGATACCCTATTTCCTAAGTGAAAAAAGCCATATTAAAATGTCGGAATACGAAGCTCAGTGGTTGGAGACTTGGTTATTAATGGGCGCTATTATCGGCCTACCGTTCACCGTATATTTCGTTAGTAAAATAGGGAGAAAAAAATCGCTGCTCTTGGCATCTTTTATGCTCGCCATCGCTTGGGTGATGATAGCATTAGCGAATAATTTGGTTTGTTTGTACGTGGCTAGAGTAATTGCTGGAATGGGTGGAGATATGGCATTCGTGGCAGCGCCCTGTTACATTGCAGAAATAGCTGACCAAAAAATTCGCGGATTTCTCTCGAGCATTATTTAC…	AAIIANLMAISDGMTVGWSSPMIPYFLSEKSHIKMSEYEAQWLETWLLMGAIIGLPFTVYFVSKIGRKKSLLLASFMLAIAWVMIALANNLVCLYVARVIAGMGGDMAFVAAPCYIAEIADQKIRGFLSSIIYLMMLIGILTIYITGAYLPYYVPSIIGISLLLIELTIFSLLPETPYYLLYNNHKAAAEKSLAFYRGNSSISKEISDIELAVERQKSEEKGGLKEILTVKSYRKSLAIMTILNAAQQFASVNVILMNMHQILEAAGSIYLEPSTTAILFAAIMFLAAALASGTVDKFGRKKLLYCSSILTGFCLLTLAIYFHIKEAGHEYEHISWIPLASVMVYALVYKYGLGMVPIVITAEIFASKIKALGMALVDGIYVGSAIITIQIYASLKDSL…	0.019292	0	1.04867	81.3358
Pa9993-1		435	12	2.A.1.1: The Sugar Porter (SP) Family	ATGGGCATGACGGCTAGAGAAATAGGAGCAATCCTTGCAGGATGCTCTTTAATGATTCTAGTAGCATCGATTGACAATTGGTTTACATTCGGTGTGGGAAGATTGATGAAAGTGACCTTTGTAGATGAATACAATATGCGTATAATATCCACGTGTCTGCCAATCGGTACCGTAGTCGGTACTGTCATATTCGGCTTAGCTTGTGAACTAATAGGAAGAAAAATAACTCTATTGGCGACAACTGTAGCCTATGTTACAAGTGTTGTAATTTTCCACTTGGCTAAATCTATTGTTGTGGTGTCTATTGGACAAGTCATAGCCGGTTTGTCCGTAGGAGGAGTTCTAGTGGCTTTGCCCATTTACATCGGAGAAATATCGGCGGAATCGTGCAGAGGATTG…	MGMTAREIGAILAGCSLMILVASIDNWFTFGVGRLMKVTFVDEYNMRIISTCLPIGTVVGTVIFGLACELIGRKITLLATTVAYVTSVVIFHLAKSIVVVSIGQVIAGLSVGGVLVALPIYIGEISAESCRGLLITLMGIFYYIGSIVFRMIGAYAAYTAYTAASITFAVCFAVLFFFVARESPFYYAKRHKTHLDESEEVDKLTQIELKYVQESKTPNCLPTGWIKSVLIMLFLTILYNLSGVHLVHFLVFYVYEYYKSRDWDLQLDTILIVSFLLQLLGCIICALFVDKIGRKFCLMISMIGLAIFLTIVAIFSAVSEQYNYVVAIPSLNITFVIAHHVLLNVGLAPVQQIFLGELFSLKVKTSAVAVFVSIQRVSVFFMQFYLYPEFVHALGSSTV…	1.24669	0.140129	1.87996	0.0340438
Pa10991-1		956	22	2.A.1.1: The Sugar Porter (SP) Family	ATGACTGAAGAAAATAATCAAGCCCGTAGGACGAATTTTCGGTTTATCATTTCTGTAATTGCCGGTACGTTAGGAGCAGTTTCTGATGGAATTCACCTGGGCTTATCGTCCACTATTTGTGAAATGTGCAGCAATCAAGTTATCAACAAAAATTCGAGTTTGTTCAATAACAGCGATGAGCAAAATTGCGTTCCATATTTAGAAGAGGAATCCGATCGAATGCTTTTCAAAACTTTTTATATGTTAGGAGCTTTAGCGGGTTTTCTATTAAGTTCTCCATTTTCAAAAGTAGGCCCAAAATTGTTAACTGCAGCAGCTTCGGTTTTTTCTTTGTTATCTTGGATTATATTGGCTGCAACAATGGACATTCCTGCTATTTTTGTAGCAAGAATATTTGCG…	MTEENNQARRTNFRFIISVIAGTLGAVSDGIHLGLSSTICEMCSNQVINKNSSLFNNSDEQNCVPYLEEESDRMLFKTFYMLGALAGFLLSSPFSKVGPKLLTAAASVFSLLSWIILAATMDIPAIFVARIFAGISITLTLLVSPNYISEILGRYFTKFSKGLVYYALIVGIFVIYVLGPLVRLKLVAIIFAVIMLVQTLFTFIMVESPYHLMASNKILEAKENLKKIYEFKQVDNELRLIQGQVIANNRGRRNQGLFKTDENKTASIKIIVTSFAQQFTGVTVITMSLHEILIGAHIANVHALITGVAFVLVIGIIAVLNDLNAIKVNAIISGILSTLSLITLALYFSVNLDASDVHWIPIVAIIIYGAVIRFDKGYFPNEIVKKFHSIALNSPALRL…	0.293516	0.0206125	0.198674	0
Pa20311-4		412	9	2.A.1.2: The Drug:H+ Antiporter-1 (12 Spanner) (DHA1) Family	TACAATATAGTACCGATAATACCCGATTATTTATTCCACAACGAAATAAACGTAAGCGCAAACGACAAGCGCTTGGGACCGGCTTCGTTGAGTCCTCTCCAAAGGAAATTCCAAGACATCGAAGACGAAAACGGCCCGCTCGGCGCTCTGCTGGCCTCCAAGGCGTTCGTCCAATTGGCCTGCACCCCTTTGGTGGGGTACCTGGTGGGCGTTTGCGGCTGCTACGTACCCCTCTTGGTGGGATCTTGCAACATGCTGCTAGCCGCCATACTATTCGCCTGCGGGAGTTCCTACAAGGTCCTGGTGCTGGCTAGAGCCTTGCACGGCAGCGCCTCTGCAGCTACCGCGATCAGCGGGATGTGTTTGTTGGCCAAGAAGCTACCCGCTAATTTGCGGGTG…	YNIVPIIPDYLFHNEINVSANDKRLGPASLSPLQRKFQDIEDENGPLGALLASKAFVQLACTPLVGYLVGVCGCYVPLLVGSCNMLLAAILFACGSSYKVLVLARALHGSASAATAISGMCLLAKKLPANLRVKLMPMAFGGIALGVLIGYPLGGAAYQAVGKSAPFILLAVCIALVIVLQVVYLKEEHHELETSENGYVRYLEVFKDKRTLIAALVISISTSTMAILEPCVPMWLLSKFRPSPTKWQLGAVFIPDSVGYFVGSHFAGLLPMVPWRIAIIAMVLTGLSCYALPLATVVSHLTLPHFGIGLGVGAVDAALVPLLASFVDNKGMNQYGPIYSLQQAAVSVSYSLGPLIGGQTVQILGFPWLIRIVGFMNLLICPLLLELEVKTESIPLLSD…	0.554426	0.019378	0	0
Pa5767-2		407	10	2.A.1.2: The Drug:H+ Antiporter-1 (12 Spanner) (DHA1) Family	ATGGAGTATTTAGGAACTATTGAATTAATTTATATAATATCATTTTTGGATTTATTAGCTGTTGGAGCGATTTTTCCTGTGTTCACCCAGCATTTAAGAGATTTGGGTGCTTCTCATACCACAATCGGGATATTTGCCTCTGCTTATTCGGCAATTCAGGTCGTGTCAGGGCCGCTTATAGGAAGCTGGAGCGACATAAGGGACAGGAAAACTGTTTTAAAATGCACCGTTCTATTGTGTTCAATATTTTATACATGTTTAGCGCTAACCGATTCACTAACAGTTATATTTGTTGCAAGGTTTTTATTGGCTATAGTTAAACACACGCAAACGATATGTAAAGCTATAATAACTGACTTAATACCATTGGAAGAACAAGGGGAGTTTTTTGCAAAGTCA…	MEYLGTIELIYIISFLDLLAVGAIFPVFTQHLRDLGASHTTIGIFASAYSAIQVVSGPLIGSWSDIRDRKTVLKCTVLLCSIFYTCLALTDSLTVIFVARFLLAIVKHTQTICKAIITDLIPLEEQGEFFAKSVSIGTCGFIIGPLIGGNLAELHNGFSYVCGFTAGLFLLNYILACYISDDLMLDRKLYASDNLNIWERVKSEIRKTIIELSEIDWSRHWHPFLLKFILGFSMACYFSNQGLYLRETYSLSQKHAGYMISYFSIISIISGLLLKKIHYILNFDNIYTKMILWYGVLTLSFILLYFAQNFNAFVALLIPLSMSSTAMRVVTMELMFQNSESFHKGSLSGASNSIMSIARFVTPLFTGIASDIFSEKFVMLLAAIPASVGLIVSWILLIK…	22.272	27.0326	21.2991	99.7093
Pa10521-1		556	10	2.A.1.2: The Drug:H+ Antiporter-1 (12 Spanner) (DHA1) Family	ATGTCGAGAAAAATACCCCTAATCAATATGGAGTGGAGTGAACTGAAAGAAGTGGTGTGGACAAAGCTCCACGAACCCCGAACCCAAAGGAAGTTGGTACTGGTCATAGTGTCAATAGCGCTGTTACTAGATAACATGTTGTATATGGTGATAGTACCTATTATACCAGATTATTTGCGTTACATCGGAGCGTATGAAGATTATACGGTTTCGGGAAACGAGTCGCTTCCACCAGGTACACCCCAGAAACACGACCATCATGGCCAGGACGAGGCCACCGGCATCCTATTCGCTTCCAAAGCTATCGTCCAGCTCATGGTAAATCCATTCTCAGGAGCACTTATCGACCGCATCGGCTACGACATACCCATGATGATTGGTCTGACTATAATGTTTCTG…	MSRKIPLINMEWSELKEVVWTKLHEPRTQRKLVLVIVSIALLLDNMLYMVIVPIIPDYLRYIGAYEDYTVSGNESLPPGTPQKHDHHGQDEATGILFASKAIVQLMVNPFSGALIDRIGYDIPMMIGLTIMFLSTAVFACGRSYGVLFFARSLQGVGSAFADTSGLAMIADRFTEENERSQALGTALAFISFGCLVAPPFGGALYQFAGKEVPFLILSFVSLLDGFMLLLVMKPLKTQIKEAQIVKPPGVPIWKLFMDKHIAICSGALMMSNVALAFLEPTITLWIEDNLTTENWKVGIVWLPAFFPHVLGVIITVKMARKYPQHQWLMAAGGLALEGLSCFIIPFADSYIFLMVPICTICFGIALIDTALLPTLGYLVDIRYVSVYGSIYAIADISYS…	0.134889	0	0.0966868	0
Pa8056-2		498	10	2.A.1.2: The Drug:H+ Antiporter-1 (12 Spanner) (DHA1) Family	ATGACCGTGGTGAACGAATGGGTGTCGGGAACCAAATTCGGCGGATGGGTGCAAAGATGCCGGGAGTCGCGCCGCCTCGTATTGGTCATCGTCGCCATCGCCCTCCTTTTGGACAACATGCTTCTAACAACAGTTGTTCCCATAATTCCGGAATTTTTGTACGACATAAATCACCCAGAAGCACCACTAGGACAGACAAAGGTGATCACCACCACCACGACAACAACAACTTACCCTCCTTGTCCTTGTGAGGTCTACAATCAAAATTTTTCCACCACACCACCTACAAGCACAGAAAATTATAATTACTCGACGTTAGATCCCGAGGACGAGGAGAGAAAAACGAGGCATAAAGATTTGGTGCAGGAAACCGTTCAGGTGGGGATAATGTTTGCTTCG…	MTVVNEWVSGTKFGGWVQRCRESRRLVLVIVAIALLLDNMLLTTVVPIIPEFLYDINHPEAPLGQTKVITTTTTTTTYPPCPCEVYNQNFSTTPPTSTENYNYSTLDPEDEERKTRHKDLVQETVQVGIMFASKAFVQLLANPFVGPLTHKIGYSVPMFAGFVIMFLSTIIFAFGRSYSVLFIARALQGVGSSCSSVSGMGMLAERYPDDKERGNAMGIALGGLALGVLIGPPFGGVMYEFVGKSAPFLILSALALGDGLLQLLMLQPTVIRQESEPPSLKALVCDPYIIIAAGAITFANMGIAMLEPSLPIWMMDTMGAGRWKQGVTFLPASISYLIGTNLFGPLGHRMGRWLAALLGLIVIGVCLMLIPLAKSINHLIVPNAGLGFAIGMVDSSMMP…	0	0.20906	0.164474	0.0336157
Pa8877-1		437	10	2.A.1.2: The Drug:H+ Antiporter-1 (12 Spanner) (DHA1) Family	ATGTCTGTTAAAACGGGAAAAGTTCATTCGACTGCTTACGTTGTATTCGTATCATTGTTATTAGATTTATTAGCATTTACCATGATCCTTCCTCTCTTGCCTTCGTTGTTAGATCATTATAAAGAAAACGACAGTAATGGTTTATATTACTGGCTATCCGGTACTATTCGGGATTTTCAGTTACTGGTCGGAGCTCCCGAAAGATTCAATTCAGTTCTACTCGGAGGTTTCTTGGGCTCGCTGTTCAGTTTTTTGCAATTTCTAGCGGCGCCCGTGTTTGGTGGCATGTCAGATGTTATGGGACGAAAGAAAGTTATGATTATTTGTCTGGTAGGAATATCGCTTTCGTACGTTTTATGGGCGTTATCTAAAAGTTTGGTGATATTTATTGTTGCGAGA…	MSVKTGKVHSTAYVVFVSLLLDLLAFTMILPLLPSLLDHYKENDSNGLYYWLSGTIRDFQLLVGAPERFNSVLLGGFLGSLFSFLQFLAAPVFGGMSDVMGRKKVMIICLVGISLSYVLWALSKSLVIFIVARFLGGISKGNVSLSMAIIADVSNNDTRNKGMALVGIAFSLGFIVGPLIGAIFAIWAKQRSDQWFVVPALFALFLSLVDLIYFVIYFKETLPKEKRAKMKMTFKKITELINVRDLFQFTAVTGVAPQNKKMLRLLGLVYFVYLFIYSGLEFTLTFLTHHMFNYTAMQQGWMFFVIGLIMAVIQGTYVRKIHPSQTNVTAVRGLWLIIPSFVCIGIAFEFFLFYFGLLLFSVSTALVHPSIMTMASEYGTEQQKGTVMGIFRSLGALAR…	1.13718	9.97596	1.54343	0.716578
Pa3649-1		454	12	2.A.1.2: The Drug:H+ Antiporter-1 (12 Spanner) (DHA1) Family	ACATCCGGAATCGGTCAGCCTAGTCTATACCATGCCCTGGTTGTTATATTCTTGGAGTTTTTCGCCTGGGGTCTCCTGACCATGCCCCTTATAACAGTATTAAACGACACATTTCCGGAGCACGCGTTCCTCATGAACGGCCTGATAATGGGCATCAAAGGCATACTGTCGTTCCTGAGCGCCCCGTTGGTCGGCGCCCTATCGGACGTGTGGGGCCGTAAGCTGTTCCTCCTCATTACGGTTTTCTTTACGTGCATCCCCATACCGTTGATGACTATCAATACGTTTTGGTTCTTCGCCATGATCAGTATTTCCGGTGTATTCGCGGTGACTTTTAGTGTAGTTTTCGCCTACGTCGCAGACGTTACCGACGAAAAGGAGCGATCTATGGCGTACGGT…	TSGIGQPSLYHALVVIFLEFFAWGLLTMPLITVLNDTFPEHAFLMNGLIMGIKGILSFLSAPLVGALSDVWGRKLFLLITVFFTCIPIPLMTINTFWFFAMISISGVFAVTFSVVFAYVADVTDEKERSMAYGLVSGTFAASMVISPALGAYLMERWSVSLVVALATAVASLDVFFILVAVPESLPEKVRISPISWEQADPFSALRNVGQDPTILLLCIAVFLSYLPEAGQYSCIFMYLKLVMGWSDPMVAVFVGLVGLMAVIAQLNLGLLIKNLGSKHTIMLGLVFEMLQLLWYGFGTTTWMMWGAGVLASMSSITYPAISAFVSVHSTPDRQGVVQGMVTGMRGLCNGLGPAMFGVVFYMFHVDLNANNANQETTHATSTFETYSQLVPGPPFVFGA…	13.245	47.6139	24.425	85.4022
Pa1574-2		560	12	2.A.1.2: The Drug:H+ Antiporter-1 (12 Spanner) (DHA1) Family	ATGACGACGTGGATTGAGGAAAAATCGAAGCAAATTCGAGCTCGCTTCAAATCTGACGATAAATCGGACTTTGACGAAAATCTCGAAACTTTGGAGCAATATAAGGAAAGATGGCGATCAATTTACATAATTTATTTTACAATGTTTCTGATTTCATTGGGATTCAGCATAATAGTTACAGGAGTATGGCCCTATTTAGACAAATTGGATCCTACTGCAGGGAAGGAGTTCATGGGCTTCGTGGTAGCAGCAAATCCTCTAGGTCAATTAATCTTCTCCCCGTTGGTAGGCTGGTGGAGCAACCGGCTGGGCTCCATCAGAATGCCCCTCATCTTCTCCCTATCGGTCTTCCTTCTAGCCAGCATAACGTATTCTTCCTTAGAAGTGTTCCCTTCGCAT…	MTTWIEEKSKQIRARFKSDDKSDFDENLETLEQYKERWRSIYIIYFTMFLISLGFSIIVTGVWPYLDKLDPTAGKEFMGFVVAANPLGQLIFSPLVGWWSNRLGSIRMPLIFSLSVFLLASITYSSLEVFPSHRKHWMLWSRFLVGVSSANVAACRSYLSAATKYSERTKAVSMISLAQVLGFVIGPAIQAAVVPLGGDGVWLIPGRLKLDMYTASGWINSLFTLINIYLFFPSVFREHKIAVKEAMLKSGKDNMSDVWKDERTNYVSAWTLIVAFFILVFNFMLLETLGTPLTMDQFAWSKSDSLWYMGILMSVGAVVAIMTFASIAPLSRRFSETKVMIWMGFFLMVIGRFSMVPLTGDPPKMYDSGFKLNLSRYCDATLRGTPATLNVTLLNETLA…	4.90005	0.126735	6.74005	2.45756
Pa5185-1		547	11	2.A.1.4: The Organophosphate:Pi Antiporter (OPA) Family	ATGAATTTTATGCAAAGATACAAGTTGAAATCGTCGAACAAAAAACCGAAAATGAGCTTGTACTCTGAAGTACCGTGGGGCGTTCGATTTTTACAAAAACTCACCGACAAATGTTGTCCAAGATTGCATTTCAATAGAGAAAAATGTTATCGAACAAGTGTGGTCATCCTAACTTACGTCTCGTACATGTGTTATCACTTATCGAGGAAGCCCATTTCGGTTGTGAAAGCGGTGCTACATAGAAATTGCAGCGATCTGAAGCCACCTCACCCGAACGAACCCAACGATTGGTGCGATTGGGCCCCTTTTGGGGGTACAGATTCAAGCGCTTTACAAATGCTCGGTGAATTGGACAGTTCGTTCCTCTTTTGCTATGCGATCGCCATGTTTTTTTCCGGC…	MNFMQRYKLKSSNKKPKMSLYSEVPWGVRFLQKLTDKCCPRLHFNREKCYRTSVVILTYVSYMCYHLSRKPISVVKAVLHRNCSDLKPPHPNEPNDWCDWAPFGGTDSSALQMLGELDSSFLFCYAIAMFFSGFIAERVNLRYFLSLGMILSGIFSYLFGIAKTYDIHNISYYVAVQSLAGIFQTTGWPGVVTVMSNWFGKSKRGLIFGLWNSHTSIGNILGSLIAAEYVETDWALSFIMPGLYIGIAGFVVFLFLVVNPSDVGCTAPNKIPNLRPKRVRQLESQVANDDDSSGIDSEVDDTDIIIGEQEVQRRVTERTNLLPRSSRAREEQAIGFLSALRIPGVVEFSLALFFSKLVSYTFLYWLPLYLNHANAMNAALSADLSTLFDVGGIAGAIIA…	0	11.5093	3.20951	85.7479
Pa1067-2		470	6	2.A.1.13: The Monocarboxylate Transporter (MCT) Family	TCATCGTCCTCTTCGTCTTCATCATCGTCCTCTTCGTCTTCATCATCGTCTTCGGAATCCGAATCCGAAGACGAGCTGGAGAAACCGAAAATACCGGACGGTGGTTGGGGTTGGGTGGTGGTGTTTTCATCGCTCATACTCTCCATGATAGCCGACGGGATCAGTTTCTCGTTCGGTTTGCTGTACGGGGACTTCCTGGACGAGTTCAAAGCGTCCAGCTCGGTCACCTCTTGGATCGGAAGCCTCTTCTTGGCCATTCCTCTGCTCTCCGGGCCGATAATGAGCGCTCTCGTGGACAAATACGGCTGCAGGAACATGACGTGCGTCGGTGGGATCATCGCTGCTATCGGATTTATTATTAGCTCCAAAGTCAACAGCATAGGTATCATGTACCTAACG…	SSSSSSSSSSSSSSSSSSESESEDELEKPKIPDGGWGWVVVFSSLILSMIADGISFSFGLLYGDFLDEFKASSSVTSWIGSLFLAIPLLSGPIMSALVDKYGCRNMTCVGGIIAAIGFIISSKVNSIGIMYLTFGVLAGLGLGLCYVTAVVSIPFWFDKYRTLAVGISASGAGVGTFVFAPLTNMLLFEFGWRGTTLIMAGVFLNMCVCGVLMRDPDWVTEQDKSNPKLSKSSKSSKTSLLSLTSSNFINNLDLNELKDVLKSGKNVEYLLQGLETSIGTDRSESASLRNNHNSVLNLPTYIRQNEKVPIEVLEQLSSNKKLYNVILQNFPSLILCRSTSDRGLNKLTEDASLVERVPVKIKVTIKENEKQSNQKESLQEKDIEAQEPLLQGKPNKKPG…	0	0	0	0
Pa1568-1		201	6	2.A.1.13: The Monocarboxylate Transporter (MCT) Family	TATACCGACAAGGATGCTTCTCTTACAATTTCGAATATAGGTATCACCAATACCATCGGAAATATCGCATTGGGTTGGGCTGGCGACCAGCCCTGGATGAACATAACAAAAGCGTACGCCATCAGTTTGGCACTAACGGGACTGTCGTGCGCTGGAATGATGTACTTTACCGAGAACTTTATAATGTTGGAAATAAGCGCCGCCATATTCGGCCTGTTCGTATCCAGCACCTACTCGTTCACCCCCGGATTGGTCGTGGAACTAGTGCCTTTAGAACGCTTCGCCACCGGCTACGGTCTGCAGCTGCTCTGCATGGGCATCGGTCTTCTGCTCGGGCCGCCCTTCGCAGGTCACTTATTCGACATAACAAATAGTTGGAAGCAAACGTTCTATCAAGGG…	YTDKDASLTISNIGITNTIGNIALGWAGDQPWMNITKAYAISLALTGLSCAGMMYFTENFIMLEISAAIFGLFVSSTYSFTPGLVVELVPLERFATGYGLQLLCMGIGLLLGPPFAGHLFDITNSWKQTFYQGAVWLVISGLVLAFIPYTKNRKIFGKGSVEKEVEGGEDRWWIAIGILVVTISLQVVVVYFTIECLIHEY	13.4408	0.456781	2.69198	12.3055
Pa1971-2		584	9	2.A.1.13: The Monocarboxylate Transporter (MCT) Family	GAAAATGGACAAGTGGAAGCTGGTGCCGCCCGACGGGGGCTGGGGGTGGCTGGTGCTCTTCGGCGCTACGATGGTGAACATACTCGTGCCGGGGACCATCAAATCCTTCGGGGTGCTCTTCTTGGAGTTCATAGAAGCGTTCGAATCGACGCCGGCCGAGGCGATGTGGATACCGGCCCTCTGCTATTTTCTCTACAGTTCCCTAGNNGTCCGCTTTCGAGCATCCTTTCAGTAAAATATTCTTACCGATCGGTGACCCTCCTAGGAGGCGCCTTCGCTGCCGGCGGCATGATCTTGAGCTTTTGGGCGAACTCTGTATATTTCCTCTACGTAAGTTATGGAGTTTTAGTAGGAATCGGGGCCGGCCTATCCTTCCCGCCGACTGTTTACATAGTGTGT…	ENGQVEAGAARRGLGVAGALRRYDGEHTRAGDHQILRGALLGVHRSVRIDAGRGDVDTGPLLFSLQFPXXPLSSILSVKYSYRSVTLLGGAFAAGGMILSFWANSVYFLYVSYGVLVGIGAGLSFPPTVYIVCSYFVRLRGVANGICISGSAFGSILIPPVLRILLVTYGYRGAVLIMGGLTLNVFVAALFYDRVEMHMKRERIPEEDEEEETARAKFSIGQEESFPSMHNIPHNDSFSEQIENSTGNFNRSASSVAMQSLKTNSRERKISMPQGRQEILKARGRESINSTLKHQVVLENEQSNQEYTNSRPPSTRRRSVVPRRSTSTSSFQYVSTPYHGSTLTLQPETFASSFSLRSNKSKAATQVEEVQKKTKLLDLNLLKHPVYLIILISNATNAI…	3.90977	0	156.321	188.665
Pa2156-1		473	9	2.A.1.13: The Monocarboxylate Transporter (MCT) Family	ATGGTGAATCAATCCCTGTTCGCCAATTACGGTTTGATATTCGGCGAGCACGTGAAATTCCTATCGAATGGCAGCGCCACCGGCGTCACCCTGGTGATGGCCATCAACGTGGTCTCGACGAACTTCGCCGGGCTCATAGTGGGACCTCTGTTGAAGGTTTTGGACATTAGGACGTTCACGTTTATGGGCATCGGTTGCGTCGGCACCGGCATGATCATATCCAGTTTCGGCACGGCCATTTGGCACATCATAATCGGTTACGGTTGCTTCACAGGATTCGGTCTGGGTTGCTTGGCGTCCGGGACGTTTTTGATCATAAACGATTACTTCACGACGAAAAAAAGTACCGCCGTGGGCATTTCGATGGCCGGCACAGCCATCGGGCAAATGACCATGCCT…	MVNQSLFANYGLIFGEHVKFLSNGSATGVTLVMAINVVSTNFAGLIVGPLLKVLDIRTFTFMGIGCVGTGMIISSFGTAIWHIIIGYGCFTGFGLGCLASGTFLIINDYFTTKKSTAVGISMAGTAIGQMTMPIVIGFLLDKYKYSGTTFILGFVSFTGVLGAIFFKPIMCCKKCAPQQEIIEPIKPPKEEDTSTSKLEIQQKLLSPEARVSRNGSAPGSRKVSVSKQILQNHIESNYKDSAIEMANSQFQLKFEEKKNSVLKKVAKALGLNLLKDPIYVHIVVGLGLVYVSNVSFGAMFPIFLQDEAMLPMFETTTTMTTLSSADVLGRVTASELFRRLNFGNRTTFMIGASLLAITRSVEMFMPSYIYLAVFGFIVGYFRAIAMINQNLVISEYISK…	157.781	38.1204	360.562	68.1269
Pa7359-1		364	9	2.A.1.13: The Monocarboxylate Transporter (MCT) Family	ATGGCGGACACGGTGCAGACCGACGTCGTCGGCGACGTCGCCTCGCTGAAAGCGACGCACAACGGCATTGCGAACGGCGAGCGCCGCGACGCGTGCGGGACGCCCGCCGACGGGGGTTCCCGGGCCTGGGTCGTCATGTTGGCGTCGTTCTTCTGCAACGGGATCTTGTTCGGGGTGATCAATTCCTACGGGGTGCTGTACAAGGAGCTGCACGACAGCCTGATGGCCAGGAACGTGACCAATGCCGCCGGACAAGCAGCGTTGGTGGGCTCATTCTCAATGGGAACAGTCTTCCTGGTATCTCCCGTATCGGGAGTGCTCACCGATCTCGTAGGCATAAGGAAAACCACCTTTCTCGGCGGCGCCATAGCCTCCACAGGGATGTTCCTATCGTCGTTT…	MADTVQTDVVGDVASLKATHNGIANGERRDACGTPADGGSRAWVVMLASFFCNGILFGVINSYGVLYKELHDSLMARNVTNAAGQAALVGSFSMGTVFLVSPVSGVLTDLVGIRKTTFLGGAIASTGMFLSSFFIENIIVLCVTYGVMYGLGGALAYTPSLAVLGHYFQKYLGKVNGFVAAGSSVFSVIMPAFMTAIIEKFGLEWTLRILAAMSSMIMVIAFLFKPIKKDDFQRRKRISYRDVFNVSLTKNFKYLTWVGVIAISLFGYFVPYVLMLKFVEKNFDAMCDTKLPIMCIAITSGVGRLIFGTIADLPNINRMYIQQISFFSIGVMTMLLPFTAGHYSWLIVISLAMGIFDGCFISLL	0	0.432583	0	0
Pa10788-1		468	9	2.A.1.13: The Monocarboxylate Transporter (MCT) Family	GCTTTGTTGAGTTACGGCGTAGTGTTGGGAATCGGAGCAGGCATAGTAAGAGAAGCCTCCACTCTAGTGCTGGGTCATTACTTCAAAAGAAGAAGAGAATTCGTGGAAATGGTGGCGCAATCCGGCGGCGGCGTCGGGGTAGCCTTGTTTTCCGTGCTTTACAAAGAAGCTATAGGCAAACTGGGTTGGAGATTGGGCCTGCAAGCGGTGACTGGCTTATTATCGCTGACCTTCTTTCTACCCATCGTGTACAGATCAGCCAATTTGTATCATCCCCAAAGGAGGGCTATAACGCACTTGAAGAATCAGCGGAAGAAGATGAAAGAGAAGAAATCACACACGAAGATTCCCAAGCCTCCCATGTTCGATTTTAGCCCGCTCAAAAGTAAAGGACTAAGA…	ALLSYGVVLGIGAGIVREASTLVLGHYFKRRREFVEMVAQSGGGVGVALFSVLYKEAIGKLGWRLGLQAVTGLLSLTFFLPIVYRSANLYHPQRRAITHLKNQRKKMKEKKSHTKIPKPPMFDFSPLKSKGLRVLMIACAFAALGIYAPIFYLVYQGYKEGLEDSGLVVLQTFMGFASAVGCVGFGLVIIKPSTQCLISRQYLCQTAMVGMGISLLALSAVQGYHGYVLFVWLYGICLGGYNYALKMFTLERIKGRHFTKAWSFIQGAKAIPVLVGIPITGYINQTYPKAGYYFSFVTTIIGASLMFLVGTRKEHHQVINSNSSNCNLNNCAVANLNECICNLGPYNPIFTSDVSGYNFYRHGNNHYERIFPSCPDHCEKTSLHRHSFRHHRGDYSQLR…	0.626845	0.0728785	1.16978	0.234431
Pa3071-1		535	10	2.A.1.13: The Monocarboxylate Transporter (MCT) Family	ATGTGCAATTTGATAGTGGACGGTACGATATTCTCCTTCGGGACGTTCCTGGATCCCATCGCCAAAGAGTTCGGGGTGAACAAGCCCGACGTGACCATAGTCGGCTCGCTGATGTCTGGCTTTTACTTGATAGCTGGGCCGTTTGTTAGTGCCATTGCGAATAGGTATGGGTTTAGGCTGGTGACGATTTTCGGAGCTGTTTTCAGCGCTGCTGCCTTTGCTATATCCAATTTCGCTACTAGTGTTTCTTTCCTGTGCGTTACATATGGGATTTTAGGGGGAATCGGCTTCGGCTTCATCTACGCACCATCCATCATAATTCTGGGCTTTTACTTCGAAAGATGGAGAGGCCTGGCCACAGGCATTGCCGTCTGCGGATCGGGAATCGGAACCTTCGTT…	MCNLIVDGTIFSFGTFLDPIAKEFGVNKPDVTIVGSLMSGFYLIAGPFVSAIANRYGFRLVTIFGAVFSAAAFAISNFATSVSFLCVTYGILGGIGFGFIYAPSIIILGFYFERWRGLATGIAVCGSGIGTFVYAPVTEILIEKLGWRHALLCHAALALSCVIYGASYRPLKPIKVDNSDEMSDEPEYNIPLAAQIKMEAAIKMLKKRDSVSSVDHQSSIPRLLGVNNNSVYPRVSEVYHTICVPSGNITSRASVENKMSWTRERSKTEGKLQLTQFNRNKRTRFEKSHEFIRPLYRDDIFFTGSLARLPLYTSKTTVEYNLAVTRLPTKNDIEEEETKTCKLCPEAFRRALATMLDVSLFKSPTFIVLAIGGFFTMMGFFVPYMFLLDRANQAKFGSS…	21.0375	4.54146	36.8983	2.87146
Pa1581-1		656	11	2.A.1.13: The Monocarboxylate Transporter (MCT) Family	ATGGCTCACGTACCCGTAAAGAAGAGGAAGATCTCCCACGAGCACGACATCCACAAGTTCCAGGGCAAGGAGTCCATCATCACCTCGCAGATCGAGATCTACGTGGAGGAGGCGCAGCCGAAGATACCCGACGGCGGATGGGGCTGGATGATCGTCCTTTCGGCGTTCGCGCTCAACGCCATCTCCGAGGGGGTGAGCTTCTCCTTCGGGCTGCTCTACATGCAGTTTCTCACCGAGTTCAAGAGCACCAAGTCCGCCACCTCTTGGGTGGGCAGTCTGTTTTTGGCGGTACCCCTTCTGGCCGGTCCTGTAGGTAGCGCTATGGTGGATAGATACGGCTGCTTGAAGATGACCGTACTGGGAAGCTTAGTTTGCACCACAGGATTCGTCCTCAGCATG…	MAHVPVKKRKISHEHDIHKFQGKESIITSQIEIYVEEAQPKIPDGGWGWMIVLSAFALNAISEGVSFSFGLLYMQFLTEFKSTKSATSWVGSLFLAVPLLAGPVGSAMVDRYGCLKMTVLGSLVCTTGFVLSMFVNSLSALYITFGIIGGIGRALTFVTAVVSIAFWFEKKRAVALGLAASGTGVGTIVFAPLTTLFINEYGWRGTMLMLAGCFLNMSVCGVMMRDPEWIVQEERVKKEAKKIEKKKKKALKERKKLKNDEFLLQRVNTSLDLTEKNRIRSVIDLPTFVRENEKLPVEVINKLSENKQVYKIILENYPSLLKTKSTSTQEIHNIENHNNASRVPVRFSLAVQKTENTIVEEDEEDNDEDFNNYSPLLDAITEANEEEEPHSYLQSILLK…	0.13028	31.0434	24.5187	0
Pa13679-1		551	11	2.A.1.13: The Monocarboxylate Transporter (MCT) Family	GGATGGTTGGGAGCGATGTCGACCGGCGTGGCTCTTCTCATCTCCCCCGTGACGATAGCCTTCTGCAGAAGGAAATCCACGCGAGTGACGGCCGTTATGGGCGGTTTGATCACCGCCCTGGGATGTCTTTTCACCTCGTTCGCCACGCAGTTTCACCAGTTGTTCTTCAGCTACGGGACGGTCGTCGGCATAGGCGTGGGGATAACGCGTGATTGTTCCACGCTAATGGTGGCGCAATATTTCAAAAGGAGAAGGGAATTTGTCGAGATTTTCATTGTCTCCGGCAGCGGATTGGGCATAGCCAGCATGTCAGTAATTATTAGAAGCACCATTGGCGCTTTCGGTTGGAGACTCGGCCTGCAAGCGGTCACCGGAGCGATATCAGTGACGTTCATCCTG…	GWLGAMSTGVALLISPVTIAFCRRKSTRVTAVMGGLITALGCLFTSFATQFHQLFFSYGTVVGIGVGITRDCSTLMVAQYFKRRREFVEIFIVSGSGLGIASMSVIIRSTIGAFGWRLGLQAVTGAISVTFILGTFYRSASLYHPQRRAILHIKNQKRKIKDKNKIEDKAPFFDFSTLKSKTVRILLISTGISAFGINTPLFYLAYQAEVEGLGDSTVFLQVYLGLAWTVGCVVFSTLVLHNSTECRIARQYLCQTAVFMCGLSILAFTVVSGNYHAYVMFAWIYGIFCGGYHYSLKMYTYERVRARNFARTWGFVQFSQAIPIVIGVPFSGYMNEKCGDRAGYYFSSTCVLVGSLTLFLIDLHRRKIARHKHTRENGTRHLCVAENCPQRRKLSFSQE…	0.0790846	0.795969	0.68786	0.830547
Pa951-1		594	11	2.A.1.13: The Monocarboxylate Transporter (MCT) Family	ATGCCTTTGGGCGACAGAAGGACCGCCAGGGGGCAGAACCTCGCTCTCGACGGCGTCGTGAGCGCGCAACCCGAGCTGGGGCCCACCATTCCGGACGGAGGATACGGCTGGCTCGTTTTTCTCGCGACCTTATTCTTTCAGGCTTTAATACCAAGTCTGACAGTGAGCTTCGGGATATTTTTGGCATTCGCAAGATTAACCCGGATAACAAAAAGTGATATCAACCCTACGTTATGGGACGACAATTTTATGTACGCACCCCTACTTTTCATTGCTTCTTGGACAATTTTCGATCCGACTTCGCGATCTCTGATCTCCACTAGCACGTGGCCGAGACTCGTCGCAACTGCGGGTACTTGCCTGACTTGCGCCGGTCTGCTCTTCCTGTGGATGGGCCTA…	MPLGDRRTARGQNLALDGVVSAQPELGPTIPDGGYGWLVFLATLFFQALIPSLTVSFGIFLAFARLTRITKSDINPTLWDDNFMYAPLLFIASWTIFDPTSRSLISTSTWPRLVATAGTCLTCAGLLFLWMGLTDYGGGVMFFLAGIACGVGASIQTAQCEILLAQYFRIKHGILVNISQAVTALGFVVTPMVLGHCILGTNLFNVLLWYQAVILQGLICNVVFKKPLYLKSKHGNNYNFVSSNPDDEEDILSKNARELQIKRQNSTGSDVTIEKHKISENAGTSKDWVSFNEEEATNSRPYDVLHENWETFDEEEPERKPNTENWEKFDEESKPVAKNLQLELSFAEERDRAGPVTISGITNAPMPLFTDSPVNNNNTYSYDMLEPDIIPSRPAVFMP…	126.505	337.099	251.817	378.066
Pa11525-1		675	12	2.A.1.13: The Monocarboxylate Transporter (MCT) Family	ATGCGATCGAACAGATCCATACCCGTATCGCAACTGGGCCGCCTGCCTAAATCCAAGTCGCGTACAGCCATAAGAAGAGACACCAGGCCAGTAAATCTTCCTGTAGCCGACCTCCACAACCTAGAGCATTACATAGTCATCCCTCCAGATGGTGGTTACGGTTGGGTAATTGTAGCCGTCTCATTTGTAGCCTATTTTTTAATCGACGGCATCGGTTATTCGTTCGGAATCTTCCTCGGCGAACTTAGCAAAGAATTCCACGTCCATCCAGCGGATGTTGCGATGATCAGTTCCTATCTGGACGGGTTCTACTACGTGACCGGACCTATATCTTGCGCGCTGTGCAACCGATACGGGTTTCGCTTCGTGGGGATGATAGGAGGAGTAGCAGCGGCGGGA…	MRSNRSIPVSQLGRLPKSKSRTAIRRDTRPVNLPVADLHNLEHYIVIPPDGGYGWVIVAVSFVAYFLIDGIGYSFGIFLGELSKEFHVHPADVAMISSYLDGFYYVTGPISCALCNRYGFRFVGMIGGVAAAGIFVSASYLEDFLMFTILIGGCMGVAFNFIYTSALLIVGFYFERYRALATSISVTGSSVGLTVLPTLFTVFAPKILDWRWKFRIIAASFLFLTLLIIAYKPLAPTKLLEQTPFQLKTDDSNSYLLESKESGKGIKRIFDNYHNAVFPTVADYAANLESHARKPDEPFKFLAILPETSRSGSMFGELSADGSAYTDDESMDSYHHATCMFTSCFRICQKNQNRKIGCKVTPPYASTRCRSKCCHPRDILGTVDHINRPLYRDDILFQG…	0.128644	0.0517522	0.0983962	0.102529
Pa11057-1		531	12	2.A.1.13: The Monocarboxylate Transporter (MCT) Family	ATGGCTAAAGCGAAGATCGCCAAACGAGAAGAAGCTCGACTAAAGGAAGAGCTCCAAGCCCAAGAAAAAGATGCCAACGAAGGAAACATTCCGGCACCTCCTGACGGAGGCTACGGCTGGGTGATTGTAGCAGCGTCATTTATGTGCAATATGGTGGCAGATGGCGTCGGGTACTCTTTCGGTATCCTCCTACCCGCCTTAGTAGAATATTACGGATCGTCTAAAGGTACCACCGCATGGGTGGGCTCCATAATGGCCGGGTCTATGTTGGGCGCCGGTCCCATAATAAGTGCTGTAGTTAATAAATTTGGTTGTAGAATTACCTGTTTAGCAGGTTGCATCATATCTTCTGTAGCATTGGGCCTATCTATTTATTCTCCAAGCGTTAGCGTATTAATG…	MAKAKIAKREEARLKEELQAQEKDANEGNIPAPPDGGYGWVIVAASFMCNMVADGVGYSFGILLPALVEYYGSSKGTTAWVGSIMAGSMLGAGPIISAVVNKFGCRITCLAGCIISSVALGLSIYSPSVSVLMLIYGFVGGVGYGFIYLPAVVMVGYYFESKRSLATGISVCGSGVGTFTFAPLANYVLTSYGWKTTVLVLAVISLSCSVFALLMKPLSYDAPPEEETVEEGKNQSKLVNLTRFSEGNISNPYNSSLSISKRKNSIQPLARKDVFYASSIQNLKEFQSRTSLAEYRNSVVSLSSRPKSPYEDSDSCSDTCGQVIDFSLLKDPVFLVVAVSNLFGMTAFYIPFVYLIELAKIEGIEASQAAFLISVIGIVNTIARIGIGFIADMKSVNNF…	0.955056	67.5762	8.6088	157.246
Pa12809-1		475	12	2.A.1.13: The Monocarboxylate Transporter (MCT) Family	ATGCCTGATGAAATGGTGAGCAAAAAAGGTACCTCATCCCTGTCGGTTTATTCATCAAAATCCAGTCTTAAATTATCAGTGAAAGAAAATGTTGCACCAGACGGGGGTTATGGATGGATAGTAGTATTTGCTACATTTTTAATATACGCCATAGCCGAAGGAATAACCTTTGCTTTCGGTCTTTTATACATCGAGTTTTTAGATGAGTTTAACGCTACCAAATCCGCCACATCAGTCATAGGAAGCTTATTTGTAGCTCTACCACTGGTAAGCGGTCCAATATGCAGCTTGTTAGTAAACGCTTACGGTTGTCAAAAAATGACTATAATAGGATCAGCCATATGCGCATTGGGATTCATTGGAAGCTCATACTCCAAATCGCTAGGGGTTATGTACTTA…	MPDEMVSKKGTSSLSVYSSKSSLKLSVKENVAPDGGYGWIVVFATFLIYAIAEGITFAFGLLYIEFLDEFNATKSATSVIGSLFVALPLVSGPICSLLVNAYGCQKMTIIGSAICALGFIGSSYSKSLGVMYLTYGILGGASRGLCYITVAVSVTYWFDKRRSLALGISASGTGFGTIIFAPLTNFLLSEYGWRGCLLLLGGCLANMCVCGALMIDPAWVREEELKKKRLKKLKLNDTEAEANNLLEETTKESIPTKKWYELVLTELGSFDLLLESHFFLLCLTIFLAGTWYLTPYFYLADHMTQNGYTEDQASMTISIIGFSNTVGMVVLGWLGDKWNISILFSVSLTLCGFSVWAIVISTKSLLLLNISSGLFGFFFACCFSLTPSLLDQIVSKEDF…	0.516813	5.01611	3.14072	3.33274
Pa1381-1		786	12	2.A.1.13: The Monocarboxylate Transporter (MCT) Family	ACTGATAGTGAAGTGACCTACGAAGAGGCGGCCCGTTTGACAGGCGACGCGCAAGACGATGACTTCGAAGACGAGTTCTGCGTGTACCACGATCTGCCGCCGCCGCCGGACGGCGGCTACGGCTGGGTGGTGGTCTTCGCGTCGTTCATGTGCAACATGATAGTGGACGGTATCGCGTACACCTTCGGCATATTCCTCACTCAAATAGTCGACTATTACAGTGAATCGAAGGGGAAGACGGCGTGGGTGGGCTCCCTGTTGTCGGGCATGTACTTGAGCGCCGGCCCTCTGGTCAGCGCGTTGACCAACAAGTTCGGATGTCGCGCCGTCTGCATAACGGGCAGCCTGATATCGACGGTGGCGTTCGTCCTGTCGATCTTCAGCCCCACGGTGAATTGG…	TDSEVTYEEAARLTGDAQDDDFEDEFCVYHDLPPPPDGGYGWVVVFASFMCNMIVDGIAYTFGIFLTQIVDYYSESKGKTAWVGSLLSGMYLSAGPLVSALTNKFGCRAVCITGSLISTVAFVLSIFSPTVNWLMLTYGFMGGVGFGLIYLPAVVCVGYYFETKRSLATGIAVCGSGVGTCVFAPLATILLEEYGWRGANLILAGLILNCAIFGAMMRPLEYPKDNGEKPLLQRMAEERKLAMERGSIGGSYFMVQLPDGTMEKRQKQPLNRDPGVHSSLALDQLAAGSNMTTIPTVPTLPTITEARVIEHSGSSGSPSPKESVNEIKNGANAKGGDKEEANTRKDSDVGIEISARKTSNSKIIRNASQPAFTTHVQGLPKNGSVPTFDRMRKTSFGER…	26.7917	76.1585	192.843	43.2474
Pa14031-1		524	12	2.A.1.13: The Monocarboxylate Transporter (MCT) Family	ATGGAAGATAGTAGAAATAATTTAGAAACAAAGCCGCTGAAGTTCCCATCCGACAAACTGAAAATCGCCGACGAAAACCGCAATGTGAAGAGATCCCAAAAGGCTTCGGAAACGAGCGAATTCGAATCGCCTGACGGCGGATACGGCTGGGTCATCGTCGCGGCGTCCTTCCTCGCCATCATGGTCGTGGACGGCGTCATAAATTCATTCGGCATATTCCTCTCGACACTAAAGCAAGAATTCGACTCTACCGATAGCATCATCGCTTGGGTGGGCTCCATATTGGCCGGCGTTACGCTGCTGGTTGGACCTTTGGCTAGCGCCCTCACCAACAAATACGGTTGCAGAGCCACTTGCATTATCGGTAGCCTGTTGACAGCAGCTGCGCTTAGCTTATCA…	MEDSRNNLETKPLKFPSDKLKIADENRNVKRSQKASETSEFESPDGGYGWVIVAASFLAIMVVDGVINSFGIFLSTLKQEFDSTDSIIAWVGSILAGVTLLVGPLASALTNKYGCRATCIIGSLLTAAALSLSVFCTNVISLMSTYFIAGIGLGFIQLPAIIFVGYYFESKRALATGISMSGSGFGTFVFPPIIAYILRTGDWKVANLCLAACALCCTVFGALMKPLKLRSPPPEAVYHRVGLKKNEESKSAIDVSIVTPKKLLKPVENLGQERNRSQSNVTEYFAFNKRHYVLTRKEIFYASSLQLNVPISREKTTSFKSILDLTLLKDRKFLLFCILNIFSMISLYIPFVYIVDYAKSKGIEDGKVSFLISIIGIVNIVARIAFGYIVNFPTVSSLT…	0.226489	0.20352	1.19556	0.705607
Pa1778-3		714	12	2.A.1.13: The Monocarboxylate Transporter (MCT) Family	ATGCCGGACAACCACGTGCACGTCGCCCCTTTGGTGACCATAACCGAAGTAGCGCCCAGCATAGAAAGCCTGCACGACTCCTCGGCGGAAGACGAGCACTTCAAAAATTCCAAGCTTCGCATCGACCACACCTTCCAGCGCAAAGAGTCCATCCTCTCCTCCCAGATCAGCCTCTTCATCGAGAAGACCAGCCAGAAAATTCCCGACGGCGGATGGGGATGGCTGGTTGTGCTGGCCTCGTTCGTCATCAACATGCTCTCTGACGGAGTGGGCTTCACCTTCGGGCTGCTGTATATTGAGTTTTTGAACGAATTCGGAGCATCGAAGTCCGCCACCTCGTGGATAGGCAGCTTGTTCATGTCCCTACCCTTAATTGCAGGTCCCATTGGAAGTGCTTTG…	MPDNHVHVAPLVTITEVAPSIESLHDSSAEDEHFKNSKLRIDHTFQRKESILSSQISLFIEKTSQKIPDGGWGWLVVLASFVINMLSDGVGFTFGLLYIEFLNEFGASKSATSWIGSLFMSLPLIAGPIGSALVDRYGCRSMTIIGGIICTVGLASSAYARSIGVMYLTFGVIGGLGLTLCFVTAVVSIAFWFEKKRTVALGLAASGTGFGTAVYSPLATWFLFEYGWRGTLLITAGLFANMCVCGALMRDPDWIIEEDNEEKRLKKARKRRKSSASSIDTECLEEIKQTLEGGGDTNYLLEDVDATLDLSDKDRFNSAVDLPTFVRQNEEVPLEVLKLLSENKQLYSIIVENYPNLLSFKSSSEHQLDATGPNHHTSRVPVRFFMKLKKFDDQQPKHH…	10.4396	19.3713	19.1654	22.3523
Pa178-2		533	12	2.A.1.13: The Monocarboxylate Transporter (MCT) Family	ATGACCAGTAAACACCCCAAAGAAAAGCCCCATGGAAAGAGCGACCGCGACGGCGCCGTCCCGCCTCCCCCGGACGGCGGCTACGGTTGGGTCGTCGTATTCGCCTCCTTCATCTGTAACATGATAATCGACGGCATCTCCTACTGCGCCGGCATATTCCTAGACTCCCTGAAGGACTACTACCACGAGTCGGAGGCCAAGGTCTCCTGGGTGGGCTCCATCCTGACCGGCGTCACCATGTGCCTGGGCCCCGTCGTCAGCGTGGTGGCCAACAAGTTCGGCTGCCGGGCTTCCTGCATGGCCGGCGCCCTCGTGGCCGGCGCCTCCTTCGCCGTGTGCATCTTCAGCCCCAGCGTGGAGGTGCTGATGCTGACGTACGGCGTGGGCGGCGGCATCGGG…	MTSKHPKEKPHGKSDRDGAVPPPPDGGYGWVVVFASFICNMIIDGISYCAGIFLDSLKDYYHESEAKVSWVGSILTGVTMCLGPVVSVVANKFGCRASCMAGALVAGASFAVCIFSPSVEVLMLTYGVGGGIGFGLMYVPAVVCVGYYFESKRSLATGIAVCGSGVGTIVIAPLAKYLLEMYGWKGANLALAAMCFGCVVMGFAMKPIEYEEKEEKTVTMIYQNGNGLMQNDEKKSYTSLGDISASRHSLASIKSKRSNVLPPLSRQDVLYTGSIKNLKEFQSQKSLQDFRQSMLSIPKAKRDYAGGCSRILKELVDVELMKDPVFLTIALSNIVGFMGLYVPFVYIGGAAKEDGVDELKRPLLISIIGISNTVGRIVCGFIGDMPNVNTLLVNNVCLL…	0	0.0260701	0.572739	0.180598
Pa3229-2		588	12	2.A.1.13: The Monocarboxylate Transporter (MCT) Family	ATGTCAATTGGTAGCACGAAGAGAAGAGACGAGGATGAAGAAGACAGCGAATTGCCCCCACCCCCCGACGGCGGTTGGGGGTGGATGGTGGTTTTTGGTTCTTTTATGATACATGTTGTCACCGACGGCGTTACCTATTGTTTCGGCATATTCTACGACGAATTTTTGGATTATTTTAGAGAAGGAAAGAGCCTCACGTCTTGGATTTTGTCCATTTTGGTCGGAGTGACACTATGCTCAGGTCCGCTATCCAGCTACTTCGTGAACCGTTACGGATGCCGTGCCGTCACCATAGCCGGCTCTCTGCTCGCCTCCGTCTGCTTGGTGGTCTCCTTCTGGGCACAGAACGTCCTCACCTTGTGCCTCACCGTCGGCATCGGCACCGGCATCGGCTTCGGC…	MSIGSTKRRDEDEEDSELPPPPDGGWGWMVVFGSFMIHVVTDGVTYCFGIFYDEFLDYFREGKSLTSWILSILVGVTLCSGPLSSYFVNRYGCRAVTIAGSLLASVCLVVSFWAQNVLTLCLTVGIGTGIGFGLIYLPAIVSVTTYFEKKRSLATGIAVCGSGFGTFIFAPIISKLLSEYGWRGSILIIGGIILECMLFGSLFRPLEGDGSSSRSVRGKELKSSEAVVDLHVSERDVHELTTGLVHNGAVNGNMHRPHSVAHFTISKTTRAEANGGAVPSSEKFSQSETTRLALSQPMLTQSEGRYRHHYQFGSQGWRRHGPFDRPDVLYQGSLMNIPSYRSKLSLRKGEYGELMERRDGDEEMTQAKVCGCVPCSQEVREMLDCSLFRDVIFLVFSFS…	4.21083	77.3355	13.0799	27.8699
Pa6154-1		444	12	2.A.1.13: The Monocarboxylate Transporter (MCT) Family	TTATGGAAGAAACAAATAAAAAGAAAGACAATGAGTATGTTTATCCAGAGGGTGGATATGGGNNNNNNNNNNATTAGTCTTCTAACTTTAATTTACTGTTTCGGTATTATTTTTCGAGATGAATTCAATGAAATGGGAATCACAGCCGCCAAAACATCATTTCTTCTGCATCTTCAGACTTCTTTGTTTTGCGTTGTTGGATTCTTCGGGAGTCCGCTATTGAAAAAATATTCCTACAGGAAAGTAGCCTGTGTGGGGGCGACGATTTGGTGCTCTGGAATATTCTTGACTAGCTTCGCCAATTCCTATGCGATACTTATCGTCACCTTATCCATTATGACGGGTGTGGGCCAGGGGATTTTAATGCCCGCTACGTATCTCGCAACCAATTCCTATTTT…	LWKKQIKRKTMSMFIQRVDMXXXXISLLTLIYCFGIIFRDEFNEMGITAAKTSFLLHLQTSLFCVVGFFGSPLLKKYSYRKVACVGATIWCSGIFLTSFANSYAILIVTLSIMTGVGQGILMPATYLATNSYFKKRLTLAVSISTTGASIFSIFSPKVCHLLVTNLGRKYTVLTLSLISLLSFIGCFLLKPLRPVQKSEEELVELKNINQQVTPENEVDVQIYNETTRPKHKTETVISKLTNLFDLSLLKQVSYSVAVLSLSISYAAELNVIVMLQFMLPELAKFERNDVANVTSMQFIFDIIGRLVIPMVCHYFNASPKWIYIGALIAASIARTLLASYYEYYTVVYVVVCIFGVTKGLRAVYQSVIVPKLVPLDKYVAANGFQMFFTGAISLVIGPL…	5.74281	1.14334	4.11507	47.0447
Pa3566-1		770	12	2.A.1.13: The Monocarboxylate Transporter (MCT) Family	ATGGCTGACCAGAATTCGGACGGCGAGCGGCCCCTGCGAATAGACGACGATCGAGCCGGGGCCGAGCAACGCCGGCCGAATGGTGGCGTGCCGCGGGAGCGCCAAGAAGAGGCGCCGCTCATCGACAACTCGAGGTCCAAGGCCCGATTGGAATTAATATTCAACGAGAAAAACAGGCCGGAGAAGAGCCGGGTGAAGAACAATAATTTGTACGCGAATCCCATCAGCGCGGATGAGTTGGCCTCTGAAAAGCTTCTCATATGCAATAAAGAAGAAGATGATAGACCAGTATTACACGTGCAATTCAATAGCGACAATCGCAGCGAAGTATCTACTATTAAGAAATCCTCGGCGCGCAGCAGCATCGATTCATCGTCATCGTCATCCTCGTCGTCTTCG…	MADQNSDGERPLRIDDDRAGAEQRRPNGGVPRERQEEAPLIDNSRSKARLELIFNEKNRPEKSRVKNNNLYANPISADELASEKLLICNKEEDDRPVLHVQFNSDNRSEVSTIKKSSARSSIDSSSSSSSSSSSSSSVSLEISEARPPDGGWGWVIVFASFIVNLIADGITFSFGVIFVEFLNYFGENRGTTAWVGGLFMAMPLLSGPVASFLTDRYGCRKVTIFGALLASAGFIISSTANSMIVLCITFGLLSGFGLSLCYVASVVIVAYYFDKRRSFATGLAVCGSGIGTFIFAPLIQLLLDEYGWRGTTLILAGLFLNMVVCGALMRDLPWTSEKQKNLAKQRKKIRHLKRKQKEVSADSFSVSNSTNTASVLQPIAEQKEEDLEDVRRTRLSSSL…	0.502107	0.803022	0.408895	0.218246
Pa18364-1		239	6	2.A.1.14: The Anion:Cation Symporter (ACS) Family	AATGTGGCTATACCGTATCGAGATATATTCACCTCTAAACCATTCCTAGCGCAATTGACGATGGCTTTGTGCAGTGGTTGGGGTTACAGCATATTCTCCACTGAAATGCCTATTTACATGGATAAAGTGATGAAATTAAACATAAAATCGAATGGGTTAATGTCCTCTTTACCACCATTGTTCGTACTGCTGACCGTTAATGTAGCAGGACACCTTGCTGATGCTTTGATACAAAAAAATTACTTATCAAGAACTAATACGCGTAAATTGATGAGTTCAATAGGTAACCTCGGTTGCGCAGCTTTGGTATTTTTCTTCGTTACAGTACCAACGGATAGTGAATTATTATGCGTACTGATTATAGTTTTAGCGCTCGGATTGAGATCGTTTAATTGCGGT…	NVAIPYRDIFTSKPFLAQLTMALCSGWGYSIFSTEMPIYMDKVMKLNIKSNGLMSSLPPLFVLLTVNVAGHLADALIQKNYLSRTNTRKLMSSIGNLGCAALVFFFVTVPTDSELLCVLIIVLALGLRSFNCGGYNMNHLDLAPNFSAALMGIINTSSEIFSFITPISIHYIVYEESDKSLWRIVFIIAVVLYVFSICVYLVFASGEIQHWNYTPVQQNVDDSSTNRMNDSEKEKLKPV	0.912734	0.0556645	2.61354	149.515
Pa22073-1		306	6	2.A.1.14: The Anion:Cation Symporter (ACS) Family	AATCCAGATGTACCTGTATACGATTGGGAAAACACGAGTATAATTCTCTCTTCCTTTTACTGGGGCTACATTTGGTTACAAATACCAGCCGGAAAGCTTACCAGATTATACGGATCAAAACCGCTTTTACTGGTCAGTATGATTACGAACGCTACGATTTGCGCTTTTTGCCCGTTAGTTGTTAAACTGTGGGGTTCGAGTGGTTTGATGGCAATTCGAATTCTCCAAGGACTATCGCAAGGATTTTTGTATCCTTCCATCGTCGATATGCTGTCCAAATGGTGCCCTGTATCCGAGCGAACAACACTAGCAACTTTAGCTTACTGTGGAGCAGATTTCGGTGCCATCACGACTTCACCAACCGTAGCACTAATTTCAACCACTTGGTACGGCTGGCCT…	NPDVPVYDWENTSIILSSFYWGYIWLQIPAGKLTRLYGSKPLLLVSMITNATICAFCPLVVKLWGSSGLMAIRILQGLSQGFLYPSIVDMLSKWCPVSERTTLATLAYCGADFGAITTSPTVALISTTWYGWPLSFYLLGVAGYAWAAVFYVCGFSSPASHRYISQLELDYIECNLKANDYRANIPWKKILLNVPFWAVFVTLMGQYFSGLLFMLETPTYIAKVMKFDITSDGFLSAAPNIASFLSSIFFSYLAEYLMKEKFLSLVWTRKIFTAIGCLVPAATVLILAFLPANASAASVAMLIISS	0.513045	63.4433	0.113614	0
Pa5299-1		225	6	2.A.1.14: The Anion:Cation Symporter (ACS) Family	GAAGGCAGAAAATTCCGAAAAAGGCACATCCAAGTAATATGGTTGTCTATAATTTTAACAACAATGTACCTAATGAGAACTTGCATTTCCGTCACAATTGTAGCAATGACTAGTGCTGGTCACAAAAACAAAGATGTTCCTGTGTACGATTGGCCGGAGAAAAGCCTGATATTATCGGCCTTCCTGTGGGGCTACGCGCTTCCGCAGCCCTTCGCAGGCTGGGCAGCCACGAAATTCGGCGGTAAATGGTTCATCGTGGGCTCCTTAATGTGCAGCTCGTTTTTCACGGTAACAGTACCGACTTGCGCGGCTAAATTAGGCGCCATCGGCCTCATAGTAAACAGGATACTGCTGGGCATCAGCCAGAGTTTCTTGTACCCAACCATAAACAACCTGTTG…	EGRKFRKRHIQVIWLSIILTTMYLMRTCISVTIVAMTSAGHKNKDVPVYDWPEKSLILSAFLWGYALPQPFAGWAATKFGGKWFIVGSLMCSSFFTVTVPTCAAKLGAIGLIVNRILLGISQSFLYPTINNLLGRWVPEGERSRLGSVVFAGSALGIVLSMVVSGWLCNTWYGWPMVFQVFSVVGVILGFLYCYVGCNAPAEHNTISEEERKYIESNLANTFHVE	0	0	0	23.3395
Pa5299-3		228	6	2.A.1.14: The Anion:Cation Symporter (ACS) Family	CCTGGCAAATACCTTTCACGTGGAANNAAATTAGATACGCCTTGGAAGGCGATTTTTAAGTCGCTGCCGTTTTGGGCGCTGATCATAGCCGAGTTAGGAAACAATTTCGGCCATTGGACTTTATTGTCACAGATACCAAATTATCTGAAGAACGTGCTGAAATTCGATATGAAATCTTACGGCTTTTTATCGGCCCTTCCGTACCTCTTGCAATGGATATTGTCGTACATCTTCGGTTATTTCGCGGATTTACTGATCCTCAAGAAGTTTGCTTCGGTAACAGCTACTAGGAAGTTATTAAATGTAATTGCGTTCATGGGGCCGTGTGTAGCGGTACTAGTCGTAGCACATTGCGATGCAGATTCCAGGATAACAGCGTTAGTTATCCTTATGTTGGGC…	PGKYLSRGXKLDTPWKAIFKSLPFWALIIAELGNNFGHWTLLSQIPNYLKNVLKFDMKSYGFLSALPYLLQWILSYIFGYFADLLILKKFASVTATRKLLNVIAFMGPCVAVLVVAHCDADSRITALVILMLGVSCISAGKSGHLMNYIDLSPNHSGTLMGIGNGSSILYASTGNVLVYFIVTDDANQDQWRIIFYWAAVTYVIVTAVFCIFGSGNVQSWNYEKKKSK	0	0	0	16.2461
Pa5388-1		292	6	2.A.1.14: The Anion:Cation Symporter (ACS) Family	ATGGTTGTTGAAAGATTCGAAACGATGGAAAGACAGGAACATTCTACATCAAAGCCACTATTCGGGAAGAGGTACGTTCAATATCTACTCCTCTTCAGCGTCACCGCCTTGGCTTATGGCTTGAGAAACATCTTGAATCTAGCAGTTCTTGCCATGGTCAACGAACATCCTCCCGAAGGAGTAACTACCTACCCGGAATGGACGGAGAGCAAGAACGTAATTCTATCGTCGTTCTTCTGGGGCTACGTGCTGACCCAAATCCCCGCCGGGCAGCTGGCCGAGCGCTTCGGCCCCAAACTGTTCCTGTCGGGCACCGTGATGGTGTGCTCGCTGTTCTCCATACTCATTCCGCCCATGGGCGCCCGATTCGGCTACGGGGGCGTCATGTTCTGCAGGATA…	MVVERFETMERQEHSTSKPLFGKRYVQYLLLFSVTALAYGLRNILNLAVLAMVNEHPPEGVTTYPEWTESKNVILSSFFWGYVLTQIPAGQLAERFGPKLFLSGTVMVCSLFSILIPPMGARFGYGGVMFCRIVQGLMQGFIYPSIHHLISAWVPLTSRAKIAGFVYSGGPLGTVFAMPIVGYISGSKLGWQTVFYLLGGIGFLWTAFWVYFGLDSPTLHKTISPAELKFIQDGVVGKKKKENLPTPWKDIMKSVPFWAILICHFGDLWGFWTMLTEIPTYMDKILKYDIAS	2.51923	47.1314	29.2992	16.619
Pa14759-1		321	7	2.A.1.14: The Anion:Cation Symporter (ACS) Family	CTGTTTGGGGGCTTCGTGTACCCAGCCATGCAAGTTCTAATAGCCAAATGGGCACCTCCTGCAGAAAAAAGCAAATTTGTGGCCTGCTTTATGGGCAACACTTTATCTACTTGCATCACATGGCCCTTAGTTGGTTCTGTTACCTCGTTCTTCGGTTGGGATTGGGGTTTTCACGCGATGTCCATACAATGCTTGGCGTTTTGCGTGCTATTTTGGTTTGTAGTGGCCGATAGTCCGGATGATCACAAGTTCATTTCCCCTGAGGAAGTGGCATTCATTAAGGATTCCCAAGCGGGATCCGTTACTAAGAAAAAACACCGGCCGCCCTATTGGCAAATGTTCAAGAACTTTCCCTTTTGGATACTGACCATTTTGCATGCGTGCAACCTTTGGGGATTG…	LFGGFVYPAMQVLIAKWAPPAEKSKFVACFMGNTLSTCITWPLVGSVTSFFGWDWGFHAMSIQCLAFCVLFWFVVADSPDDHKFISPEEVAFIKDSQAGSVTKKKHRPPYWQMFKNFPFWILTILHACNLWGLYLQLQSVPKFMNEVVGFNMRDSGFLVALPHFSRLIFGLFYGWIGDWLKYKQILSQKTIRKTFCVFSHIIPGILMASICLVGCNYIIIVALLVFSIAINGAVVLTTLSNPQDLAPNFAGSIFGIISFLGGMTGFIVPAITGVFIAGHNGTKEWGYTFILGGSVYIFGGVVFILFGSVEEQSWNRIADQD	0.263062	0	0.345577	0.0508393
Pa11026-1		368	7	2.A.1.14: The Anion:Cation Symporter (ACS) Family	ATGGTAGTCATACCGAAAGTTGCCGAACATTTCGGATCTGAAGGTGTAATGGCGTGTCGGATTATCCAGGGAGTCGGGCAAGGAATGGCCGTGCCTACAGTGCACGGTCTCATCGGAAAATGGGCGCTTCCCAACGAAAGATGTCGAACTTACGGCTACATGTCGACGGGCTATATTCTTGGTATGGCGGCTGGAGCTGGAGTTAATGGGTATATTTGCGCCTCATGGAGCGGTTGGCCTTTGACATTCTATCTAATACCCTCTTTTGGTTTCGTCTTAGCCATTTTTTACTATTTCTATGGTGCTACATGTCCGGCTACCCACAAAACTATATCGGAAGCGGAACGGACTTACATCGAATCTAAATTAAAATCGCAGAATATTTATAATGTGGCTATA…	MVVIPKVAEHFGSEGVMACRIIQGVGQGMAVPTVHGLIGKWALPNERCRTYGYMSTGYILGMAAGAGVNGYICASWSGWPLTFYLIPSFGFVLAIFYYFYGATCPATHKTISEAERTYIESKLKSQNIYNVAIPYRDMFTSKPFLAQLTMALCSGWGYSIFTTELPIYMDKVMKLNIESNGLMSSLPSVFTLLTINLATYLADALVERNYLSTTNTRKLMSSVGTLGCAAMLFLFVIVPTDSELFCVLIIAIAFGFRSFNCGGYSTNHLDLAPNFSAALMGIINTSSEIFSFVTPISIHYIVYDESDKSLWRIVFIIAVVLYVFSTCVYLVFASGKIQHWNYTPVQQNVDDSSTNRMNDSEKEKLQPV	0.522964	0.288041	3.34273	301.826
Pa5110-1		372	7	2.A.1.14: The Anion:Cation Symporter (ACS) Family	ATGGTCCATAGTAACAAGTACGATTTGGAAAAGAAAATTCCTTCTTTCGAAAAATCATCGATTTTTGGATGGTTCGGAACAAGGCACATGGTCACCTTCATGCTGTTCCTCGGCATGGCGAACGCCTACATCATGCGAACAAATATGTCAGTTGCCATCGTCGCCATGGTCAATCACACAGCCCTAGGTGGCTCCTCTCATGATACGTCCCTTTCGGTGGACGATGAATGCGGTGTCATCGCAGAAAATTCCACGATCGAAGGCTCTACAGTAAAATCCGAGCTTGAAGGGGAATACCCGTGGCCGACGGACATACAAGGTTACGTGTTGAGCTCGTTCTTCTACGGCTACGTGATCACCCAAATACCGTTCGGGATACTCGCCAAACGTTACGGGAAC…	MVHSNKYDLEKKIPSFEKSSIFGWFGTRHMVTFMLFLGMANAYIMRTNMSVAIVAMVNHTALGGSSHDTSLSVDDECGVIAENSTIEGSTVKSELEGEYPWPTDIQGYVLSSFFYGYVITQIPFGILAKRYGNIYFLGIGMLINSLFGLLVPISAKMGIWWLIAIRFIQGLGEGPIVPCTHALLAKWIPPNERSRMGAFVYAGAQFGTVISMPLSGLLSECRFGWPSIFYVFGTIGTIWCIFFLLMVREDPQSDLKITVEERLYIQKELGSKAGLPIPPIPWTSILKSLPFYAILLAHMGHNYGYETLMTELPTYMKQVHHFSIKDNGVLSALPYLAMWIFSIFISHVADYLLTKPYFTHTVVRKLINAIGQ	7.52801	3.18027	265.364	166.819
Pa16212-1		441	8	2.A.1.14: The Anion:Cation Symporter (ACS) Family	CTTAAGCATAGCCATAGTCGATATGACCCAACTCAAAAACATATCTTTGGAAAACGGCACGATAATTTCAAAAAGCGAATTCGACTGGGACTCCACGCTCCAAGGGTACATACTGAGCTCCTTTTTCTACGGCTACGTGACCACCCAATTCGCCGGGGGCTATTTAGCGGCGAAATTCGGCGGGAAGAACATCTTCGCCTTAGGTATAGCAGTCACCGCCTTGATGACCATCTTCACGCCGCTGCTGGTCAAAGCCAACGTCTACCTTTTGGTCGCGGTGAGGGTGGTGGAGGGAGTTTTCGAGGGCGTCACGGTGCCTGCCATACAAGCCGTTTGGGCCGCTTGGGCTCCGCCGTTGGAGAGGAGTCGCTTGGTGACTGCTTCGTATTCAGGNNNNNN…	LKHSHSRYDPTQKHIFGKRHDNFKKRIRLGLHAPRVHTELLFLRLRDHPIRRGLFSGEIRREEHLRLRYSSHRLDDHLHAAAGQSQRLPFGRGEGGGGSFRGRHGACHTSRLGRLGSAVGEESLGDCFVFRXXXSFVGTVVAMPVCSLLASSLGWESIFYSFGVIGLVWCILWMTLVSDSPLTDPSISLKERQYITTSIDDIKADTLDMNRIPWLSFLKSRPLWAIAVAFVSETWGFYTLLTYLPKIMKDVLHFDLKSAGFMSALPYLAMAIIMQLAGQLADFLLVKKVLSITHVRKLFTCVGFLSQTVFILCAGYWLTPVGTTFCLVMAVGLGGFALAGFGVNGLDIAPKYASILVGISNTFGTVPGIVSPILTGYLVTHKGNIDEWRIIFFISSSIY…	0	0	0	0
Pa8062-1		498	8	2.A.1.14: The Anion:Cation Symporter (ACS) Family	ATGGCTCCCAGTTTGTCCACGTTCAAAAGAGGCAGCATTCAGCTGCAAAAAGCCGCTAAAGTTGTAAACGATCAAATAGGAAACAGGCAAGTGCTGGCCGTGTTCGTAATCACCGGCTTCGTGCTATGCGGGGTGGTCGAGCAAAGCGCCTCGGTGGCCCTTCGGGCCAACAGCACGTCCAGCTTCTCCGCGTCAGAATTCGCGGAGTACGTCGAAAACACCAGCTACATAACCAGCTACTGTCAACCGCCGTCCGACGACGATCGAAACAATAATATAAGAGGAGTGCACGTCGTCAGGTCCATCCCCCACATAGAGATACCTATGACGCGTACCGACGAAACCGAAGCTGTTCTAAGGCAAGCCTTCATGTGGGGCACCTTGGTGTCTCCCATAGCT…	MAPSLSTFKRGSIQLQKAAKVVNDQIGNRQVLAVFVITGFVLCGVVEQSASVALRANSTSSFSASEFAEYVENTSYITSYCQPPSDDDRNNNIRGVHVVRSIPHIEIPMTRTDETEAVLRQAFMWGTLVSPIAASRIAARVGAERLFGVGVLGAGVPAIMVPASWLTAYHVFIRFIQGIFMGATWPAAHVIAVTWIKPKHVSGFVSLYTAVNLGYAVVGFLGSYLVKKFGRDWLSYAIAGTSFLWYFLWWRFVEESLNPNRPKRDEHRHLPWRRLLTSKPAWACGIAVIGSQWADATLMLGVTKYLKLVYGFSIEYEDILQSLPHIGHFFAAITFGIVVDHVRESGLVSTTTSRKFFVYLSHFPPAALMFVLGYTGCDPAAPAALYTAALAMTAATPAG…	1.0014	0.291922	0.487399	0.0187472
Pa16451-1		350	8	2.A.1.14: The Anion:Cation Symporter (ACS) Family	ATGGTAGCGGGAGGAGGATGGAACCAATACGATCAATTCAACCCCTCGTCGCTGAGGCAGGAAAAAGAAGACGGCACGACCGAGGGCAATCTTCAGGATGCATCGCCGGAAAGCTTGCCGGAATTCGAAAGACCGCCTTTGAGGAAAATCGACCAATACATCAGGGCGGAATTGCCGTGTCTCAGCAAAAGAGCAACGGTAGCGTTACTCAGTTGCATGGGTTTTATCATTATGTTCGGGATGAGGACGAGTATGGGACTGGTCAAAATTAAAATGAACAACACTTGGACGCCGGAAACCCGTTCAGCTGTAGACGCGGCAATTTTTTGGGGATACTTCGTTACTCAAATCCCCGGTGGTCTAATAGCGGCGGCCTATCCAGCCAACAAACTATTCGGT…	MVAGGGWNQYDQFNPSSLRQEKEDGTTEGNLQDASPESLPEFERPPLRKIDQYIRAELPCLSKRATVALLSCMGFIIMFGMRTSMGLVKIKMNNTWTPETRSAVDAAIFWGYFVTQIPGGLIAAAYPANKLFGAAIVSSCVLNLIIPALYQKPDFLIVIKVMQGLVEGVTYPACHGIMRHWAPPLERSRLATLAFSGCYAGVMFSMPISGELIEHFGVLAPFYFYGVLGLFWYVSWLWLVFEKPTYHTCIETKELAFIEHSLGTAQQTYITPTIRNTPWKSFFTSLPCYAIFVANFCRSWNFYLLVLFQASYFQDSFHSEMTENAILGALPHLLMTIVVPTGGILADRLR	0.0244182	0	0	0.0266746
Pa16212-2		381	9	2.A.1.14: The Anion:Cation Symporter (ACS) Family	ATGGAGAAGGCAATGGACAAGCCACCATATCAATACGATGAGCCCATTTGGAAGATTTGGAAGCACAAGAGATACATTTTAGCAATGCTTTCCTTCCTCGGTTTCATGAACATTTACGCCTTAAGAACCAATCTTAGCATCGCTGTCGTCGATATGACTTCTATTAAAAACACTGTTTTACAAAATGGAACCATCATTTCCAAAAAAGAATTCAACTGGGACTCGACGATTCAAGGTTACTTGCTGAGCTCATTTTTCTACGGATACATCCTGACTCAATTCCCAGGAGGATGGCTGGCGACGAAATTCGGAGGAACCAGACTCTTCGGTCTCGGCATCGCAGCTACATCTCTATTCACGTTGATTTCCCCGTTGATAGCCAAAACCAACGTCTATTTA…	MEKAMDKPPYQYDEPIWKIWKHKRYILAMLSFLGFMNIYALRTNLSIAVVDMTSIKNTVLQNGTIISKKEFNWDSTIQGYLLSSFFYGYILTQFPGGWLATKFGGTRLFGLGIAATSLFTLISPLIAKTNVYLFIALRIVEGACEXGVTYPSMQEIWSHWAPPAEKSRLVSIAVSGAYFGAVVAMPMCSLIATNWNWEAIFYVFGALGLVWYLVWAIVVRDTPSKDSKISEKELIFITESIKLVKSDVDVKIPWVKILTSKGFWATTVCMWCETWGFYTMLTFLPQVMKFLLGFDLNQAGFLSAVPYLLTSIIMPLSGYLSDFILGKRYMSTTNVRKLFVILGFIFQGSFILIAGYWVTTVGLPLCLILGIGLGGTALGAV	0.258099	0	4.62263	129.835
Pa14665-1		482	9	2.A.1.14: The Anion:Cation Symporter (ACS) Family	ATGTCTAGTACCAGCAACAAAAATGTTGCTAAAGCTGAGGATGATCCAGTGCCCAAACCAGCTGGACTCGGTTATCGCCATGTGCAATATATTTTGATGTTAGCTGCTTGTACAGTAAGCTACGGAATACGAGGGGTCTTAAGCGTGGCCGTTTTAGCCATAATAGCTGACAATGACGATGAAAAAAGCTACAAAACGTACCCGGAATGGAAAAGCAAGAAGAACCTCATGTTATCATCGTTTTTCTGGGGCTACATTGTCCTGCAAGTGGGCGCCGGCCAACTGGCCAAAAACTACGGTCCGAAATTGTTCTTAGGCAGCGCCATACTCATCACTTCTGTATCGACAATACTCGTCCCAATCCTCGGCGATGCCATCGGTTACGGCGGCATCATCTTC…	MSSTSNKNVAKAEDDPVPKPAGLGYRHVQYILMLAACTVSYGIRGVLSVAVLAIIADNDDEKSYKTYPEWKSKKNLMLSSFFWGYIVLQVGAGQLAKNYGPKLFLGSAILITSVSTILVPILGDAIGYGGIIFCRVLQGLSQGFLVPSVHNLLGQWAPLSERATFGSAVYAGQALGNMLSMPITGVMCSSKFGWPAAFYLYGGFGIVWCILWFIFGSDRPDKHKSISPEERRYIESSLPNEEGGNSKVPTPWKSIATSLPMISLIIAHMGQNWGFWTLLMEIPSFMTNIFGDNLPLNSLLSAIPYFMMWLLTLLISPIADYIIDKRYVSLIVSRKIFNTIGLGLPGLTLISLCFVENKIATVVLLVIAVGLNSAQYSGFNINHIDLSPVHAGTMMAITN…	0	6.20822	0.0568601	0
Pa1778-2		493	10	2.A.1.14: The Anion:Cation Symporter (ACS) Family	ATGAAAGCGTCTGAAATGGGCTGCATAGAAATCGAAGAGAAAGGGCAGCATATGAAGCCAGAAGTATCACTATGGACCTTCTGGCGTATGAGAAGATACGTTGTTGCTGTACTAGCATTTTTGGGCTTCTTCACCTCTTACGCCCTCAGGGTGAATTTAAGCATAGCCATTGTAGCCATGACAGAAGCGCGAAATGTAACATTAGACAACGGCACTATTATTACAATAAGAGACTTCGATTGGGACACCAAACTGCAAGGCTACGTTCTGAGCTCGTTCTTCTACGGTTATATTACCACTCAACTCCTCGGAGGCTACTTGGCGGCCAGAATCGGCGGGAAGAGGGTCTTCGGGGCCGGCATAGCGGCCACTGCTTTGCTCACGCTGATAACGCCCTGG…	MKASEMGCIEIEEKGQHMKPEVSLWTFWRMRRYVVAVLAFLGFFTSYALRVNLSIAIVAMTEARNVTLDNGTIITIRDFDWDTKLQGYVLSSFFYGYITTQLLGGYLAARIGGKRVFGAGIAATALLTLITPWIAGLHVYLLLAVRIIEGIFEGVTYPCIHAIWGKWAPPLERSRLATIAFSGSYVGTVVSMPLCSILASTLGWESIFYFFGAVGILWCLLWAWIVCDSPEDDPKISKEELDYILDSLEVKSNKEIKIPWRSIVTSMPVWAITVSHFSENWGFYTMLTQLPKFMKRVLNFDLNAAGVLSALPYLLMAIMTQFSGHFADWFLVKGILTTTQVRRIFNCSGFVAQTIFMLAATYWLTPVGATLCISLAVGLGAFAWAGFSINHLDIAPQYA…	0	0	0	0
Pa8346-1		506	10	2.A.1.14: The Anion:Cation Symporter (ACS) Family	ATGGTGAAAGAAGTCAAAGCCATCGGAAACCCTTGCGGAAAGGTAGTATCTACCAGATACCTAGTAGCTACCCTAGGATCAATAGGATTGGGCATCGTATACGGCTTGAAAGTGAACCTGCACGTAGCCATAGTAAACATGGTGAAATCGCCCGAAATTCCAACAGCCAATCTACCGACAGGCAACCTATCCGAGCAATTCTGCGACGAGCTCTACCCTCCAAACTTCACAAAAATCAACCCCAAAGAAGAAGGCTCCTTCGAGTGGTCCAGCCGCGTGCAGGGCGTGCTGCTCAGCGCCTACTTCTGGGGCTACATGATCTCCCAAATACCGGGCGGCAGGATGGCCGAGGTCTTCAGCGCCAAGTGGGTCATGTTCTTTTCTGTGGCCGTCAACGTG…	MVKEVKAIGNPCGKVVSTRYLVATLGSIGLGIVYGLKVNLHVAIVNMVKSPEIPTANLPTGNLSEQFCDELYPPNFTKINPKEEGSFEWSSRVQGVLLSAYFWGYMISQIPGGRMAEVFSAKWVMFFSVAVNVVCAILTPVMARLHYTALIAMRIGQGAGGGVSFPAMHVMLAHWAPPNERSVMSTITYAGTAFGTVVFMLVSGLLAGVVGWEAVFYVEGSISILWLFIWAAYVTDTPETQRFISDDERNFITTSLNQGPIKQQSKYEVPWKAVMTSPAFLAILVAHTCSNWGWYMVLIELPLYMKNVLHFEISENAILSALPFLCMWLFSMILSKTLDSLQEKRIIDTTMARKIATGCASIVPMSCFICLGYVQCQRALAVFLMTVAVTSIGGMFCGF…	0	0	0	0
Pa12561-1		465	10	2.A.1.14: The Anion:Cation Symporter (ACS) Family	ATGAAAAAAGTGCCTTACAGATTCTGGATAGCAGTGATGATATTTTTCGGAGCGTACGTAAATTACGCGCTGAGAGCGAACGTGCCGGTGAGCATAGTTGCAATGACGAGACAACGGGGTAAATCGGAACACATCCCGGAATGTTTGCGACTACCTTCTTATAGCGACGAGGAAAACGCCACGGACGGGGTCATGGAGTTCCCGGACCTGCCCGACTACGGTCCCCGTTTCGAATGGAGCCAAATGATCATCGGCTACGCGTTGAGCAGCTATTATTGGGGCTACATAACGGGATGCTTGCCGAGCGGTCCGATAGCGGAATGGTTCGGTACGACCAACATAATATTTTGGTTTACCCTGGGCTCGGCAATATTAAACGCTCTTTGCGTACCGGCGGCG…	MKKVPYRFWIAVMIFFGAYVNYALRANVPVSIVAMTRQRGKSEHIPECLRLPSYSDEENATDGVMEFPDLPDYGPRFEWSQMIIGYALSSYYWGYITGCLPSGPIAEWFGTTNIIFWFTLGSAILNALCVPAAHFHYMAFIATRFLIGLLGTFIYPAFQILIAHWSPPFEKCKFTSALMGNALSSIINWPLISFVTETFGWDWGFYIVSFQIVLYCVFFWFICSDRPDLNRFISEAEVNYIRLSQLGHVSEIKLHTPIKRILRSRPFWILNFGHMGSMYGLYIQINSIPKYMSDVIGYNLSGASGALCMVPHLVRMIVAISTGFLTDMIIKKNLATKEHMRRILTLFSHIIPGVLIMSFSIICCNIVGVIFVLIGLGINGTCIATNMVNAQDLSPNFSG…	0.024581	0	0	0
Pa13513-1		517	10	2.A.1.14: The Anion:Cation Symporter (ACS) Family	ATGCTGACGGGATGGAGATTGACCATATCGAAACTTTTCCTCATACCCCAGCGGTACATTTTGGGCATAATGGGATTTTTAGCTGTAGTTAACGCTTACTCTCTGAGAGTATCATTAAACATAGCCATCACAGAAATGGTAATGCCCAGTACTTCCCACGTGTACGACCCGGACTCGTGTCCCAGCAATAGTGGGAATAATTCCCACAACACTATAACGGATACCAGTATACTGTACGACTGGGACGAGACCACCAAAGGCCTCATATTAAGTTCCTTCTTTTGGGGTTACATTGTAACCCACATTCCCGGTGGAATCCTAGCCGAGAAATTCGGTGGAAAATACTCCCTAGGACTCGGAATATTATCCACTGCAGTTTTCACGTTGCTTACTCCATGG…	MLTGWRLTISKLFLIPQRYILGIMGFLAVVNAYSLRVSLNIAITEMVMPSTSHVYDPDSCPSNSGNNSHNTITDTSILYDWDETTKGLILSSFFWGYIVTHIPGGILAEKFGGKYSLGLGILSTAVFTLLTPWIIISTNGNWKVLVAVRVLVGLGEGTTYPALNALLAKWVPLSERAKIGTLVYAGSQIGTIVSNSISGVLINATKNWASVFYLFGGAGVLWFIIWQLICYSEPESHPFISDEEKAYLKKELENVSQQRKDIPWRSILKSGPLWALIAAQVGHDWGFFTMVTDLPTYMSDVLKFNIKENGMWTSIPYAVMWLVSMGSGWLCDWLVCAGYMRVTFARKFFTTLASVGPAVFIMAASYSGCDRYVTVSMFTIAMGLMGPFYCGMKVNALDL…	0.371941	0.0578987	0.241693	63.0578
Pa11404-2		398	10	2.A.1.14: The Anion:Cation Symporter (ACS) Family	AAGAGCGAATTCGATTGGCAGCCGGTTCAGTTGGGATACGTTCTGAGTTCGTTTTTCTACGGTTACGTTTTAACACAAATCTTGGGGGGTTATTTAGCTGTGAAATTCGGAGGAGCCAAAATATTCGGCATAGGAATAGCAACTACAGCAATATTTACATTGGCTACCCCATTAGCTGCAAAGACGAATATTTACTGTTTAATAGCGGTCAGGTCGCTGGAAGGATTATTTGAGGGCGTTAATTTTCCATCGTTGATGGCGATTTTGGCAAATTGGGCGCCTCCTGTAGAGAAAACTCGTATAACCGCGATCTGCATATCTGGTATTCATATAGGAACTATTGTATCGATACCAGTTAGTTCATTGCTGAGCTTCTATTTCGGATGGGAAAGTATATTT…	KSEFDWQPVQLGYVLSSFFYGYVLTQILGGYLAVKFGGAKIFGIGIATTAIFTLATPLAAKTNIYCLIAVRSLEGLFEGVNFPSLMAILANWAPPVEKTRITAICISGIHIGTIVSIPVSSLLSFYFGWESIFYVFGVVALFWYVIWIILIRDSPSEDPRINPEELFFIHEAINATEPTIKPAIPWISILTSKAVWTITIIMTCETWGFHTFVAFLPALMKSGLDFDLNSSGILTALPYVAMYVLIHLGGQLSDWLIRKKIMNVTNVRKTVITIGYVGEAFCLFFAAKWLSRALTPTFCVVGAGFLGFALSGVHVTFLDIAPQFSSVIFGIANTCGAIPGIVSPILSGYIVKDLANVDQWKTIFYIAAGIYGLGAFLSILFLTAKKQPWAKTLNNVSS	0.383556	0.05014	0.0620198	0.0483662
Pa6809-2		474	10	2.A.1.14: The Anion:Cation Symporter (ACS) Family	ATGACGATAGACCAGAAGCCCAAAGAAAATTTCGATATTGCACCAGAAAATCATGGTCCAAAATTCGGCAAAAGACATATTCAAGTTACCATGGCGTTCTTGATAGTCTTCCTAAATTATGCCCAAAGAATTAGCATGTCAGTAATAGTAGTGGCAATGAACGATAGAAACGCCTCGATAAACCCTAACATTCCCACCTACAATTGGAGGGACAAAGGAATAATAACGAACGCATTCTTGTGGGGTTACATGGTGCCCCAAGTGGCAGCCGGTTACTTAGCCACAATGTTTGGTGCCAAGTGGTTCCTGACGGCGTCCTTGTTCCTATCTTCGTTCAGCGAATTCTTCATACCCGTAGTAGCCGCAACGTGGGGATTCACCGGAGTGGTCATCTTGAGG…	MTIDQKPKENFDIAPENHGPKFGKRHIQVTMAFLIVFLNYAQRISMSVIVVAMNDRNASINPNIPTYNWRDKGIITNAFLWGYMVPQVAAGYLATMFGAKWFLTASLFLSSFSEFFIPVVAATWGFTGVVILRMIQGLGQSCMFPSLHAFLSKWVPIQERSRLGTIPYMGNSAGTILSMVTAGVISSSWYGWPMALYIYGGVGVVAACLFGYLSASEPDHHSTISEEERAYIKNNLSQKGNTHDTKIPVPWIELFLSVPFWALIVVQIGNGWGNWMLLTETPIYMNKVMKFDIKSNSLLCSLPYLVETCLSMVYGVLADYLITRNILTIGKTRTLMNGLAVLVQAFFLIMLAQCDSDDAYLATTYLVLLGSTHGATRSGYNINHIDLSPNFSGILMGVS…	3.87065	0.495729	3.85091	232.483
Pa12321-1		494	10	2.A.1.14: The Anion:Cation Symporter (ACS) Family	ATGAATCGACGCGGAAGCAGCACGCTTACTGGCGAAATCATTACCTTCGATCATCTGCTCAAGGAGAAGAAATTAAACAGTAACGTCGAAGAAACCGAAGAAGAAGATGAAGAAGTTTCCAACGCAACTGGTCCGAAATTCGGAAAACGCCACGTCCAAATCCTCTGCTACTTCCTCATAATCCTCTTCAACCAATGCAACAGGCAACACCTATCGCTCACCATCGTCGCCATGATGGACCCCAAACTGAACGAAAAAAACCACATACCGNNGACCGTCGACTGGACCAACAGAAACGTCATCATCTCCTCGTTCTTCTGGGGCTACATCGGCCCGCAGGTCATCACCGGATGGTTGATGACCAAATACGGACCGAAGTGGTTCCTGATCGGCAGCACG…	MNRRGSSTLTGEIITFDHLLKEKKLNSNVEETEEEDEEVSNATGPKFGKRHVQILCYFLIILFNQCNRQHLSLTIVAMMDPKLNEKNHIPXTVDWTNRNVIISSFFWGYIGPQVITGWLMTKYGPKWFLIGSTVICSLLSCMIPWLSIHCGSTSVIAVRILQGLCQSFMIPSVSCFMSRWIPVTERSRTGAFIIASSSVATVVSMPISGAIAASAYGWPMTYYAFGGACILSCVLYGVLGSNSPSTHKSITEEEKVYIVKSAINTDIKRPKTPWGKIVTCVPFWACVYTTTCNVLITWIFLSQIPTYMSKIMKFDLKSNGLLTSIIYLTQWTVCIISSIVADFLINNNHLRTTLTRKLFTAIGMLIPFASLFFLAGCTEENYIRGVVLIVISVGAAGTI…	3.21546	0.90107	9.49926	1594.23
Pa12582-1		460	10	2.A.1.14: The Anion:Cation Symporter (ACS) Family	ATGTCCGCAAATCCCAGCTATAGCGATGTCTCCAATCCTGCTAAACCGGGTTTGGGAATCAGGCATTTGCAATACACTCTTCTATTCACCGGAGCTGTAGCGGTTTATGGAATGCGTACGGTTCTAATGGTAGCCATAGTAGCAATGACCGACAAGCAAGAACCTAACGCAACCTACCCGACTTACCCGGAATGGATCGACAACAAAAACGTGATAATATCCTCCTTCTCCTGGGGCCACATTTGGTTCCAAATCCTGGCCGGCCAGGTGGCGAAAAACTACGGCCCCAAGTACTTCCTAGCAGCAGCCATAGCAGCATCATCTATTTGCATCCTGCTGGTGCCTTGGGTCAGCGCCGAGTTCGGCTACAAAGGCGTGATAGCCCTGCGGGCGATAGAG…	MSANPSYSDVSNPAKPGLGIRHLQYTLLFTGAVAVYGMRTVLMVAIVAMTDKQEPNATYPTYPEWIDNKNVIISSFSWGHIWFQILAGQVAKNYGPKYFLAAAIAASSICILLVPWVSAEFGYKGVIALRAIEGACHGVLFPSVHYMLSKWAPKTERAQWGSFVYAGQVLGNCLAMPVTGLLCASKFGWPSAFYFYGSVSMIWTLLWTIFGSNTPATDGRISAKEKEWLDVLMVDNEQMERPPTPWKSIFTSIPFLAIVVTHCGQNWGFWTLLSEIPSFMKSVMHYKIASNSLLSALPYFVMWIMNLILSPIADYIIVKEYVPLITSRKIFNSIGFFIPALALISITFIQSDNRVLIETILVITVAFNAGHYSGFNINHIDLSPTFSGTLMGITNSISA…	0.900188	70.1425	0.984399	0.901049
Pa12582-2		487	10	2.A.1.14: The Anion:Cation Symporter (ACS) Family	ATGAAAACGTCTCTAGAAGAAGGATGCACCGATAATGGCCAGCATGAGGTTATCGAAGAAAATGGGCACGTTAAAAAATTGCCATTTTTGGGCGTCAGGCACATCCAAATCGCCCTGCTATTCTCAATGCTGGCCATAGCATACGCGATGAGAGTAACCTTATCCGTAGCAGTAGTAGCAATGATAGGCAATTCAACCAGCGATAACCCAGATATACATACCTACAAATGGGAGAACAAAAACGTCATCCTATCGTCCTTCTTCTGGGGCTACATTTGCTTGCAAATATTCGCCGGGGAGCTGGGCAAGAAATACGGAACCAAATGGCTGGCATTTATAGCCATGTTCATTAACTCCACCGCCTGCGTTATAATCCCCCTGGTCGCCGACAACCTGGGC…	MKTSLEEGCTDNGQHEVIEENGHVKKLPFLGVRHIQIALLFSMLAIAYAMRVTLSVAVVAMIGNSTSDNPDIHTYKWENKNVILSSFFWGYICLQIFAGELGKKYGTKWLAFIAMFINSTACVIIPLVADNLGSYGVIGCRVLQGLSQGFFFPSVHNILGQWAPLEERSVLGTIAFAGPSLGTIVSLIISGIICSSWWGWPVAFYVFGSLGYVWMLAWMLLCANSPATHTWISKEEREYIQKSLSVKEDQEIPSTPWNSIFTSLPVWAFIVAMFGQNWGYSTMLTEIPSYLNSVMKFELTQNSVLSAAPYIASFILSFVFGYLSDFLINGNYLSRQNARKLFNSIGTIVPSLALVVLGFLDSSQSILAVTMLIIAVGVNAACFAGFQINVVDLAPKFSG…	1.76474	137.397	1.83753	0
Pa4224-1		384	10	2.A.1.14: The Anion:Cation Symporter (ACS) Family	ATGCCCCAATTCCTCGCCGGTTATATAGCGGACCGGTACGGCGCCAAGTGGCTCCTCGTCGCCACCTCCACCGTATCCGCCGGCTGCGGCCTTCTGATCCCCGCCGCCGCCGCCACCTTCGGCTCCAAGGGCGTGATGGCGTGCAGACTGCTGCAGGGCCTGACGCAGGGCTTCCTCTACCCCTGCGTCTCCTCGCTGCTGGGCAAATGGATACCGACCGGCGAGAGGAGCAGAGTGGGGACGTTCGTGTTCAACGGCGCGCCGGTGGGCATGGTGGCCTCGATTCTGTTGACCGGCTACGTATCGGCTTCTCCGTACGGATGGCCTTGTGCTTATTACGCCTTCAGCTCGGCGCATTTGATTTCGCTGGGGTTGTACGCTTACGTGGGGTGCAGCGAT…	MPQFLAGYIADRYGAKWLLVATSTVSAGCGLLIPAAAATFGSKGVMACRLLQGLTQGFLYPCVSSLLGKWIPTGERSRVGTFVFNGAPVGMVASILLTGYVSASPYGWPCAYYAFSSAHLISLGLYAYVGCSDPSEHATISEAERNYIVANLNLEKNRRELGIPFKSIFTSIHFYALITVNVAFNYTHWTFITETAIYLDKFMNFDLKSNSVLSALPYFVEVPVGFIASFVADFLLSRKILSQTNIRKIMNNFGCAIPAISLCFLGTMEPSHAKFAVLLIIIVGSSLGTGKSGHVANSMDLAPNFSGTLMGISNGTSAIFSAMAPVIAQFLITDETNQDQWRIYFYIPMCVNVFAMIVNTLFTSGEKQPWSQGIQPKINSIVNK	0	0	1.65962	211.827
Pa13488-1		458	11	2.A.1.14: The Anion:Cation Symporter (ACS) Family	ATGAAAAAATTACCGTACAGATTTTGGATAGCAGTGATGATATTTTTCGGAGCGTACACGAACTTCGCGCTAAGAGTGAACGTAATGGTGAGCCTAGGAGCGATGACGAAGCCAGCAGCAGTATCGGATTCCGTGCCGGAATGTTTACTATCAAAATCGAGCGATAATGTCACAAAGAACGAAACGAGCCACCCCGACTACGGTACCCGCTTCGATTGGAGCCAAGAGATCATCGGCTACTCGTTGAACAGCTACTATTGGGGCTACTTGGCGGGCTCTTTACCGAGCGGCTCGATAGCCGAGAGACTCAGCCCGACCAAAATTATTTTCTGGTTTTCCCTGATCTCGGCGGTTTTGAACGCTCTATGCGTACCAGTCGCTTATTTACACCCTATGGTA…	MKKLPYRFWIAVMIFFGAYTNFALRVNVMVSLGAMTKPAAVSDSVPECLLSKSSDNVTKNETSHPDYGTRFDWSQEIIGYSLNSYYWGYLAGSLPSGSIAERLSPTKIIFWFSLISAVLNALCVPVAYLHPMVFVIIRFMIGLLGTFMYPCFHILIAKWSPPLERCRFTSAMMGNGLATIINWPIISALTMNFGWSWGFYIVSFQILLYCLVFWFICSDLPEHNRLVSPAEVEYIKSSQMGSVSRKKQRAPYISIISSRSFWILTICHMGSLYGFVIEINSLPMYMAEVIGYHLNILSSIFPSLFRIIVAILTAYIAEWMAEKGFATVKNLRRVFTIFSHILPGLITIGFVISYCNIVAVIFLLVGLGINGTCVVTNLVNVQDLAPNFAGTLFGFISFF…	0.043223	0	0.161293	0
Pa15-3		491	11	2.A.1.14: The Anion:Cation Symporter (ACS) Family	ATGGCTGGAATTGCAACTAATAGTCGTCGAGGATGGTCAAATATTCTAACATGTCGACAGGTGTTAAATATAATGGTCATACTAGGCTTCATGTTCAACTACATGTTGCGAGTGAACCTAACTATTGCCATTGTGGAAATGGTAAAGTCGAATTCGACAGTCGCGGTAAATTCGACGAATCTCACCACCACAGCCGTACCGGTACACAGCAACCAATTCAATTGGACATCCTCCCAGAAAAACGACCTCTTAGGAAGTTTCTTTTGGGGTTACATCTTGACGGAGCTACCAGGCGGCCGAATGGCTGAGATAGTGGGCGCGAAGCGGATCTTCGGCGGCGGCATGCTGATGGCCAGCATCTTGACCATGCTTACGCCGGCGGCGAGCTACTGGAGTTTC…	MAGIATNSRRGWSNILTCRQVLNIMVILGFMFNYMLRVNLTIAIVEMVKSNSTVAVNSTNLTTTAVPVHSNQFNWTSSQKNDLLGSFFWGYILTELPGGRMAEIVGAKRIFGGGMLMASILTMLTPAASYWSFYVSVTVRALIGFFLGATWPAIPPMVAKWIPPLERSKFMANMMASALGAALTLPVCGYLITVTGWESVFYVTGAVGIIWSVLWFVLVFDSPAQHPRITPEERFELETKIAEMDSSKTTKPDGVPWWAMLTNMPVWAIIITHGCSVFGYFTVVNQLPTYMKDVLKFDIKRNGLLSSLPYFGKYAMAVIASFVADRLRQSGRLSTTATRKIFTAFACFLPALMMLIQAICGNTAALSVTVFTCALFFNGAVTAGYLSNPLDIAPNFSGT…	996.548	87.1351	513.147	147.769
Pa371-1		510	11	2.A.1.14: The Anion:Cation Symporter (ACS) Family	ATGGATACAACGGGCGAAAACGAAAACCCTGCGAATATCACTAATATCAGCGACAGCGAGTCTGAAAGCAATTACGACGATGAAGACGAAACTACTCTCTTAGCACCTCCTCAAGTGCAAGACACGAAAAATTGCTTTAAATCAAGACACGTTTTGGGTTTACTGGGCTTCTTTGGCTTTGCTAATGTATACGCTATGCGAGTTAATTTATCTGTAGCTATAGTAGCTATGGTCAACAGTACGCAACCGATACCTAGTGCCAATATTACGTTCGACCAGTGTCCGGTACCGAATATTACGAATTCTACGGAACCTGTAAAACCCGGCGAATTTAATTGGGACGAACAGACGCAGAGTATAGTATTAGGCTCGTTTTTTTACGGCTACGTTCTGACCCAA…	MDTTGENENPANITNISDSESESNYDDEDETTLLAPPQVQDTKNCFKSRHVLGLLGFFGFANVYAMRVNLSVAIVAMVNSTQPIPSANITFDQCPVPNITNSTEPVKPGEFNWDEQTQSIVLGSFFYGYVLTQMPGGRLAEIFGSKRVYGMGVLITSVFTLLTPIAARMNFTLFIIVRILEGMGEGVTFPSMHAMIARWIPPLERSTFAAYVYAGANLGTIVSLPLSGWLCSLDLDGGWPLSFYLFGVLGLVWCFFWIFIVHDTPSSHPRIDPQEKAYILACVGPQTVDRSPIPWRKMMKCVPLWAILVTQCGNSWAFYTQLQELPTYMAQILHFNIQANAILSAIPYLTSWIAGILFSLLADRLLAKGYLSLSTSFKIFNSIATVIPSLGLLGVAYVG…	0	0	0	0
Pa485-1		525	11	2.A.1.14: The Anion:Cation Symporter (ACS) Family	ATGACGACGAACGGACCGGAGGCCTTCGAACAGGAGGATTTGTTGAAGAAAGGGCGGGCCGTGGAAATAACGGGATCCAGACCAAGACAGGGAATCGGTGGTCTAATCTCTGGTGGAAGAAAATGGAAGGTCCCTATCCGATTCTGGATAGGCGTGATGGTGTTCCTGTCTACCTACATAAATTACACGACCAGAGTGAACATGTCGATGAGCATTGTATCGATGACCAAAGGAAAATCCAAAAGTACGCCCGAATGCATTTTACTCAATGAACAAGAGAAAGAGGCCGCCAAACACGCTCTAAACTCATCTTACGTTATCAATACCAACATAACTCACAACAAAACATTGGGTGATTTCGGCGAAAGGTACGACTGGGACGAGCACGTACAAGGCCAA…	MTTNGPEAFEQEDLLKKGRAVEITGSRPRQGIGGLISGGRKWKVPIRFWIGVMVFLSTYINYTTRVNMSMSIVSMTKGKSKSTPECILLNEQEKEAAKHALNSSYVINTNITHNKTLGDFGERYDWDEHVQGQILGSYFWGYVITSLPGGAASEWWGPHKVIFLMTLLSGLVNALSVPAATYHFGLLITCRFLLGIFGGFVYPAVQVLIAKWAPPAEKGKFVAGLMGNTLATCVTWPLIGGVTSSFGWAWGFYSISIQCFVFCLIFWFVAADSPDDHKFISQEEVTYIKEAQGSSVTKKKHRAPYVAIFKSVPFWMLAILHFGNLWGLYLQLQSVPKFMAEVVGFNLKQAGFLAALPHLTRLFFGTAYGSIGDYLKSRKILSQKAIRKIFVVFSHIIPG…	40.996	0.0992525	73.3244	354.374
Pa6160-1		527	11	2.A.1.14: The Anion:Cation Symporter (ACS) Family	ATGGTTGAAGAAAAAGTGTATATGAGTGATCTGTCCTACCCCATAGAGGAAAAGAAATGCCTCGTCTACAGGATATTCGGTCAAGTTCCAGCGCGTCTCGTCTTATATCTGCTATCATGGTCCGGCTTTTTGGTATCATTTATGATGCGCAATGACATAAACATAGCCATAGTGGCTATGGTGAAAGAACAACCAAGGGAAATAATAAAAAACGCCACAATTGAATACTGTTATGTTATCGAAGATAGCAATTCAAGTATAGCTCCTGTGGACTATGGGGGCACGTTGGATTGGTCTAGCAAAGTACAAAGTTACATTTTATCGTCTTTTTATTGGGCCTACATTATATCTCAGTTAGTCGGCGGTTTGGTTACGCAAAAAATTGGAACCAAAAGAGTT…	MVEEKVYMSDLSYPIEEKKCLVYRIFGQVPARLVLYLLSWSGFLVSFMMRNDINIAIVAMVKEQPREIIKNATIEYCYVIEDSNSSIAPVDYGGTLDWSSKVQSYILSSFYWAYIISQLVGGLVTQKIGTKRVFGYAQLATALCSICIPWASETHFGIVIGLRFIQGFASGLTWPAMYALVGHWIPVPERSRFMSSFQGFSIGIGITYPLCGFLIAHLGWRSVFYTTGSIGILWCLIWYLLAFDSPETHPRISLREQQYIKENTIVSYESAKTQSVPWKAIFKSLPAWSIGITTFGRIWVHYIFIVSGPTYMKSILGFNIEKNGLLSGAPFICSYVASVLFCYIADKLVTKNYMSLTNVRKLMTASSQVLPGLLVLLISYLGCEIELVLVVWFTAVTLI…	5.77423	6.4203	21.5816	5.07361
Pa853-2		505	11	2.A.1.14: The Anion:Cation Symporter (ACS) Family	ATGAAACTCGGGTCAATCAAAAATTGCATTCCCACCAGAGCCACGATATGGGTGATGTGCTTCACATGCACGCTGTTCCTTTACATGATAAGAATAAACTTGTCCATCATACTGCTAGCAATGGTGGAGCCCCAAGGCGGTAACGAATCTTCCCTCCCGGAATGCATACGAATCCAACAGACTCAAGCTTCTTCACAAAATTCCACTGCACTTCCATTAGTCACCCAGCCAGATTACGGGGCCAGGTACGATTGGGACAAAAAGCTCCAAGGGCTGATCCTGAGCGCCTATTTCTGGGGTTTCACCCTCAACGGCATTCCAGGAGGAGCTTTAGCCGAAAAATTCGGTCCTGCTAAATGCGTGACGGTGTCGTTCCTGGTCAGCGGTCTCCTGACCCTG…	MKLGSIKNCIPTRATIWVMCFTCTLFLYMIRINLSIILLAMVEPQGGNESSLPECIRIQQTQASSQNSTALPLVTQPDYGARYDWDKKLQGLILSAYFWGFTLNGIPGGALAEKFGPAKCVTVSFLVSGLLTLLAPWAASLHYSLLILSRFLVGLFGGMVFPSLHCLVARWAPPDEKGKFIGALLGGSLGTIITWPLLGAIIEKFGWAWAFFSSGSLVIVWTVSWWFCVTDSPEQHPRISEEEKKHIVESLKGTISKVKALPPYKDIFLCVPFWALICLHFGNLWGLFFLMTAGPNFLSTVLGFTLGHTGVLAALPYVARLVFGIIFGQLGDYIIKRNLMQKTTIRKSFVLFSHILPGVLLLIQTLTGCNVTWAIVLITMSLGMNGASTLTNLQNSQDL…	63.4091	0.389976	44.0036	54.7554
Pa9837-1		492	11	2.A.1.14: The Anion:Cation Symporter (ACS) Family	ATGGGAACCACAAACGAGCCGGAAACGAACCAAATCGATCAAGTCATCAGTGAACCACATAAAGTACCAGTATGGGCATTCTGGAGAGCAAGGCGGTACGTCCTGACTCTATGGATATTTCTCGGAAGCGTCAATGCTTATTCCCTACGAGTCAACCTTAGCGTGACCATAGTTGCAATGACTCAACTCAGAAATTTCACATTATCCAACGGCACTGTTTACATGGACAGATACTTCGATTGGGACACCAAGATCCAAGGCTATCTGCTCAGCTCGTTCTTCTACGGTTACGTTTTCACGCAAATGATCGGCGGTTATTTAGCTGTTAAGTTCGGAGGAAAGCCCGTCTTTGCTGCAGGAATCGGAGTAGCTTCACTATTAACAGTACTATGCCCGTTA…	MGTTNEPETNQIDQVISEPHKVPVWAFWRARRYVLTLWIFLGSVNAYSLRVNLSVTIVAMTQLRNFTLSNGTVYMDRYFDWDTKIQGYLLSSFFYGYVFTQMIGGYLAVKFGGKPVFAAGIGVASLLTVLCPLMAKINVYLFLAGRVAVGIFEGMTTPSIQNLFTRWYPPSEKSKLVTICLSGSYIGTVISLPLSSFLVTTLDWESVFYISGAAGCIWTVFWLIIARNNPSEDPHISEKELAYIKESLKSTKLNKPSLRVPWRSILSSKPVWAASAGVTCEIWGYYTLLTQLPKFMKYCLKFELDSVGIMSALPYIAVAVLLQLSGQLADYFNSKKYLTQTRLRKLFVGVGFMGQCIFLVLSVHWMSKFGTIFCLIVAVGFGGIAMSAFCVNILDLAPN…	0.225819	0.0324542	0	0
Pa18436-1		396	11	2.A.1.14: The Anion:Cation Symporter (ACS) Family	ACGAACAAAAACGTCATCCTATCGTCCTTCTTCTGGGGCTACGTCGCGCCCCAAATCGTCACCGGCTGGCTGGCCACCCAATACGGCCCCAAGTGGTTCCTGATCGGCAGCACCTGCGCGACCTGCCTCATCGAATTCCTGGTGCCCACTGTAGCAGTGCGCTTCGGCTCGACGTCGGTGATCGTCTGCAGGACGCTGCAGGGGCTCTCGCAGTCCTTCCTGGTGCCCTCCATGGGCTGCGTGTTCGCCAGATGGGTGCCGGTGAGCGAGAGGGCGCGAGCGGGGGCTCTGATGGCCGCTTGTACTCCGTTGGCGACTATAATTTCGATGAGCGTGGCTGGTCCGTTGGCGGCTAGTTCGTTCGGGTGGCCTTTGAATTTCTACACCTTTGGCTGCGTA…	TNKNVILSSFFWGYVAPQIVTGWLATQYGPKWFLIGSTCATCLIEFLVPTVAVRFGSTSVIVCRTLQGLSQSFLVPSMGCVFARWVPVSERARAGALMAACTPLATIISMSVAGPLAASSFGWPLNFYTFGCVGVVWSAFGVFFIYSSPSSHPNISELERVFIIKSTINTDGPKRKTPWGRILTSVPLWSLKYSYTSYILLSWMLLTQIPSYLGKVLQFNIATNGYLTSFIFFFQWIIAGLMSILSDYLTNNNYLRITPARKTFTFIGLGIPAVAMVCLAQCTKDSSTSAVVCLLVGVGAAGACMCSLVINAMEIAPNFAGILQGFINGFSHVFALLAPLLVDIFVHDENDPEEWKKIFYLISGVAFSGALVFVCFSTANPLPWNDEENEKDGIKS	0.17992	0.202148	0.155038	0
Pa22269-1		476	11	2.A.1.14: The Anion:Cation Symporter (ACS) Family	ATGACGAAACAAAACAGCGTTTTGGGCTATGAAGAAGCCGAGAAAAGTGTCAGTGAAGATGATAACAAAACCGAAACGAAGTACGTTTTTGATGACGAGAAACTCACTGATAAAGGTCCCAAATTCGGAAAACGTCACGTAGAAATGCTATTTTACTTCTTCGCCATATTCGTTGGTTATTCAGTCAGAGTGAATTTATCATTAGCTATTGTCGCAATGACTGATCCCACAGCCAACGAAAACAAAAATATACCTACTTTCAACTGGACAAATCGAAATGTCATTCTCTCGTCCTTCTTCTGGGGCTACGTAATTCCTCAAATACCCGCCGGTTGGTTGATGACCCGCTACGGGCCCAAATGGTTCCTGATAGGCACCGTGGGGGTTTGCTCCATAGTG…	MTKQNSVLGYEEAEKSVSEDDNKTETKYVFDDEKLTDKGPKFGKRHVEMLFYFFAIFVGYSVRVNLSLAIVAMTDPTANENKNIPTFNWTNRNVILSSFFWGYVIPQIPAGWLMTRYGPKWFLIGTVGVCSIVGYSIPYVALEFGSTGLILCRITQGFTQGFLVPSVPIFISRWVPVSERGRVNTFVYSAGSLGSVFAMMITGAIAGSSAYGWPVVFHFFSSLGVIWCILYVFCGSNLPSECKSITKEELAFIENSTARVVKKKLKAPWKEMLKSIPFLSLLYSYTCFVLGFWILLSQIPTYMSKIFMFHIQSNGFLSALPYIVQFSLGLLFSILSDFITNRNIMSITSXXPAASLVWLAHCSNVYLGIVILITAVGVNSASLLGVFINNVDLSPNFSG…	0.521125	0.17561	0.994661	182.59
Pa98-3		474	11	2.A.1.14: The Anion:Cation Symporter (ACS) Family	ATGGATCCTGAAATAGAAAAAATTTATAAAAATTTACCCAAATTTGGTATGAGACATCAACAAATTTTATTGCTGTTTATTTTACTTACCACAGCGGTAGGAATGAGATTTCATATGTCGGTGGCGATTGTTGCCATGACCGACAAATCCTCCTCACCAAATCCTGCTGTCCCGGTATACGATTGGGACAATAAAAACATTATTTTATCGTCATTTTTTTGGGGCTATATCACCTTACAATTGTTTGCCGCCGAATGGGGCAGAAGATACGGTTCCAAACCGTTCATTACAGTAGCAATGGCTATTAATGCAACGGCTGTAACTTTGATTCCACTCGTAGCCGATAAATTAGGATCTTACGGTGTAATGGGCTGCAGAGCGCTTCAAGGAATGTGCCAA…	MDPEIEKIYKNLPKFGMRHQQILLLFILLTTAVGMRFHMSVAIVAMTDKSSSPNPAVPVYDWDNKNIILSSFFWGYITLQLFAAEWGRRYGSKPFITVAMAINATAVTLIPLVADKLGSYGVMGCRALQGMCQGFLYPSVSNLLGRWTHITERSKLGSIVLSGAPFGTILAMPLVGYISSTWYGWPLSFYLYGSLGYMWVILFTFFGYSSPAQCSRISEEEKKFIESSTNIQKEKLVIPVKSILTSIPFWALFFSQVGQIWGYNTLMTEIPNYMNKVMGFDMKSNGLLSAAPYLACFLMSYVFGNTSDYLVNKNYLSRTTARKLFNGISGFGAGLSLIILGYLPNSMKTLSVVMLVCAVGIQSAATSGYQINHIDLSPNFSGLLQSISNSCGSLLSIAA…	0	0	0	0
Pa98-5		479	11	2.A.1.14: The Anion:Cation Symporter (ACS) Family	ATTTTAACTTATCCTGTTAGTAGATTTAACCTATTTGGTTACATCTTGATTGGACCTCGATTTGGTATAAGGCATGTACAAGTAGGCCTTATGTTTTGCCTTCTTTCCATTGCTTTTGGAATGCGAATGCAGCTCAGCGAATCTATGGTTGCAATGACATCGCGTAAAAAACCAGTTTCTCCAAATCCCGACGTGCCATTATTTGATTGGGATAACCAAAGTATCCTTCTTTCGACCTTCTGGTGGGGATATCCGTGGTTACAAATATTAGCAGCAAACCTAGGAAGGGTTTATGGGACAAAGTACCTCTTACTAGGTGCAATGGTTGTAAATTCGACGTTTTGTTGCTTGGTTCCACTTTTTATAATAAAATGGGATTCGACTGGTTTGATCATAATA…	ILTYPVSRFNLFGYILIGPRFGIRHVQVGLMFCLLSIAFGMRMQLSESMVAMTSRKKPVSPNPDVPLFDWDNQSILLSTFWWGYPWLQILAANLGRVYGTKYLLLGAMVVNSTFCCLVPLFIIKWDSTGLIIIRVLQGLSQGFFYPSCHNMLSVWSPTSEIATLGNIVFSGSFFGTIITMPLVSYFSTTWYGWPLSFYVYGAVGYLWTVAFYFFGASFPSTHRYISGEEKDYIEKNLDSSEKKMDIPWLKILKNPPFWAVFVVQVGQYFCNLVLTLETPLYFFKVMNFDIEWNGILSAAPNVASFLFMITFGTIGDYLINKNIFKIQFSRKFFTTIGSLVPAASLLILAFSPKEAKVLSVIMLILAAAGASACGSGAVVNHIDLSPNFAGVLLGIINTS…	0	0	0	0
Pa3866-1		408	11	2.A.1.14: The Anion:Cation Symporter (ACS) Family	ATGGCGAGAATACGTTGGTTATCTAGAACTTCTAGAATCGTTGCATTGTGCAGTTTAGCGAATTTCATTAACAGCGCTGACAGAGTTATAATGCCCATAGCGATCGTGCCGATGACAGACATATTCGGCTGGAGTTTACACGCTCAGGGATGGATTTTATCGGCCTTTGCATTCGGTTACTTTACTAGTCAATTACTCGGTAGCTTTTGGGCTACCAAAGTAGGAGCTAAAAACGTGCTGATTTGCAGCGTACTGTTATGGAGCATCGCAACTTTCGTTACACCATTATTAGCCGGGAGTTTCATATCTCTCGTGAGCTGCAGGATTATACTTGGATTCGCCGAAGGATTGGGATTACCTACGATATTTCATCTGTTTGCTCATAACATACCCGTAGAG…	MARIRWLSRTSRIVALCSLANFINSADRVIMPIAIVPMTDIFGWSLHAQGWILSAFAFGYFTSQLLGSFWATKVGAKNVLICSVLLWSIATFVTPLLAGSFISLVSCRIILGFAEGLGLPTIFHLFAHNIPVEERSRAFSYLLASGSVGQTVASVLCPHLSWEACFYWFGSFGLLWLILWNFSYPGDSYTTEETLPLHMPKVINHSIRWADFVFNKHLWAIYVAHFAMNWSSYIIMQWLPTYLSRYLGANSHSLSLTAVPYIVNSIFGVISGHVADGLLGSKNWSVLNVRRLMTSIGLIGPALFLAIFCVVDHLAFALILVSISMGLSASNSAGHLSNHVDIAPNYAGTTFAISNTIATVPGILCGPVTASLVTYSGGKWMSVFLSATFINLTGAFVYF…	29.7578	45.5205	32.1904	66.6017
Pa16380-1		481	12	2.A.1.14: The Anion:Cation Symporter (ACS) Family	ATGCCAGTTGGAAAAAACAACAGTGATGCAAACAAATTTTACACCCCTGTTAATACCGGAGACACCTTCAAACGTCAAAGTGGTGTCACTTGGCAATTTTGGAAAAAAAAGCGGTACATCGTATGTGTACTGGGATTTTTTGGGTTCTTTAATGTATACGCTCTACGATCAAACATAAGCATTGCCCTTGTCGACATGACTTCTTTGAAAAATCACACTTTGGAAAATGGTACTATTATTCAAGAAAAAGACTTTAATTGGGAGTCTTTTCAACTGGGCTACGTCCTGAGCGCATTTTTCTACGGCTACATTTTAACTCAAATTTTGGGAGGTTACTTGGCAACAAAATTCGGAGGCGCTAAGATTTTCGGTATCGGCATTGCAGCTACCGCAGTTTTC…	MPVGKNNSDANKFYTPVNTGDTFKRQSGVTWQFWKKKRYIVCVLGFFGFFNVYALRSNISIALVDMTSLKNHTLENGTIIQEKDFNWESFQLGYVLSAFFYGYILTQILGGYLATKFGGAKIFGIGIAATAVFTLITPWAAKTNFYFLMVIRILEGLAEGVNYPASLAIWAKWAPPLEKTRLTTICISGTFVGTVVAMPVSSLLASYLGWESIFYVFGGFAVFWYAIWLIVVKDSPSGDSRIDPDELIYINETINATKCTSKPVVPWRSLLTTKAVWATAIALSCENWGFHTLVAFLPQMMKSALNFDLNKSGALSALPYIAMTITMQLGGYLSDRIIEKQFMTVTNVRKSVVFIGFICQSVCLFSAANWISPTVTPTFVVLGATFGGFALSGIPVNAL…	0.168795	0.0144442	0.0855297	0.073589
Pa14095-2		484	12	2.A.1.14: The Anion:Cation Symporter (ACS) Family	ATGATTTTTCTTAAAAAATTGTGTTGTGGTGCTAAGGTGGAGAATGCGGTACAAAAAATAGGTCCTGTAATAGGAATCCGCCATTTCCAAGTACTGTTCTACTTCCTCCTGCTAACATACACCTACTGCATGCGCTCGGTACTCTCAGTAGCTGTAGAAGCCATGATCAACAGCACGACAACCAATCCAGATATAGAGACCTACGATTGGGATAAGAAGAGAAGTATCCTGCTGTCGTCGTTTTTCTGGGGCTACTTCGTCCTGCAGATACCAGTCGCTTATTTGGGCAAAATTTACGGTTCGAAATTGATGCTGGTGATTTGCTCCCTGGTGGATTCCACCGCGTGCTTGCTGATACCCATCATGGCCAGGCATTTCGACTGGTACGGCGTGATAGTC…	MIFLKKLCCGAKVENAVQKIGPVIGIRHFQVLFYFLLLTYTYCMRSVLSVAVEAMINSTTTNPDIETYDWDKKRSILLSSFFWGYFVLQIPVAYLGKIYGSKLMLVICSLVDSTACLLIPIMARHFDWYGVIVCRIFQGLAQGGIAPLVHSLLGRWAPPSERSVLGTVTYTGAVFGNILALSITGAICSSWAGWPASFYLFGALGLKWVVLWSIFGANTPRDHKRITHEEKMYILESLGHQEEKVHKTPWKRILTSPPFWAITLAFIGANWGSSVLLTQTPTYLSKILEYDIKTNGLLSAAPYVAMGVCSIAFSSICDWIINRSLVKRGTARKIFNSIGTLLPALSLTIVGFIPKRHSLLSVALLIFNGGLTAGGICGFQVNHVDLSPNHSGILMGITN…	0.84729	111.043	0.272999	0
Pa231-1		464	12	2.A.1.14: The Anion:Cation Symporter (ACS) Family	ATGGCAAAAAGGGGTCACATCAAATACAGACCCCTAAAGCCCGGCAAATATGCCTCAGACTCGCCGGGNNNNGAGCAAGTACTGCTGTATTTCCTACTCATCTTCATAGCGTACAGCATCAGAGTAAACTTATCAGTGGGAATCGTCGCCATGACTGATCCCACAGCGAGCATCAACCCCGAAGTTCCCACCTACGATTGGAGCGACAAGAGCGTCATCCTATCAGCTTTCTTCTGGGGCTACATCCTGCCCCAACTGGGCGCCGGCTGGCTGGCCGCCCGATACGGACCCAAATGGTTCCTGGTCGCTTCCATGGGATCCTGCTCGCTAATGGGCCTCTTCCTGCCGAGCATGGCCGCCAAGTTCGGTTCCAAAGGCGTGATGGCGTCCCGCGCCATC…	MAKRGHIKYRPLKPGKYASDSPXXEQVLLYFLLIFIAYSIRVNLSVGIVAMTDPTASINPEVPTYDWSDKSVILSAFFWGYILPQLGAGWLAARYGPKWFLVASMGSCSLMGLFLPSMAAKFGSKGVMASRAIQGFSQGFIFPSVHHLLAKWVPSSERSRLGTFVYAAGSCGTVASMLLTGLIASSWYGWPMVFYSFSAAGLCWCLVYARYGIDEPAHHQRITEEEKFYIERDAGCADSTPKKTPWSKLLTSMPVWAIFVTQCGHNWGFWTLLTEIPAYMGHVMEFDIKSNSVLSALPYFMLWITSFIFSLLADTLINRNILSIGASRKVFNTIGLTIPAVALVMLGNTADYEHTRAVVLLVIAVGINSAIFSGFNINHMDLSPNFSGALMGFTNGFSN…	1.05829	16.6932	2.39915	11.3616
Pa24703-1		499	12	2.A.1.14: The Anion:Cation Symporter (ACS) Family	ATGTGCACAAACTTTTTATTTAATACGACATCAAAAAGAATTGCATTAAGTCACCGAAATTATTTTAATCTTCCCAGTAGAAATTATGAATCGATTCCATCGAGATCTGAGCAAGTCGGCGAAGAATGTGGGGAAAATTTACAGGTAGAAAGATGCACATGGTTTGGGAAAAGGCACACCCAGCTAATACTTCTGGCATGTGGCTGGTTCCTGGTATCATCTGCTAAATGTTTCTTATCCATTACAATAGTCGCCATGACCGATCCTTTAGCCAGCAGTAATCCAGACATACCGACATACAACTGGACGAACAAAAACCTGCTTCTATCATCCTTTTACTGCGGCTATTGGATACCTCAGCTGTTTGCAGGCTGGCTAACCACCACCCATTTGGGACCC…	MCTNFLFNTTSKRIALSHRNYFNLPSRNYESIPSRSEQVGEECGENLQVERCTWFGKRHTQLILLACGWFLVSSAKCFLSITIVAMTDPLASSNPDIPTYNWTNKNLLLSSFYCGYWIPQLFAGWLTTTHLGPKWIYIAAIGSCSFISFLIPAAAAHMGSTGVLICRFLQGCSAGFTGSAMYSFYGNWIPIDERNRSVGFVFIGGILGIICSMFFIGEISASKFGWPLTTQLYGTFGFIWCIIFWLFGHASPDDHPAMTTEEKELIRKSAANPVNVNSRVTPWRKIFSSVCFWALVFAQCGQMYPQYLLSTETSSFLKSVLKMDMLSNGTISALPYLCAGVLTYLFGCLSDNIISNGVCTVGGTRKLLLVIGFVVPGLAFIFVGYCHPEDATVAVILLV…	0.0175497	0.186666	5.78258	0.485909
Pa19353-1		282	6	2.A.1.19: The Organic Cation Transporter (OCT) Family	AAAAGTCCTGGTTGTTCAGAACTGTGTGGAACACCGAACATGCGACTAAAAACGACTTTAATTACGCTAAATTGGTTTGCTAATGAAACAGTTTACGTGGGCCTAAGCTATTACAGTCCTTCTTTAGGAACGAATGAATACCTCAGCTTTTTTTTCTCGGCTGCCGTAGAAATACCCAGCTATTTGGGTTGTTGGTTGATAATGGATAAATGGGGAAGAAGATGGCCAATATGTATTTGTATGCTCCTATGCGGAGCTTGTTGCTTGGCTACTGTCGCTTTACCAGATGACGATGTAAAATCTACTCTTATTTTGTATTTGGTATCAAAATCAGCGATTTCCGCTTCGTTTTTAATAATCTTCCCTTTTGCTGGTGAATTGTATCCAACGCAAGTACGT…	KSPGCSELCGTPNMRLKTTLITLNWFANETVYVGLSYYSPSLGTNEYLSFFFSAAVEIPSYLGCWLIMDKWGRRWPICICMLLCGACCLATVALPDDDVKSTLILYLVSKSAISASFLIIFPFAGELYPTQVRGVGIGTSAYIAGLGLTIIPFITYLGSEMLILPLIIMGIISVVGGLTGLRLPETLHYKLPQTVEEGEEFGKDFGMKDCLRCIPIKPTTSVVNSYENLELTQVHVAIPTEKTPLDSADLQPRRSLKKLMRQQSLMDTQKSSDGTMQMTYWF	0.0405325	0.0233666	0.0323139	0.462949
Pa2163-1		276	6	2.A.1.19: The Organic Cation Transporter (OCT) Family	TCTCCACGCTGGCTTTTGGTCGTAGGTAAAAAGAACGAGGCTATAAACGTGCTTCAAAAAGCAGCTATAGAAAACAACATTAAACGAAACAAATTCCAGACCGGCCTAACGCAACTGTCCAATGTTAATTCGAAGAAAAAGAATTACACCTCTTGTTTAGCGATTTTTTCCACAAGGGAACTAAGAAAGAGAAGTTATCTGCTCTGTTTCAATTGGCTATTATACGGTGTAACATTCTATGCGTTCTCCCAATACTTAGGTCAAGTTGGGACAAACATATTTTTAACGGTTTCAACGAGTGGTTTTGTGGCTCTTCCCGGTACCATATCGTGTATAATTTTGGTGGAAAAGTGTGGCAGAAGGTGGACTATAACGGCAGCCAATCTACTTGTTGCCTTT…	SPRWLLVVGKKNEAINVLQKAAIENNIKRNKFQTGLTQLSNVNSKKKNYTSCLAIFSTRELRKRSYLLCFNWLLYGVTFYAFSQYLGQVGTNIFLTVSTSGFVALPGTISCIILVEKCGRRWTITAANLLVAFSLLAILVVPKGTYDYDWPRVTLSAICIVGLSITMPALYLFTGELYPTILRNAGVGVSVMCSRLGSMLAPLIISLEEKGSFVPLIILAMVAFAQSILVLPLPETKDCKLPETIEDLCKITDINAECYQMYEVVSTKVDTEDGRK	0	0	0	0
Pa1020-6		447	9	2.A.1.19: The Organic Cation Transporter (OCT) Family	ATATGTTTCTCGATTAAAAATCTTTTTTGCAGGTCCGTATTCGCCAGTACGATCGTCACAGAATGGAATTTAACCTGCTCGAAATCGTATTTGGTTAATTTAACGCAAACCCTCACTATGCTGGGAATTCTTTTCGGAAACGTCGCGTTCGGTTACATATCTGATAAGTACGGAAGAAAAAATCCATTAGTACTTGCCGTGACATTGCAAGGATTTTCCGGCTTAGGGGTAGCTTTCTCTCCTTGGTTCTTCTTATTCATGGTCATGAAATTTCTATCAGCAGTCGCCACCGGCGGTACCATGATAACCAGCTTCGTACTCATCATGGAAATCGTCGGTACCGAATGGAGAACAGTGCTGGGCATCCTCTACCAAATCCCCTTCAACGTGGGCCACCTG…	ICFSIKNLFCRSVFASTIVTEWNLTCSKSYLVNLTQTLTMLGILFGNVAFGYISDKYGRKNPLVLAVTLQGFSGLGVAFSPWFFLFMVMKFLSAVATGGTMITSFVLIMEIVGTEWRTVLGILYQIPFNVGHLLMPLISYYFRSWRHFQIIISAPALALISYYWLLPESPRWQLAVGEKKAAVATLTKAAKRNGLPTDTVAGDVDAYVTGKDATGGPPQKGNVADLFRTPIMRKYTLVLGFDWFVCGLCFFGVSQFVGQLGGNIFVNVAISAVIQIPSTLFACYATKAWGRKKTMWASTVLSGAALLIMGFVPNDPAWIKTVLSSVGMFGMALAFPNVYIYSGELFPTVVRNAGVGFSSMCARVGSMIAPFVAATSVYGDWAPPVIFGAVALAGAALSV…	90.8862	0.0657064	45.5679	94.4951
Pa3961-1		404	9	2.A.1.19: The Organic Cation Transporter (OCT) Family	ATGAGTTTCGATAACGTGGTGTCACGTTTGGGCGAATTCGGACCGTATCAAAGGAAAATATATTTTTTGTTATGTTTACCGGCGATTTTGTGCGCTTTCCAGAAAATGGGCAATGTTTTTTTGGTTGCCGAACCGGATTACAGGTGCAAATTGCCGGATGAGCCAAAAAATGCCAGTTACCATTTGAACAATACAATTTTATCAACTTATTATCCAAAAGACAAGTTACACCAAAAATATTCATCATGCGAAATCATCATAGACGGAAAAATCGAAAAATGCGATTCGTACATTTTCGACAATTCAGTGTACGGCTACACATCAGTCATCGAATACGACTTGACGTGCAGCAAAACCTACTTGATAGCAACCTCGAATTCCATCTTCATGGTCGGAGTA…	MSFDNVVSRLGEFGPYQRKIYFLLCLPAILCAFQKMGNVFLVAEPDYRCKLPDEPKNASYHLNNTILSTYYPKDKLHQKYSSCEIIIDGKIEKCDSYIFDNSVYGYTSVIEYDLTCSKTYLIATSNSIFMVGVMLGSIGFGEMSDRCGRKLTFFISLVSLLVTGLVAAIAPELWTFTFARMCIGACTSGVFLVAYVIGLEMVGPSKRFIAGTVCHIFFSFGYMLISPIAYYIYDWRWLQFALTIPGAFFLMYWWLIPESARWLLTKERTNEAKKLIQEAAKYNKVSITDETLDQLLAEAKSTDVPKENQTSSILHVFKYPNMRKKTLVIFFDWFANNLTYYGLSWNSNNLAGNPYLNFVLLGAVEIPGYLILLLFLNRWGRTKLMCCCMMVAGIMLLIS…	0	0	0	0
Pa15820-1		535	9	2.A.1.19: The Organic Cation Transporter (OCT) Family	ATGGATGACAATCTCATTGACTTAGATTCCATGCTCAGCCAAGTAGGCGATTTCGGCAGGGCTCAGATTATCTTGATGGTACTCTTCAGTTTTATAAATATTTTATCAGCGTTTCATTATTTCGGCCAAACCTTCATCAGTATCGTGCCGAAACACACATGCAACTACGAAATTCGTTGCGATCAAAATGTCACTATAAATAGTTGTGATGTTATTTATCTGCAGAATAATGACACGCATATTTCAAAACCTTGTGTTAGTGGATGGAAATATAACAATACACAAAGTTTTGGATTTATAGGTATCATTCAAGAGTTGAATTGGGTCTGTAATGATGATTGGAAAGCAGCTCTGGGTCAGTCGGTGTTTTTTATTGGCTCTGTGATAGGAAGCTTAGTC…	MDDNLIDLDSMLSQVGDFGRAQIILMVLFSFINILSAFHYFGQTFISIVPKHTCNYEIRCDQNVTINSCDVIYLQNNDTHISKPCVSGWKYNNTQSFGFIGIIQELNWVCNDDWKAALGQSVFFIGSVIGSLVLGVIADIIGRLHILVIANSLAFVGNILTIFSNNVATFTISRFLAGLATDTNFFMMYIIVMEYMRPSHRTLGLNLCIGIFYSLACVIVPWTAVLLKTWKNFLVFVSVPHLLVILFYLIVPESAQWLISKGKTERAINCFKQIAKINGRNVDDKAYEDLREYCKHHVNASEQHESLWGLLKTPKLRKKTLILIFKSMVMTLAYDAISRNINGLNYSPFVIFSVGSTTIFPACLFILAVQDRVGRKALASSFLLFTGIFTVCSGIIQAL…	0.0914567	0.10874	0.0406193	0.0203357
Pa11844-1		548	10	2.A.1.19: The Organic Cation Transporter (OCT) Family	ATGTCTTCGAGTGAAAGGAAGAAGAGCATTACATTGGACGAAGTGATCGAATCAATAGGGGATTTTAGATTGTCTCAAAGAGTGGCCCTTACGCTCTTCATTGTGGCCATAATTTTGCAATCAGCTGAACAAAATGCGTTCGTTTTCACTGCTTTGAATCTCAATTACCGGTGCAAAATTCCAGAATGCGAGACGTCCCCGCCCGTTTACAACGCCGCTTTTGTCGCCGGAGCCATTCCCTCAAACGATTTAGGACCCGAAAAATGCGAAACTTACTCGTACAATTTTTCATCAGTGCAACCACCCATCAGTTGCACGTCTGACGAGTTCGACCGGAGCAGTACCAAGAAATGCAACGATTTCGTATACGAGATTGACGCCAGGAGCATCCTGCAAGAG…	MSSSERKKSITLDEVIESIGDFRLSQRVALTLFIVAIILQSAEQNAFVFTALNLNYRCKIPECETSPPVYNAAFVAGAIPSNDLGPEKCETYSYNFSSVQPPISCTSDEFDRSSTKKCNDFVYEIDARSILQEFHLQCENNEWKLTLVGTINAAGQLFGIFIGGLIADRFGRKFVLIWGMVLCAVFGLSRTLVTTYELFLVFEFLDALFGSSTYICGFVLGVELVGPKKRVLAGILISSSYAVGEVLTALAAWVFKSWKPIIYALYGPSLFLIIYIWIIPESVRWLLSKGRTDEAKAILRRAAKFNDKELSESTLEKLTTAAPLESDGSRGNLWQALKSRVLLTRLVVCAFCWMVCAFLFYGFTLNSVSLADGNPYLDFILTSLIEIPGYVCSNFMLDL…	2.98786	21.283	8.85617	522.357
Pa1058-1		629	10	2.A.1.19: The Organic Cation Transporter (OCT) Family	ATGGCTCCCAATCAAGATACTTCTTCCCCGGGACGGGCTTACAACAACGAGGGATTCGTGAAGGATGAAGAGGATAAGAGGGAAGATTCGAAGGATTCGGGCGCGAGTGAGGGTGGGAATACCAAAGGGGAAGCGTTCGATTTCGACGATTTGCTGCCCCACGTGGGGGAGTTCGGGCTGTATCAAATCGCCCTGTTTTTTCTGATGATACCGTACGCGTTTTTCGTGGCTTGGGTGTATTTCACGCAGATTTTCATCACTTTGGTGCCCGAGAATTATTGGTGTAACGTTCCGGAATTGCTGAATTTACCGCTGGAAGAAAGACTAGCCTTGGCCATACCGAAAGGAAAGGACGGATTCGAAAAATGCCTAATGTATGACGTCAACTTCACGGAAATA…	MAPNQDTSSPGRAYNNEGFVKDEEDKREDSKDSGASEGGNTKGEAFDFDDLLPHVGEFGLYQIALFFLMIPYAFFVAWVYFTQIFITLVPENYWCNVPELLNLPLEERLALAIPKGKDGFEKCLMYDVNFTEILKNGVKMANESWKTASCRNGWEYDHSVVPYASISTEQNWVCDNAALPSTAQAIFFCGAILGGLIFGWTADRFGRIPALVGTNVVGLVGGVATAFCNSFWMFCACRFFVGMAFDNCFTMMYILVLEYVGPKWRTLVANLSIAVFFTLAACILPWIAYGLADWRMVCYATSAPLALAILTPFVVPESARWLVSQGKTEEAIKILKKIEKVNKMNAGEKVYDQFRSSCAKALKEEDTTRTYTVIDLFKSPRLRKMTLILVILWMAISLV…	188.185	0.18191	40.4322	6.19129
Pa200-3		561	12	2.A.1.19: The Organic Cation Transporter (OCT) Family	ATAGGTTTTCAATGTGATAAGCTGGTGATTGTTGGTTTTGTTGCAGCGTTGCCGGACGGGGCGAAGAAGAAACAAGACTCTGAGGACGATGACGTCATCTCGAAGGCGATCGGGGAGTTCGGCAAGTGGCAGTTGTTGCTCACGTTCGCGCTGTCGCTGTTCAACATACCTTGTACGTTTCACATATTCGCGCCGACTTTTCACGTGGGCGAGCGCCGGAGTTTCTGGTGCGCCCGGCCGGAGCCGTTCGGGAACATGTCGGTGGGCGAGTGGACGAATTGTTCGGGACAAAGTGCTTTAGATTCTTGTGTTATGTACGATGTGAGCGGTTACGATAGGACGACTTTGTGTAGTGCTAATAGAAGTGCTTTGGATGTCATCAAATGCACCAAATGGGAG…	IGFQCDKLVIVGFVAALPDGAKKKQDSEDDDVISKAIGEFGKWQLLLTFALSLFNIPCTFHIFAPTFHVGERRSFWCARPEPFGNMSVGEWTNCSGQSALDSCVMYDVSGYDRTTLCSANRSALDVIKCTKWEFDGVGSSIISDFQLVCDRSGLPNLAEMMFLAGVAMGGLASGIMSDKYGRKRTLMISVTLQTILGTLIAFSPWFLFYAIVRAMLGFTSVAVVFSGFVLSIELVGGEWRTVTGISYLFPVSISYVTISVIGWLLRNWRHFQLAISLPGFIYFTLWWVLPESPRWLLAMGRTKEVLVICERAAKFNKKKLPPNLDKQIRPETNAGPVEDVSVFDLFKTAQMRKKTFCQFVIWFSVYLVYYGLVLNLGNIGGNLYVNSALQGIVEVPAVA…	259.755	60.3238	50.9763	272.215
Pa4276-1		544	12	2.A.1.19: The Organic Cation Transporter (OCT) Family	ATGGACGATGCATACGATTTGGAATCCCTTATGGGATTGTTAGGCGATTTCGGAAAATACCAAGCATGGCAATACAGTTTGCACATTCTTTCTGCACTAACAGCTGGACTGAATATGATGACATTGGTAACAGTAGCAGCAATACCTGACTTTAGATGTGAAATTCCTGGAGTGGACGTCAACCGCACATATACCAAATTAAACGACACTTTGTTAGCAAAATATCATCCGAAGTTAGATTCCGGGAAATATGATTTTTGCCAGTTGTATAACGAAAATACCAATACTACATCAAAATGCGAGTCTTTTCTGTGGGATCCCACGTACTACACGAGTTCGAGGGCCATCGAATGGGAATTCGTTTGCGACAGAAGGTGGATGTCTGCTGTAGCTCAGGCT…	MDDAYDLESLMGLLGDFGKYQAWQYSLHILSALTAGLNMMTLVTVAAIPDFRCEIPGVDVNRTYTKLNDTLLAKYHPKLDSGKYDFCQLYNENTNTTSKCESFLWDPTYYTSSRAIEWEFVCDRRWMSAVAQAAYMLGVFTGAVVLGKMSDKYGRKPIFCWSAVLQLIMGVGVAFTPEYYSFLFIRYLYGIFGSAGSYIPGFVLTMELVGPSKRSLCGMSFQAAFAAGIMLVAFWGSFIKDRQILQIVYGCHALILIGHIWLMDESPRWLWSNGRIRESVMIVKKALKMNGRSVNLDTAEFVSQGRITEVSSAGVLDLFKSPKLRNRTLNVMLGWFANSIVYYGLALGTNSLEGNPYVNMFIMAAVEIPSYAIAVYLMDKWGRRGLTSWQMVIGGICCI…	0.937479	0.0587039	0	0.00858097
Pa6304-1		538	12	2.A.1.19: The Organic Cation Transporter (OCT) Family	ATGACCCGACAGGATCAAGTCGATTTCGACGATGTGTTGGAAGAAATCGGTGAATTGGGTCGTTATCAAATTGTGATATACATTTTAGTTTGCTTGCCAGTATTATTTGGCGCTGCAAATAGTTTAAGTTATGTATTTACGGCAGGAGTTCCTCAATATCGGTGTCTTATTCCTGAATGTGAAACACCCGAATCCCCAAAGTTTGATGCTCCGTTTACCAAATTTGCAATACCTCATGAGACAGATGGCAAACGAGTTCTAGCTCTCAATACAGAATCCTGCTCAAGATACAAAACAAAGCCTGATGATGATAGTTGTACGCCTGAAGCATTCACCAGAACCATTGAGCATTGTTCGGAATTCGTATTCGAAAAGGCAGAAAAAACGATCGTCAACGAG…	MTRQDQVDFDDVLEEIGELGRYQIVIYILVCLPVLFGAANSLSYVFTAGVPQYRCLIPECETPESPKFDAPFTKFAIPHETDGKRVLALNTESCSRYKTKPDDDSCTPEAFTRTIEHCSEFVFEKAEKTIVNEWLLTCLENQWKLALVGSTHFAGIIVGSFLFGILADRYGRKLLFVIAIFIMTVAGVLQVVSPNYWVFIFFLFLNAVGTSGIFPLAFIIGIEMVGKRKREFAGFVLNYFYAIGEAIVAPIAYLEPDWKNIQLVVSAPAAVFLIYYWFIPESVRWLLARGKLTEAKKIILTAAYYNNVTVTDNLLDSLKETTNLHNINDEQKSKKIFPVVKHLCLSRKLVIRFLIVYFVWIVNSLVYYGLSINATSLSGNKYLNFALVSLVEIPGYTLA…	11.1415	20.4078	2.80103	0.160475
Pa12977-1		536	12	2.A.1.19: The Organic Cation Transporter (OCT) Family	ATGGATCTGGATGATATTTTACCCAGTGTGGGCGAGTTCGGAAAATACCAGAAGCTTGTGATATGCTTTATTTTATTACCGGCCCTTTTTCCGTGCGGTTTTCAAGCTTATAACCAACTGTTTATGGCCTCTGTACCGAGACACCGATGCAATATCTCACATTTATTAAAAGAGGCTTCTTTGAGCAATATAAGTGTTCCCTTGGAGGTTGGCCCTGGTGGGAAAAAGCGGTATAGTCAATGTATTTACACCAATTTTTCCCAAGTTATACCTTGTAATAACAGCTGGCAATACGAAGGAAAAGTAACTAACTCCGTGGTATCTGAGTGGAATCTAGTCTGCGAGGAGGACTTCTTGGTGACTTTAGCTCTGATGTTATTCGGCGCCAGCGGATTAATC…	MDLDDILPSVGEFGKYQKLVICFILLPALFPCGFQAYNQLFMASVPRHRCNISHLLKEASLSNISVPLEVGPGGKKRYSQCIYTNFSQVIPCNNSWQYEGKVTNSVVSEWNLVCEEDFLVTLALMLFGASGLIGNYVFGYVQDGFGRKPAYYIYLLIESIFGIATAFATNYTMWVIFRVGVGFTVPALLGTPYVLGIELVGPRDRTLVIILINIAYSLALIALAIIVWAVRDWRWMALATTLPFLLLFLSYPFLPESPRWLLARGKFDKAERILQKMARINGKQLPNDFVKKCEKENRPGQSATTGNPRRKLNYGIKDLFASKNLRWKTIIITFLWFTNTSVYVGLSYYAPSLGGDEYLNFFLAGAVELPTYLFLWPSMERLGRRWTLCISMIIGGTSC…	0.353932	0.0310257	0	0
Pa15093-2		312	6	2.A.1.22: The Vesicular Neurotransmitter Transporter (VNT) Family	GTACTTCATTCTTGGAATTTCTTTCTCATGGCATGCGCATCGACAACAATTTTAAGCGGTTTAATGTATATCTATTTGCCTGAAAGTCCTAAATTTCTAATGACCACAGGCCGAAACGAGGAAGCTTTATTAGTGATGCAAAAAGTATTTGCTCTGAACACAGGAAGACCTAAGACAGAATTTCCTATTAAAATACTAAAAGAGGAAACTGAAAGAAAAAACTCTGCTTTAAAAGACACTTTATTGCACGAATTGGAAGAATTTATCAGCATTTTTCGTCACCCGCATATTACTAATGTGTTATTAGTGACTTTTAATGTTTTTACAATCATGGCAAGTGAGAATACTTTAAAAATGTGGTTACCAAGTATATTTCAATCGTCAAGTGACTACGAGTAC…	VLHSWNFFLMACASTTILSGLMYIYLPESPKFLMTTGRNEEALLVMQKVFALNTGRPKTEFPIKILKEETERKNSALKDTLLHELEEFISIFRHPHITNVLLVTFNVFTIMASENTLKMWLPSIFQSSSDYEYVHNKTSGICDTLQMIQSKKISRQSCNVAPDSLSIYINTFIVAFTRILAFIVSTPFVRLLGVKTLSITCSYISAFFMTSIYFAQDETTVTILAAIGTGTGSIVESLLLALTLELFPTQLRTIAISIHLTSGRVGTLIGNIIFPYLINLGCLPPFLYIGVFALACATASFLYSSVENKALI	0	0.0426405	0.0584137	2.06466
Pa12009-1		344	8	2.A.1.22: The Vesicular Neurotransmitter Transporter (VNT) Family	TTTTTTCTTTTGCCTGGTCTAGCTTGGATTGTTCTGCCTTTAAATATTACTTTGAATTTGTTTGGACTAACTTTTCACTCGTGGAATATGTTTTTGTTATGCTGCGCCTTTCCTCCGCTAATAGCTAGTGTACTGTTTTATTTCATGCCTGAAAGTCCAAAGTTTTTAATGACCGTTGGAAGAAATAAAGAGGCTCTTCAAGTTTTCCAAAGAGTATTTAGTTTGAATTGCGGAAAATTAAGGGTTGATTTTCCCATAACGCAACTAGCAGACGGGAAGAAACCTTGTGAAAATACAGATGAGAAAAAAAGTGTTATTACTGTTGTAAAAAAAAGTTGGTCCACAATATCTGCAGTTTTGAAACCACCTCATGTTTGTCAACTTTTATTAGCTCTATCA…	FFLLPGLAWIVLPLNITLNLFGLTFHSWNMFLLCCAFPPLIASVLFYFMPESPKFLMTVGRNKEALQVFQRVFSLNCGKLRVDFPITQLADGKKPCENTDEKKSVITVVKKSWSTISAVLKPPHVCQLLLALSVTFGFMVGVCVIKLWLPQILKLIHEYQEGNNSNDINICTVIDNLKNNDARLKQTCDMKQLNDNDFIYTTSMIIYVVEMFLFMVSGFLVNCLGKKTFMMITCVFASLSALSLYFAPNVAVLITLFTMYIAGLELTGVLDIAISLEMFPTNVRTIALSFRYMAGRLGSIFASIIFPLLVSGGCLTPFLFCTFLVAALPFLIYFYPNTENKNLQ	0.132604	0	0.130002	0.0689649
Pa13861-1		379	8	2.A.1.22: The Vesicular Neurotransmitter Transporter (VNT) Family	TTCTTCGTGCTGTCGTGGCTCCTGCTGCCCGTCCTGGCGTACGCCGTGCTGCCGTTGGAGTTCAGCTACAACGCCGGGAACGTGGTGGCCCTGTCGCCGTGGCGGCTGCTGCTGCTGGTGCTGACCGCGCCCGACGTGCTCGTGGGGTTCTGGCTGATGCGGCTGCCCGAAAGTCCGAAGTTCTGCCTGGCGATGGGCCAGCAGAGGAAGGCGTTGATGATACTGCAGAGGATGTACGCGGCTAACAAGGGAGCGCCGCGGGACGGGTACCCCGTTAAGCATATCCTCGGCGAGGGTGAAGGGAGTGTCAAAGGGGACGAGGTTATGGTTACAGGGAAAACGTTGAGGGTGTTGAAGGAACTGTTGCAGCAAGTGCAGAAGTTGTTTCGGAAGCCTTTG…	FFVLSWLLLPVLAYAVLPLEFSYNAGNVVALSPWRLLLLVLTAPDVLVGFWLMRLPESPKFCLAMGQQRKALMILQRMYAANKGAPRDGYPVKHILGEGEGSVKGDEVMVTGKTLRVLKELLQQVQKLFRKPLVVKTGLTTGLMFSNMFSLFGLGIWLPELFIKFNQYQSLHPNSTVTVKELSTLNLEGNQTCEHSIDQTVVINTVATGSCALIFNIICCLLASKVSSKRITLVLSFVGGISAGSIYWLQTATQNLIVACIFQSTTLTANLTATSVVVEAFPSSVGGIAICLAVCVGRFGAAFSSAAFAYFMDTHCEIPIFMVAFFGVLASLLCMALPDQEKRVECRRGGSEQRHIGFFARKQSYEIATISHKIVDSNC	0.180398	0.0946192	0.0868386	0
Pa6925-1		400	8	2.A.1.22: The Vesicular Neurotransmitter Transporter (VNT) Family	GTAACGTTTGATATGCGCAGCATAACCGGCGCGATGGGAATATGCTTCCCGTATTTGGGCGAATTCCAGCCGAACAAGTACCGCGAACGGATCCTGTGCTGGATGGAATTGTTCTGGACGTTGGGCGTGATCGCCCTGCCGGGCATCGCCTGGCTGATCATACCGCTCGAATTTCAATACGTCACCGACGGGTTCAAATTCAAAAGTTGGAACCTGTTCGTGGCGGCTTGCTCGACGCCCAGCCTGCTCATCGGCGCGTGGCTGTTGATGTTTCCCGAAAGTCCCAAGTTTTTGTTAGAGTGCGGCGAGGCAGACGAGGCATTGGACGTTCTCAGAGACATGTACGCCAGCAATACGGGCGATGACGGTGCCAATTTTCCGATATTGAGTTTACGCGAA…	VTFDMRSITGAMGICFPYLGEFQPNKYRERILCWMELFWTLGVIALPGIAWLIIPLEFQYVTDGFKFKSWNLFVAACSTPSLLIGAWLLMFPESPKFLLECGEADEALDVLRDMYASNTGDDGANFPILSLREKVRTMSVISQQSTRSIRSLRIRKPKELKLLLREIWEQTKALCSPPHLRYTILTCIIQFGLTTSYYTLMIWFPELFYRFEEFENKHPYERATVCEVSSVVLSPNATLGDVEQEFCGAPIADSVFLHTLIIGVACIPTSFWLPLCVHRLGAKFFLVFSLIVAGGVTIGLYFVSSTTSNLVLSCIFEALTSLGISTVYCVMVDLFPTNLRVMAAALSLTFGRGGALIGNLLFGFLIDLNCVIPIVLFASMLLASGLLCLLLPSTGKGSLE	22.5394	0.167151	15.3276	0.820473
Pa1036-2		553	10	2.A.1.22: The Vesicular Neurotransmitter Transporter (VNT) Family	ATGGTAGAAGGTGAACCACAATTAAATCAAAAACAAGACTCTGATGTAAAAGTCGAGCACTTTGCAAACGGCACCGGATCAAAAGATCTCGAACTTGGAACCTTCGGTACCGTTAAACCAGTGAAAGTTGTACCAGACGATAAATGCAGCGATAAAGCTGATTTCGAAAAAGCTATAGAATTAACTAAATATGGCAAATTTCATTTCCTTTTACTAGCAGTATGCGGTTTTGTAAGCACCTCCGAGGAGATGGACGTCATCTCGATGTCGTTCATTCTCCCATCGGCTCAATGCGACTTAAATCTGAATACACAAACGAAAGGGTGGCTCAACTCCATCATCTTCATCGGTATGATGGCCGGCGCCTACGTTTGGGGTTCAGTAGCCGATTCGTTGGGC…	MVEGEPQLNQKQDSDVKVEHFANGTGSKDLELGTFGTVKPVKVVPDDKCSDKADFEKAIELTKYGKFHFLLLAVCGFVSTSEEMDVISMSFILPSAQCDLNLNTQTKGWLNSIIFIGMMAGAYVWGSVADSLGRKKVLIVSSFMNAICIVASSFCQTYQLFMLFRFLNGAALGGSGPVIWSYFAEFQPKSKRGSMLSFMAAFWTLGNLFVAGLAWLIIPAEIGFETKYFVYNSWRIFLLICAIPSFIVAALLCFLPESPKFLLTQGKSEEALAIFKYIYHVNTGNDAEDFPVKHLIFEQEELTIEEKEKIAKRGKYTNMIVDILDNSRQLFVSPILKFTIISITINFTFHIGYYGLMMWFPELFNRFDEFSKIHNGAEAGVCEVTSYVVNMGSHSEGFK…	432.818	2.60572	831.157	25712.8
Pa11290-1		513	10	2.A.1.22: The Vesicular Neurotransmitter Transporter (VNT) Family	ATGGGCGTACAAAACAACAAAAGTGACAATAAAAGTGTTGCCAAGAATCCTACAGATGAAACTGCAGCTAGCTTCGAAGAAGCCATTACCGCAACCGGTTTTGGAAAGTTTAATTATTTATTACTTTGCTTTCTATTTTTCCCTTCTATCGCTCAACTTTTGAACACAGTGGAATTGTCCTATGTGCTTCCGATCGCAGAATGCGATTTAGAGCTGAGTTTAGAAGACAAGGGCTTTCTTAATGCGGCAATGTTCGCAGGAATGATTACAACCGGGTTGTTTTGGGGCTATGTCAGCGATGCATTGGGTAGGAAAAGGATTATAGTTTATGGTTATTTGGTTACAGGAATTTTTGCAGTAACAGCTGCTCTGTCGACTAATAAAACTCTTTTAATGGCA…	MGVQNNKSDNKSVAKNPTDETAASFEEAITATGFGKFNYLLLCFLFFPSIAQLLNTVELSYVLPIAECDLELSLEDKGFLNAAMFAGMITTGLFWGYVSDALGRKRIIVYGYLVTGIFAVTAALSTNKTLLMAAKFLTGVFINGPYSAGTCHIIEFHSNFYRGRVNLARGIFISIGNLMLPLLAWAILPRKWDFSVFGLFEIHSWNILMLICTSTIILSSVLYTFLPESPKFLMATGRHEEALNVMKNIYSLNSGQSRDNFPIKRLVEETTGEKKVSKALKDGFMGIGKLFHKPHIFYISLGCFNSFSLIMSSNTLKLWLPQIFQAINDYQYNHNDTNSICVMLDELKPQQENFTIQNCSVNLDNISVYISTLIVAATRILMFALSDFLIQLLGAKTLT…	0.886591	0.0873182	0.39528	0
Pa2537-1		535	10	2.A.1.22: The Vesicular Neurotransmitter Transporter (VNT) Family	ATGGATGAATTTGCCAGCATTGCCAGTTTAACTGATATTTTAAAACCAAAAGAATCAGTAAAAGTCGAAAAGGAGGAACATAAATTAATAGAAAGCTCAATAGGGCATCAGGGACCAGCGACTTTCGAGGATGCGATTACAGCTACAGGTTTTGGAAAATATAATTTTCTTCTGTTGTTTTGCATAATCTTTCCATGTGCCGTGCAAATCGCCGAAACTACTGGAATATCTTACATTTTGCCCATAGCAGAATGCGATTTAGATCTTTCTCTCGAAGATAAGGGGATACTCAATGGAGTCACATTCGCAGGAATGATTCTTAGTGGGTTGTTCTGGGGCTATTTGATAGACGCTCTGGGAAGAAAACACATTATTGTATACGGCTATTTTACTACAGGA…	MDEFASIASLTDILKPKESVKVEKEEHKLIESSIGHQGPATFEDAITATGFGKYNFLLLFCIIFPCAVQIAETTGISYILPIAECDLDLSLEDKGILNGVTFAGMILSGLFWGYLIDALGRKHIIVYGYFTTGFFSLIAACSSNKFLLIIAKFAAGVVLNGPFSASTAHIVEFHSSKYRGKINMIRGTISSFANILLPVLAWLILPRRIEISVFGIFVLRSWNVFMLISAFGPIISGCMYSFLPDSPKFLMSNGRNREALAVMKKIYAMNTGKPEETFPIKYLAEETIQNLSSTKDLSLALKNGYSEMRTIFHLPHGKNLALVSLNAFSLVLSLNTIRLWLPGIFQSINDYQLNHNGSSSDMCTMLDSMNVAANVTSTKTCNVNLDNISVYVNTFIVAA…	1.28058	137.862	0.890932	0.677518
Pa13768-1		530	12	2.A.1.22: The Vesicular Neurotransmitter Transporter (VNT) Family	ATGAGTGAGATTATTAAAAAACCGAACGAATTGTATTCGTTGATAAGTATTAATAAAGCTCAGGGACCATCATCGTTCGAAGATGCAGTTCGAAAAACCGGCTTCGGAAAATTCAACATCATGCTCATGGTGCTGGCCTTCTGCGGAATATTTTCCCCCATGTTCGAAACCACCACCATGTCCTACATATTCGCGCCTGCCAAATGCGATTTGGACCTATCCCTGCAGGATAAAGGCTATTTGAATTCAGCTGTATTCGCAGGCATGATATCCAGCTCGTTCATCTGGGGATGTCTTCTGGATACTTTCGGGAGAAGAAGGCTCATGATCTTCGGGTATTTCATGGACGCCACCGTGGTGTTTGTGAGCTCCTTTTCACAGAGCTTTACCATGTTGATA…	MSEIIKKPNELYSLISINKAQGPSSFEDAVRKTGFGKFNIMLMVLAFCGIFSPMFETTTMSYIFAPAKCDLDLSLQDKGYLNSAVFAGMISSSFIWGCLLDTFGRRRLMIFGYFMDATVVFVSSFSQSFTMLIICKFLGGAIINGPFSAMIAYLSEFHSSKYRSRIQLMNGTLTSLAQIVLPLLAWGVLPLPIHWTSQHFTLNSWNIFLMLTGLCPFISGIIFFFLPESPKYLMTSGENEKAMEVLQAVYSWNTGKPPETYPVKELIQEVPSNQTEEEEEDKDDAASVIEHKSKLYAVNEGLQNFAPLFKSPYLGNFLLIAVIEVMFLSSLNMLRLWTPQLFQALEDYKMGHNGSTSDLCTMLEVLKPSEVNGTCVAQNVSKSSVYINSMLVSSLSISC…	0.642225	0	0.907817	0.0557581
Pa15318-2		533	12	2.A.1.22: The Vesicular Neurotransmitter Transporter (VNT) Family	ATGCCAAAGGAGACCAGAGTCCATTCGTTTTCGAAGTTGGAGGCAGTTCTTATACACGATGCAGAACCAGCGGATTTTGAAAAAGCCATTTCAACCTCCGGCTATGGTAAATTCAACGTTATCCTGTACGTTATTTCGACGGCCGCAGGATGGTCGACCGTCTTCGAAACCACCACCATGTCGTACGTTTTCCCAGCAGCAGAATGCGACCTGCAACTCACCCTCAACGACAAGGGCTGGCTCAACGCAGTCACTTATGCAGGCATGATATCCAGCGCGTTCGTTTGGGGCTTCCTCTGCGACACCTTCGGCAGGAAGAAACTCCTGATCATCGGGCTGCTTTTGGACGGGATATTCCTGATGATGGCCGCTCTTTCTCAAAACTTTCCACTTTTAATG…	MPKETRVHSFSKLEAVLIHDAEPADFEKAISTSGYGKFNVILYVISTAAGWSTVFETTTMSYVFPAAECDLQLTLNDKGWLNAVTYAGMISSAFVWGFLCDTFGRKKLLIIGLLLDGIFLMMAALSQNFPLLMMAKFLGGFIINGPFAALTAYLSEFHCAKQRARVQMILGAIFSLGNLILPVLALIILPVNMDFRVGILEFHSWNVYLMISSLPALASGVAFIFLPESPKFLMSTGNNAKALEVFRQVYKVNTGYPAESYPIKYLIDETLNNNYDINNDINKENDDVTVTKTARQMFKGGIHQMKPIFVGPHVPRIILVFALQFLIMMGVNTLRLWLPQIYQAMNDYKFQHNGSAPLCDSLEIFQPKYDDVNVTKFKCKANSNNSEVYTNSMIVATTS…	0.401277	0.0192751	0.0281044	0
Pa15575-1		524	12	2.A.1.22: The Vesicular Neurotransmitter Transporter (VNT) Family	ATGATGTCGGAAAAACCCGTGGAAAGCGAGGAAAACGACGAGCGCAGACTGCACAGAAGAAGTACCTCATCGTTATGGTCCTGCGACTTCGAAACGGCCATCGACGTGGCGGGTTTCGGCAAATTCAACTTCTTCCTGCTGACGGTGACCATCCTCACCGGCCTGATAGCCGTCTTCGAAGTGCGAACGATGCCCTACGTGGCACCTGCGGCCCAATGCGATCTGGAGCTCGACGTCAAGCAGAAGGCCATGTTGTCGTCCGCTCCTTTACTGGGTATGGTGACGACTTCGTTCATCTGGGGCTTGATCGGGGATTTGATAGGAAGGAGGAAATTGATCATTATCATTTGCTTGGTGGACTTTATTTGTTGGATTGTCTCCGCTTTCGCGCAAACTTTC…	MMSEKPVESEENDERRLHRRSTSSLWSCDFETAIDVAGFGKFNFFLLTVTILTGLIAVFEVRTMPYVAPAAQCDLELDVKQKAMLSSAPLLGMVTTSFIWGLIGDLIGRRKLIIIICLVDFICWIVSAFAQTFAVLIVFRLFGGMAASGILPSLATYVAETHGVKHRSIMLLLLGNIFGLGDLLLPMMALGILTNDQIYKVSTLVMHPWNSFLLICSFLPFLGGIGFYLLPESPKFLMSKRENDKAIDAFQSIYSLNSPKNTKSEYPVKSLKKYNVDGKLDVPLESSSGSYKAQMSLCLEAEYLKKILLVVPAQFFILLGLNSFALWLPQIFEKMNEPSQDYQNCSSAFCLTMGQLQNMTRKFTGDCQQTHKFNTYLDCMLAAVLTMILFGISVLVVNI…	0.148103	0.0062279	0.0314044	0.0367361
Pa17344-1		486	12	2.A.1.22: The Vesicular Neurotransmitter Transporter (VNT) Family	GGAAAATACAATTATTATCTCCTATTTGTAATTTGCTTCCCTTGCCTAACTAATGTATTTAACAATTCGGATTTATCTTTCATTCTTTCTGTGGCCCAATGCGATCTTAATTTAACGCTAGAAGATAAGGGTATTTTAAATGGAGTAATGTTTGCTGGTATGGTGTCAAGCGGTTTAATATGGGGATTTTTTTGCGATGCATTCGGTCGAAAAAATATTCTAGTATACGGTTATTTCACCAGCGGTATATTTGGTTTAATTGCCGCTATGTCAGCGAATAAAAATGTACTCATAGCGGCGAAATTCTTATCGGGAGTTGTCATCAATGGACCATTTTCAGCTTCAACGGCACACATTGCTGAATTTCATTCGACGAATTATAGAAGTATAGTTAATATA…	GKYNYYLLFVICFPCLTNVFNNSDLSFILSVAQCDLNLTLEDKGILNGVMFAGMVSSGLIWGFFCDAFGRKNILVYGYFTSGIFGLIAAMSANKNVLIAAKFLSGVVINGPFSASTAHIAEFHSTNYRSIVNITRGIFLSLASLIMPVLAWAILPRTWNISVFGLFELHSWNFFLIVCSLTTVVSGIFYIFLPESPKYLMSTGRNKQALLVMQRVYALNTGKPEEEFPVRKLQEEVARRSLSGHISTKDTLIHELKEFKKIFYNPYLLSVALVAFNDFTLMSSVNTLKLWLPSIFQSVSDYKYTHNGTTSSVCDMLQMIQPQNVTTSTSKTCAVAVDSLSVYVNTFIAALTRILAFSISTPFVKWMGVKALNICCCFLTTFFNVAIYFAYDETTITTLS…	0.895672	0.0910959	0.843222	133.406
Pa15361-1		623	12	2.A.1.22: The Vesicular Neurotransmitter Transporter (VNT) Family	ATGTGCGAGGAGTCGGCTTGTCTTGTACCGCCTTTGGAGACCTCTAGTCAGAATGGAGCTGCGGAAACGAGACCATCTTTCGGTTTTCCATCCGGAAACGGAGCCGTCCCTCAAAACGGAGAGGCGCTGGTCGGCTTCCACGAGGACGCTCTATCGCAAGCGGCAACCGGCAAAGCGCAGCTCCTCTTAGCCGCCGTCCTCGGCCTGGCGCTGGCGGCCGATTGCTCGGAAGTCACCATCCTGGGCTACCTCATGCCCGCCGCCGAGCTGCACCTCTGCATCGGGGATCACAGAAAAAGCTGGCTCGTATCTATAACGTTGCTGGCGATGGCCGGCGGTTCGCTAGCCTGGGGTATACTTGGGGACCATTTGGGGCGAAGAAGAGCGCTGATCAGCGCC…	MCEESACLVPPLETSSQNGAAETRPSFGFPSGNGAVPQNGEALVGFHEDALSQAATGKAQLLLAAVLGLALAADCSEVTILGYLMPAAELHLCIGDHRKSWLVSITLLAMAGGSLAWGILGDHLGRRRALISALSVAALFSAVASVMPTYGTFMTARFCSGLGISGAFPLSFSYLAETCSRSTRARYAGILHSAWPLGAIFISVVSHATMPTDGAEIVQDNREHWSSWHRFLLLSIIPTISCIIGLMWASESPRYLLEASREVEALAVYQRLHRLNKTRTQYGLTELELPNRSAYRERSASPSRNIFNHGVXFREAFQRVSSPMHFRTTLLLAALHFLSGFLYMGVSAFSASVLKHLKEDDYFLHKQHVRDTNYSSGHFNATMENVLFENVVFKNATFA…	0.201585	0.0727741	3.41273	0.179829
Pa7091-1		528	10	2.A.1.25: The Peptide/Acetyl-Coenzyme A/Drug Transporter (PAT) Family	TACATCCTTACTATGAACATACAAGAGAGAAAACGGAACAAAACCAAAAACACTGCTTCTTCGCAAATGGAAAATGGCGAATACCTCTTACCGGCCGTACGTACCGTCAAAAGCGATGGAAAAAACATACTTCTGTTATTTTTTTTGTATACTCTACAAGGGATTCCGCTCGGGCTCTCGAACGCAATTCCAATGATCCTGCAAAACAGAGGAGTCAGCTACAAACAACAAGCAGAGTTTAGCTTCGTGAGTTGGCCTTTTAGCTTGAAATTACTGTGGGCGCCTATAGTTGACTCGATATATTCCTCAAGAATAGGCAGAAGGAAAACATGGCTCATACCCACCCAGTACATGATCGGAGCCTTCATGTTACTGCTATCTAGTCACGTCCATCAATGG…	YILTMNIQERKRNKTKNTASSQMENGEYLLPAVRTVKSDGKNILLLFFLYTLQGIPLGLSNAIPMILQNRGVSYKQQAEFSFVSWPFSLKLLWAPIVDSIYSSRIGRRKTWLIPTQYMIGAFMLLLSSHVHQWLGDDGNPPNIEILTLLFFSLNFLAATQDIAVDGWALTMLHKDNVGHASTCNSVGQTTGFFLSYVVFMALESSTFCNQYLRSIPQDEGIITLSGFLYFWGLVFLVTTTIVGLLKKEVEPQGHEAFEPERDIKSAYLSLKDILKLPPIQTLVLILLTCKIGFSSTDSLMALKLVEAGIPKEKLGLMAIPLIPLQVALPLVIAKYTTGPKPLDVFLKAMPYRIGFGFVAAFLVWITPVLVPEASDGLPFLYIVFLISCYALHQVCVYCM…	22.0647	31.5695	21.2998	34.3955
Pa5722-1		332	8	2.A.1.28: The Feline Leukemia Virus Subgroup C Receptor (FLVCR)/Heme Importer Family	ATGACGCCGGCGGAAAGCGAGGATCTACTCGAGAAGCAACTCACCGGCATCAACACCAAAGTGTACAAAAGAAGATGGATAATCCTGGCCATTTTTATTCTCTACGCTTTGGGCAATTCGTTTCAATGGGTGGAGTACAGCATTGTCACCAACATGGTGGTGAAATATTACAATGTCAGTTCTTTGGCCGTGGATTGGACGGCTATTATTTATTTGTGCATCTATCCAGTCATTGTCGTACCCGTCTCATACATTATTGACACTCAGGGCTTAAGGGTCACCGCTCTAATAGGTGGAATCGTGACGGCTTTGGCTGCCGTTATAAAAGTATTCTCCATCGACAGAGATCTGTTTTACGTAATATTACTGGGACAAGCCTTAGGCTCGACGGCGCAGGTT…	MTPAESEDLLEKQLTGINTKVYKRRWIILAIFILYALGNSFQWVEYSIVTNMVVKYYNVSSLAVDWTAIIYLCIYPVIVVPVSYIIDTQGLRVTALIGGIVTALAAVIKVFSIDRDLFYVILLGQALGSTAQVFILCLPPKIAAVWFRPNEVSLANSLGVFGTQLGFGLGFLVPSMTIRDIDDMKSIAADFRKLSWMLAIYMVPVATAIVFYFPHRPPLPPSVMQAENKNQERPTFREFCRRFVEIMKEPGFALQSLAYGTNIGTYAAFTTFLNQFVLQHFKDGQEDAGRMGLFSVGVGMVGTIISGXGNQSNRLLYVRSERARHGWVSLVR	0	0	27.7815	211.299
Pa22693-1		459	11	2.A.1.28: The Feline Leukemia Virus Subgroup C Receptor (FLVCR)/Heme Importer Family	ATGGAAGCGGAGGGACAATTATTGAATAAATCTAACGATAAATTACGAATTAAAGCGTACAAAAGAAGATGGTGGATGATATTAGTATTTTCTTATTATGCGGGCATTAACTCGCTACAATGGATACAATATTGTAGTATCACGCCGATTATCGTCAAGTATTATAATGTGAGTCCGCTGGCTGTCGATTGGACATCGACCGTTTTTATGGTCGTTTATCCAATTTTGGTCGTTCCTGCATCTTATATCATCGACAAAAAGGGAATCCGGTTCGCTGTGCTTTCAGGATGCACCGGGACGTTACTCGGCACGTCCGTCAAGATATTTTCGATTCACAACGACCGATTTTGGGTGGCGCTGTTAGGCAACGCCATCGTTTCATCGGCATGCGTGATGATA…	MEAEGQLLNKSNDKLRIKAYKRRWWMILVFSYYAGINSLQWIQYCSITPIIVKYYNVSPLAVDWTSTVFMVVYPILVVPASYIIDKKGIRFAVLSGCTGTLLGTSVKIFSIHNDRFWVALLGNAIVSSACVMISSLPPKLASLWFKSSEVSTACSLGMFGTQVGTAIGYILLPLVVYDHPNLDDIGENLRVINWALTIAMVPVTIAVYAYFPNEPPLPPTSVQAELRENKPKFDTKVFFMSMKDLFLNKAFVVNMLAYSISMAVFSAIGTLQNRIVLTFYEGAYEEAGLMGFLLVMSGVLGTLIIGFVLDKTHKYKETSLIMYVFSVMSVVAFIFSLKYRLKIYTYISCVLLGLFISAYILVGFEFSMELTFPLEESTSGGVLFACTQILSAIVTVGMG…	0.208416	0.0151366	0.107555	0
Pa22808-1		457	11	2.A.1.28: The Feline Leukemia Virus Subgroup C Receptor (FLVCR)/Heme Importer Family	ATGAACAATAATTTATTGAAACCATCCGAGAAAGTAACTCACCAATTTTCGGACGTACCTATAACAATCAAACCGATCAAAAAAAGATGGATAATTTTAACAATCTACGTTTATTACACGTGCTTTAATTGCCTGCAATTCATCGAATACGCCAGCATATCGAATTTGGTGGCAAAATATTACAACGTAAGCACAATCGCAGTGGATTGGACTTCTACCATTTATTTGGCCGCTTATCCTCTACTTGCCATACCAGTTTCTTACATTATAGAGAAGAAGGGTTTGAGATTGGCAGGGTTAATAGGATGTATTGGAACGTTCATAGCAACATTCATCAAATTATTCTCCATCAATACCGGTTTATTTTGGGTACTTATGCTCGGTCAAAGTATCGCTGCG…	MNNNLLKPSEKVTHQFSDVPITIKPIKKRWIILTIYVYYTCFNCLQFIEYASISNLVAKYYNVSTIAVDWTSTIYLAAYPLLAIPVSYIIEKKGLRLAGLIGCIGTFIATFIKLFSINTGLFWVLMLGQSIAAVSQLFVMCLPPKIASFWFKENEVSTACSLGVFGYEFGYLLAYILPTSLVHDSDNIKDIGEGLKLLCWVLAALMAPVTILILVCFPEEPKYPPNQAQATLRQIRQSGKFQKISYLSTLKSLLTNRGFLIHLLAYSINFSIANVIIVLWSQIVLQYFPGAEQDVGFMGFAFIVFAMVGTIIFGLVLDKTRKYKETNLLVNVCQAITFLLVMLSLKFESKIAVYLTIALFGLFAGPYMSVGYEFNIELTYPVDECTSMSMVMASVQTCG…	0	0.036389	58.5372	3.78048
Pa24254-1		462	12	2.A.1.28: The Feline Leukemia Virus Subgroup C Receptor (FLVCR)/Heme Importer Family	ATGGAAAAAAGAGAAGAGTCTAACGGGAGCTTGCTCGAGGGCGGCCACAAGATCAAAACCTACAAAAAGCGATGGGTCATCCTCCTTTTATACATGATGTACAACGCAGTAGGTTCCTTCCAATGGATAGCCTATTCCAGCATCACCAATTTGGTCGTCAAGTATTACGGCGTCAGCAGCATGGTGGTGGATTGGACCTCCATAGCCTACAACGCTATTTACCCTCTCTTCGTCGTTCCTGCTTCCTACATCATCGATAAAGAGGGTCTAAGAACAGCAGGAGTGTACGGCTGCATCCTCACCTGCGCCGGTACGACGCTGAAGCTGTTCTCGTTGAATCCCAACCGGTTCTATATCGTGGGCATCGGGCAGGTGGTGCTGGCGATAGCCAACGTGCTG…	MEKREESNGSLLEGGHKIKTYKKRWVILLLYMMYNAVGSFQWIAYSSITNLVVKYYGVSSMVVDWTSIAYNAIYPLFVVPASYIIDKEGLRTAGVYGCILTCAGTTLKLFSLNPNRFYIVGIGQVVLAIANVLVACLPSKLAAVWFGPEEITIACSLGVFGSQIGVALGYIVPPLVVNNHDSPETIGIGFHNLTWMLTLIIVPVTICILFYFPSQPSMPPSITQAKIRDSKDDFTNEAFFTSLKDLCTNKAFLVLMVAYGINIGVYSAVSTLLNQIILQYYEDADSDVGLMGCLMVISGLCGAIIFSIILDKTHKFRIITVVIYLCSIASIISFMYALETRIKLLTYVTCALVGFFTTAFMPVGFEYAMELTYPAEESTTSGLLMAMTQILGVVFTISL…	0.0123703	0	0.300427	17.8432
Pa937-7		471	12	2.A.1.28: The Feline Leukemia Virus Subgroup C Receptor (FLVCR)/Heme Importer Family	ATGGTCGGTCGTGACCGTGAAACGAATAAGTTGCAATTTATTCGAAACATCCCATTAGTTCACCTTGCCGAGTCCAGTATCGTACCCAAGATGAACCGCGATCGCGGGAATGCTGACGTCGAAATCAAGATATACGGGTACAGATGGGTGCAATTATTCATATTTTGTTTGTTTACTGTGATCAATTTCATGCAATTTCTACAATTTACCATCATAGCTGATATATTAACAAAATACTACTCTGTCGATTCATCTTTAATAGACTTGAGCGGTTTGGTATTTTTCGCCGTCTACATTATACTATTCCTCCCGATAAGCTACCTCATAGAAAAATACAGCTTAAAAGTAACAGCAGTGGTGAGCACATCCCTCACCCTCGCCGGCAACGTAGTTAAAATA…	MVGRDRETNKLQFIRNIPLVHLAESSIVPKMNRDRGNADVEIKIYGYRWVQLFIFCLFTVINFMQFLQFTIIADILTKYYSVDSSLIDLSGLVFFAVYIILFLPISYLIEKYSLKVTAVVSTSLTLAGNVVKIFSTEPSSFYVVLIGQSLCAIGQVYMISIPTKFASVWFGANEVSTACALAVLGTQLGSALGAIFPPFLVKDDDSESVKTGLYNMMILYVIPSAIVLISVLLFFKGRPKLPPSRSQVQLLTQSEQPQESFFSMCKELMKNKDYLIILFTFGLTNGIWNSFGIVVNTLYTHYFPDGQTDIGIISLIAIIAGGCAGNVLWGIMLDRTHQFKKISLGVLGFATVTYVVMAASILLQHRVSTFLTIPMFGFFAASTLVVSYEYALEVTYPIP…	0	21.3208	0	13.8834
Pa2891-1		292	6	2.A.1.49: The Endosomal Spinster (Spinster) Family	ATGCCGTCCGAAAAAATAGAGAAAGTTGTTATGAAACCCTTCAAAATGGATCCGATGCATTCGCAACAGGAGCTAGTTAGGGACCTAGGGCGCGAGAGGACTTTGCGTGACGTTAAATTTCGCGAGTGGGTCGTCGTTTTTATATTGTGTTTCGTCAATTTGATCAATTACATGGATAGATTTACGTTGGCAGGCGTGTTGGAGAAAGTGCAAGATCATTTTAAAATCAGCAACGACGAGGGCGGGTTACTGCAAACCGCCTTCGTGCTCAGTTACATGCTCTTCGCCCCTTTGTTCGGCTATTTGGGCGATAGGTACAGACGGTCCTGGATAATGGGCGCCGGGGTGTTCTTGTGGAGCCTCACCACATTGGCCGGCTCCTTCATGGACCACTTCGGA…	MPSEKIEKVVMKPFKMDPMHSQQELVRDLGRERTLRDVKFREWVVVFILCFVNLINYMDRFTLAGVLEKVQDHFKISNDEGGLLQTAFVLSYMLFAPLFGYLGDRYRRSWIMGAGVFLWSLTTLAGSFMDHFGWFICFRALVGIGEASYSTIAPTIISDYFLGNIRSKMLAFFYFAIPVGSGLGYIVGAETAKLFGKWQYALRVTPVLGIAAVLLILFVLEDPERGQSEYAGGHLETTPWLEDVKDIVQNRSFMLSTAGFTCVAFVAGALAWWGPLFIQKGIQLHRGAAESS	0	0.190347	0.446535	1.00715
Pa622-1		505	9	2.A.1.49: The Endosomal Spinster (Spinster) Family	ATGCTCGATCTGAGCAAAAGCCTGTCGTCCTTCTACCCCGCCTACGTGCTGGCCATCGTCTCCATAGGCTACATCTGCGGCGAGCTGGGGCACTACCTCATAGGCGTCACCAGCAAGGCCATAGCGCAGGACCTCCACTTCGGAGACATCGCTTGCCAGCTCAATCTGACCGACGTCTTTCTCAGCGATCTGCCGGTCAAATGTTCTGATGCCAACAGCTCGGAAGTCTGCGCTTCCTTCACCTTAAACGGAACGCGGTATTGCGAATGGACCTACAATGGATTGGGGATTGATTACCAAGTGCTGGCCGGTCCGAGTTTCATAGCCGTTTTTACTATAGTGGGAGTAGTGATGGGTTTCCTTGCTGATAAATTTAACAGAGTGAGAATGTTGAGCGTT…	MLDLSKSLSSFYPAYVLAIVSIGYICGELGHYLIGVTSKAIAQDLHFGDIACQLNLTDVFLSDLPVKCSDANSSEVCASFTLNGTRYCEWTYNGLGIDYQVLAGPSFIAVFTIVGVVMGFLADKFNRVRMLSVCTVVFGVAIVISGGVKEFWQLVLLRMIMAAGESGCNPLATGILSDIFPEEKRALVMSVFNWGIYGGYGIAFPVGRYVPPLDAWGLSWRVTYYGAGIVAIILALLTWFTLKEPQRQSIGEDANQADAKKITIWNVIADPRVILLCLAASIRHCGGMCFAYNCDLYYQTYFPDYDLGWWLFAVTIVIGSIGVVVGGIVSDKIVAKMGIRSRCVVLAVSQIVATPFAFGSVYCEPVGAMITLGISYFFAEMWFGILFAMVVEIVPLHVR…	1155.1	0	0	0.224756
Pa15745-1		306	6	2.A.1.50: The Proton Coupled Folate Transporter/Heme Carrier Protein (PCFT/HCP) Family	TTGATACTCATTTTATTCCTCGGCTCTTATAGCGATAGACATAAATGGCGGAAGCCGTTCTACATTTTCCCCCTCGTCGGCGACATTTTGGGATATTTAGGTAGCATTTTATCAGTTGTAAATATGCGCGTTTGGCCGCTGGAAGTACAAGGGATTTTGAACAAAATCGTGCCCTCGATCTTCGGCACCCAGCCAATGATCGTTATGGCCACCACTTCTTACATAGCCGATGTCAGCACCAAGGAGGACAGAACGTTAAGGATCGGCTTGGCGACGATCGTCATCAACATGACAATTCCAATGGCTCAGGCGATATCTGGTGCCTTGTTCAAGCGAATCGGCTATTTCGGGGTTTTGAGCCTTTCCTGCGTCATTCTGCTGATCGCGTTCGTGTACGGG…	LILILFLGSYSDRHKWRKPFYIFPLVGDILGYLGSILSVVNMRVWPLEVQGILNKIVPSIFGTQPMIVMATTSYIADVSTKEDRTLRIGLATIVINMTIPMAQAISGALFKRIGYFGVLSLSCVILLIAFVYGVFWLTETSSFKEKRRTCHLSDVCNPKDALSTLAIMFKKSPSMGRLHLLLALAVLQRSASDGEENMTYLYVQKKFQWTPVDYSYFRTTQSITTLLGNICGLYLFVKILKMNDLVILFITVFTRLMSQIIFGCATTSIIFYSGILLVVVTRLNRIAKRSYGTKIVSEQDIGKTIS	0.0980973	0	0.233975	0
Pa22350-2		347	7	2.A.1.50: The Proton Coupled Folate Transporter/Heme Carrier Protein (PCFT/HCP) Family	ATGATCAGCAAGCTCCATTCGTGGCAACAGCCGATCCAAAGCTTCATGCCGCTGGTTCTGATCCTCTTCCTGGGCTCGTACAGCGACAGGCACAAGCTGCGCAAACCCTTCTTCGTGATACCGCTGATAGGCGATTTGCTCGGCAACCTTGGGTGCGTACTGTGCGTGTGGAACATGAGATCGTGGCCGGTGGAGGTGCAGGGCGTCTTCCAGAAGATACTGCCCTCGTTTTTCGGCACGCAGAACTTGCTGACGGTGGCGACGACGGCGTACGTGGCCGATATAAGCAGCGTGGAGTCGAGGACGTTTCGCATAGGACTGACGACGCTCGTGATAAGTTTGGTGGCGCCGGTTTCTAACGCGATATCGGGCGTGCTGTTCGTGAGGATGGGCTACCAA…	MISKLHSWQQPIQSFMPLVLILFLGSYSDRHKLRKPFFVIPLIGDLLGNLGCVLCVWNMRSWPVEVQGVFQKILPSFFGTQNLLTVATTAYVADISSVESRTFRIGLTTLVISLVAPVSNAISGVLFVRMGYQGVLVLSSGMLVSAMVYGVLWIEETHGDGESRKLGLCADVFSPKHALDTFNVAYRRSERRHVRLLLILVVLHRSAFDGETSVLYLYVQKVFQWTPVDYTYFLTINSSISLIGNILGLYVFVKILDTGDLILLFLTEVSRILSNLIYGFATTPVIFYVGAITNVMTKLYRIVKRSYATKIVPTGDIGKTQSLLGIAEALAPATSVPVYNLLYMYTL	0.123449	0.0953082	0.0981939	0.112021
Pa7230-1		303	7	2.A.1.50: The Proton Coupled Folate Transporter/Heme Carrier Protein (PCFT/HCP) Family	ATGGCTCGCTACAAAGTGACTGTAGAAGTACCGTTTTTGCTTTTCTACGGTACCTGCATAATGGTGGGTAACCTCATCATCAACTTGATGACGTACAAAGTATGCTACAACATCCTGCACTACCCGGAAGCGAATTGCTCCAGATTGGGCAGATACACCGACAACGAAACCCAAGAACTGGAGAGAATCGTCCAACCTCACGCAGGCCTCATGACAGCCGTCACCGAAATGGTTCCCGCCACACTTCCTGTCATCATGACCCTCTTCGTCGGCTCTTGGTCGGACAAATACGGAAGAAAACCGGTCCTGCTGTTCGTTTTAACCTGTATGACCGTCGCTTTCGGCTCGAATTCCATACTGCTTCTCTACTCCGAAGTGAACCCTTGGTTCCTCATGTTA…	MARYKVTVEVPFLLFYGTCIMVGNLIINLMTYKVCYNILHYPEANCSRLGRYTDNETQELERIVQPHAGLMTAVTEMVPATLPVIMTLFVGSWSDKYGRKPVLLFVLTCMTVAFGSNSILLLYSEVNPWFLMLTTIPIMCCGGVTTFLTITLAYLNDMSAPHTRAMRMVTFDMVQILATLGGGLCSSYVLYATSYAAVYGIGCGIIAFCAIYTYLFVPESLDMRIEERPTVSSVFNCGNVTDLFKVALKRRLYNRRAIILLIISCVVILGFIAAGEVNVKTQFLRNKLGWTLTKRNVFGAWSS	0.546815	0	0.25586	1.10482
Pa7345-2		304	7	2.A.1.50: The Proton Coupled Folate Transporter/Heme Carrier Protein (PCFT/HCP) Family	ATGGCTTTTTTTGAAGGTATGATAGGTTTAGGTATAATTTGTGGGAGCATCTGTAGTTCTTACATATTTTATGCAACCAATTATTCCTCTGTTTATGCTATATCAGGAGGAATTGTTACTTTGGCTATTTTATACACAATTTTCTTTATACCTGAATCTTTGGAAAATGTTAACAATGAGGGAGAAATTACAATAAAAGAGCTACTTAAGTCTTTTAACATGAAGGAATTTGCAAAAGTGTTTGTTAAGAAACGCCCAAATAATAACAAAGCAATAATTTATATAATCGCCATTATGATGACGTTATATATTTTCGGACAGAGCTCCGGCAACAAGACGTTTCTGTTTTTGAGATCGAAATTCAATTGGACACTGCAGCAATTTACCTGGTACACGAGC…	MAFFEGMIGLGIICGSICSSYIFYATNYSSVYAISGGIVTLAILYTIFFIPESLENVNNEGEITIKELLKSFNMKEFAKVFVKKRPNNNKAIIYIIAIMMTLYIFGQSSGNKTFLFLRSKFNWTLQQFTWYTSISSLFFIFGGVFGTVVIHKWLRVTESVAVLMGFLSEMNGYLVRGLATRSRDIYFSACVKLLGGIISPQTRTLLARLVPSDEVAKLFSLITVLQSICGIASSPFFTLIYNSTVNTNPAIYNFVTAGINGTCVILIVIVIALENLPPCTYGKLTEDLGDVPERSSEGDEGRHV	4.43815	2.09396	5.7869	11.0732
Pa20175-1		360	8	2.A.1.50: The Proton Coupled Folate Transporter/Heme Carrier Protein (PCFT/HCP) Family	ATGGGTAAATATGAAATTACGGTGGAAGTGCCATTGGCTTTATCCTATCTCAGCTTCCAGCTATTAGGTGGTTTGTTGGTGAATTTAAACATGTACAAAACCTGCTACAACATCCTCCACTATCCAGAGAGCAACTGTTCAAAATTGGGCAGAGATAACGATACAGCTACTACTAATTTAGAGAAAATAGTCCAACCTTACGCCGGAATTCTAACATCCGTCCAGGAAATGGTACCGCTGGCTTTGCCGATCGTTATTTCTTTAATGATCGGCTCGTGGTCAGATCGGTACGGAAGAAAACCCGTTTTAATTGTCGTGCTAATGTGTCAAACCATGGGATTCATTATTTCCACTGTTCTATTAAGTTTGAAGGAACTGTCTCCTTGGTGGTTGATGATC…	MGKYEITVEVPLALSYLSFQLLGGLLVNLNMYKTCYNILHYPESNCSKLGRDNDTATTNLEKIVQPYAGILTSVQEMVPLALPIVISLMIGSWSDRYGRKPVLIVVLMCQTMGFIISTVLLSLKELSPWWLMIGTIPTMICGGTMTFFTIISSYLNDISTEHTRAMRMVVYETVMISMKLVGGLSGSYIFYATSYLTIYIMCTLLVATACVYTFFFCPESLENVSESKSSFKELFSLDNFKELYEVVRKPREHYQKTIIFLVVVTFVVLQFVGGGEGNVKILYLQNKLDWRLTRINTFGAATNLLVIISSISCTYFLQKKLKAKETVLIVFSLLSSCLVNLLYAFATNNIYIYXSKIGRA	0.102615	0	0.148796	0.618407
Pa8632-1		595	8	2.A.1.50: The Proton Coupled Folate Transporter/Heme Carrier Protein (PCFT/HCP) Family	ATGGCTCTGGCGGCTGCCAACAAACCATCCGACCCCGAAAAGAAGCCGTCCAAGGAGAAAGAAGCCCAATCGGGCTCCAATCCCCTGACCATCGACGCGACGACGTGGAAGGGCCGCTACAAATTCTTCATCGAGAACATCACCGTAGAGCCTATGCTAGCCTGCTACATAGTCCCCAGCGTGCTGGCCAGCCTGGCCACCCAGAACCTCAACCTGGAGAAGGCTTGCCGGGTGAATCTCGGCTACTCGACGGAGGTGTGCGACGCCCTAACGGAGAGAAGAACGGCGAATTACACTCTAGAAGAAAGGGAAGTGCAGCAGCTGGTCGCCTCGATGGGCGTTTGGAAGACCATGCTGCAGAGCGCCTTACCAGCGTTTCTGATCATGTTCATCGGCTCC…	MALAAANKPSDPEKKPSKEKEAQSGSNPLTIDATTWKGRYKFFIENITVEPMLACYIVPSVLASLATQNLNLEKACRVNLGYSTEVCDALTERRTANYTLEEREVQQLVASMGVWKTMLQSALPAFLIMFIGSWSDRWGKRKPCMLFPIVGEFMTVVGLMICTFFFYELPMEVAGFIEGFFPAITGGWFTMFMGIFSYIADVTTLDVRTLRIGIVNVFCSLGIPIGLALSGILYKKIGFYGVFSISAVMYIIALYYGYKSIKEPKKLDTPTLPDQPCAFIRDFFDVRHLLDTFRVAFKKGENKRRKKVMLLMLVVMVVIGPMHGEMSVGYLFTRYRFNWDEVDFSIFSTYSMVTNLIGTSFSVGVFSHILKFDDAIIGIYSSMSKILSSFVYGFATTSL…	0	0.362404	0	0.0300013
Pa10943-1		491	10	2.A.1.50: The Proton Coupled Folate Transporter/Heme Carrier Protein (PCFT/HCP) Family	ATGTCGGACAAGAAAGTATTAAAAAATTTGAACAAATTCACCTATTATTTATCGTACATAACAGTAGAACCCACACTGGTCTTGTACATGATGGCCTTCATGACTACCAGTGTAATCGAACAGTCCTTTTACGTGTACAAAGCCTGCATTGCGAATCATGGTTACAACGAAACGGTTTGCAAGAACTTAAACGAAAAGAAGTACGAAAACATTACGAAGGAAGTGCAGGTAACTACTTCTACGTTTTTGATATGGAATAATATAGCAGGACATGCTGTTCCGATAGTTTTAGCTTTGTTCATGGGCGCTTGGTCGGATAAAAGAGGCAGAAAACTACCACTTTTAATCGGACTAGTAGGGAAATTAATATTCTCAATAATGATAGTTGTTAATAGTTTA…	MSDKKVLKNLNKFTYYLSYITVEPTLVLYMMAFMTTSVIEQSFYVYKACIANHGYNETVCKNLNEKKYENITKEVQVTTSTFLIWNNIAGHAVPIVLALFMGAWSDKRGRKLPLLIGLVGKLIFSIMIVVNSLNPQWPVEYVIYTATLPSALSGADVAIFATTFTYLIDISSIEYRTMRVTILEVAYLATMPLGVALGSYLYNYVLNKSYTYMFVINCSMMVAAILYSALRLEWRTNHKQRPFSEATNKFLDFFDYNHLVTTVQVMCKKRPNGRRAYLLILLGMMTLYTFQRDEREIMYMYCQRVFHWNVEQFSKFRTVQSALQDVILLIAVPLMSRVLGLRDTVIIMFGAIMHSSARIFYATANASLLFYIGGVIASFGPVVGPVIRSLVSKIISESE…	0.162956	0	0.312626	0.79704
Pa12281-1		498	11	2.A.1.50: The Proton Coupled Folate Transporter/Heme Carrier Protein (PCFT/HCP) Family	ATGGCTTGGTATAATTATCTTACCATCGAAATACCGATGATGTTGATGGTGTTTAGCTTCATATTGCAAGCGCCAATCATGACGAATCTCTTCGTTTATCGAACATGCTACGTGATACTTAAGTACAACCAATCGGAGTGTGCACAGCTCGGAAATAACATCAACAACGTTACCAAAATATTGGAACCGAAAGTACAACCGACTGTGAATCAAATTAATATGGCTAACAACGTTATTAATACCTTCTTACCAATGATATTTTGCTTGTTCTTAGGAACGTGGTCCGATAAGTTTGGGCGAAGACCTTTCATGATAGCCTGTTATTCAGGTGCAATGGCGAATCATGCAATTAGTGTAGTAATAATACATTTCAAAGATTTGTCGCCATGGTGGTTCACG…	MAWYNYLTIEIPMMLMVFSFILQAPIMTNLFVYRTCYVILKYNQSECAQLGNNINNVTKILEPKVQPTVNQINMANNVINTFLPMIFCLFLGTWSDKFGRRPFMIACYSGAMANHAISVVIIHFKDLSPWWFTLGSIPSMLTGGVGALMIINNAHLIDVTTERNRIVRLTIFGAVTSVSSVVANLISSYIFYATSYETVYLIGLTLTIVSSLYTILFIPESLKEEKKPFTMKEIMNSVNVKDIVKYTIRKRKNNARFYLFWLIGIHVLNGLAMGEMSVFTLYLRASKLQWTLKKITLVQSAVSFGGILGNLFVTYVLHKWLRIKDVWLVILGIIMRLVGNLLRGFATNDYYIYAAYITGFFDSFPMLMLTMVLAKLVSTEEMGKILALISVVGSLVNML…	0	0	0.0218186	0.00937359
Pa14638-1		497	11	2.A.1.50: The Proton Coupled Folate Transporter/Heme Carrier Protein (PCFT/HCP) Family	ATGGCCTGGTATAATTATTTAACCATAGAAATACCAATGATGTTGATGTCATTTTCCTTTATATTACAAGGACCAATTATGACAAATCTCTTCGTTTACAGAACATGCTACGTTATACTTCAATACAATCAATCCGACTGCAAACAACTCGGTACAAATAGCAACAACATTACTAAAGTATTGGAACCGAAAGTACAACCGACGGTGAATCAGATTAATATGGCTAATAATATCATTAATACCTTCTTACCCATGATATTTTGCATGTTCGTAGGCACGTGGTCGGATAAGTTTGGACGCAAACCTTTTATGATAGCCTGTCTTGCAGGTATATTTCTGCATCAAGGTCTGAGTACTATTTTAGTACATTTCGAGAATTTATCGCCATGGTGGTTCACG…	MAWYNYLTIEIPMMLMSFSFILQGPIMTNLFVYRTCYVILQYNQSDCKQLGTNSNNITKVLEPKVQPTVNQINMANNIINTFLPMIFCMFVGTWSDKFGRKPFMIACLAGIFLHQGLSTILVHFENLSPWWFTLGSIPSMLTGGFSSLMIINNAHIIDVTTEKNRIVRLTIFGAVMSVSSVIANLISSYVFYATSYEVIYLIGLALITVSFFYTLFLIPESLKEEKKPFTLKEIMNSVNVNEIVKYTIRKRENNARFYIFWLITTHVFIHLGMGDMSIFTLYLRAKLQWTLKKITLVNSAVSFGSILGNLFVTYVLHKFLKIKDVRLVILGIAMRLLGCLLRGFATNDYYIYASYIAGFFEGFPMLMLTMILSKLVSAEEMGKILALISVIGSLVGMLS…	0.520178	30.4499	0.417673	0.137115
Pa17479-2		506	11	2.A.1.50: The Proton Coupled Folate Transporter/Heme Carrier Protein (PCFT/HCP) Family	ATGGCTTGGAACAAGTATTTTTCTGTTGAAATTCCGTTGCTGTTTTGTACGTACTGTTTTGTATTGCAAGGAGCCGTTTTGACGAATCTCTACGTATACCGGGCGTGCTACATAATATTGGGCTATGATAAGGACAATTGCAGTCAATTGGGCAACAAAGATAATCCCCTAACCGAGGCACTGGAGCCGAAAATCCAGCCCACGGTCAACCACATAAACATGGTGCAAAGCGTGCTCAGCGACGTGGCCCCAATCCTTTTCTGCATGTTCCTCGGCACCTGGTCCGATAAATTCGGCCGCAAGCCCTTCCTACTTTTATGCTTAGCAGGTTACGTGCTATCTACGCTCGTCACTACGATTATTATACATTTCGAATACGTATCGCCTTGGTGGTTTATA…	MAWNKYFSVEIPLLFCTYCFVLQGAVLTNLYVYRACYIILGYDKDNCSQLGNKDNPLTEALEPKIQPTVNHINMVQSVLSDVAPILFCMFLGTWSDKFGRKPFLLLCLAGYVLSTLVTTIIIHFEYVSPWWFIISSIPSSLTGGFTSLLMVISAYVTDVTDDSNRMIRLGLFEAYFALATILGNLSSSYLLYATSYEWIYIIATSFLVLCLLYTIFFIPESRQDRIPFSMKELINTINIKDILKESFKKRENNTRPYIVAILVCYFVYQMSLGELSVVTLFLRKKLHWTLTKITTVNSVTSVGNIFGTLFGTYVLYKWLKIKEIYVCLVSFLLLSVADVLRALALNDYYIYASYGFHIVYGLPLLMFKTLMSFMLPPEDMGKIFALMYIAVTFDHMVSS…	0.300996	68.5311	0.712762	0.423746
Pa14095-1		462	12	2.A.1.50: The Proton Coupled Folate Transporter/Heme Carrier Protein (PCFT/HCP) Family	ATGATGAATTGGTACAAGAAGATTACGTTTGAAGTGCCACTTTTGCTCTGTTTTTTTAGTTATTTGTTAATTGGTTCACTTCTGACCAACCTGATCTACTACAGAACATGCTATAACATACTAGGCCAAGACGAGTACATCTGCAACGAATTGGGCAAGGACACAAACAAAAAGGATGTGAAACGCTTGGAAACGGAAGTACAATTATCGGGCAACATTATACTTATGGTGATGGAAATGATGCATGCCCTCGTTCCCATAACAACTAACATGTTCATTAGCTCTTGGTCGGATATCTACGGAAGAAAACCTGTTCTACTGCTCGTTTTATCAGGGATGACTCTAAGCATGGTGTTATATGGTATATTAGTTTGCATCAAACAACTTTCACCATGGTTA…	MMNWYKKITFEVPLLLCFFSYLLIGSLLTNLIYYRTCYNILGQDEYICNELGKDTNKKDVKRLETEVQLSGNIILMVMEMMHALVPITTNMFISSWSDIYGRKPVLLLVLSGMTLSMVLYGILVCIKQLSPWLFLTASIPAMLSGGLPTYLTVTLAYINDTSTAESRGIRMAVFEAVMTTGMFIGTLSSSYLLYATNYQTCFFLAAGLIGLSLLYTIFLLPESLVFDDLEENTDQRVCHYKIITSIFKTAFKKRDRRQRTLLFLIIAVLTTVNFVVNGERTVKFPFLREKLHWTLIKNNVFTSISMVLNMASTVAGVYLFYKLLEIQASLLCFLGLISNSMGSFFLGIAINDCYIYGATSISLLGTIVTPLLRTELGDFIPAQEMGKIFGLLSAICGIT…	0.0463603	16.3508	1.80026	31.8344
Pa7079-1		354	7	2.A.1.53: The Proteobacterial Intraphagosomal Amino Acid Transporter (Pht) Family	ATGGAAGGCCAAACGAACAATCCAAGGCAAGGACAAGAAAATGAACTGGATAGGCCTAAAGGATGTTGGAATTTCTTTTGCCACCCCCTGGGTTCGGCTCACCGTTTTGTGGCATTATTTTTTATGTGTTTTTTAAGTTTCGGTTCCTATTTTTGCTATGATAATCCCGCGGCTTTGCAGAATTATATGAAGGCTAATCTTAGTTTGACCGAATTACAATATACTTCTTTGTATTCTGTATATTCTTGGCCAAACGTAGTTTTAAATGTAGTTGGAGGATTCTTAATAGATAGGGTTTTCGGCATTAGATTAGGATCAAATATTTATGTAGGACTTGCCTTAGTGGGACAATTAATTTTTGCGACTTCTGTCCTTTTCAATCAATATTGGCTTATGTTG…	MEGQTNNPRQGQENELDRPKGCWNFFCHPLGSAHRFVALFFMCFLSFGSYFCYDNPAALQNYMKANLSLTELQYTSLYSVYSWPNVVLNVVGGFLIDRVFGIRLGSNIYVGLALVGQLIFATSVLFNQYWLMLIARFIFGIGAESLTVAQNNYAVLWFKGKELNMVFGLQLSFARVGSTVNFLVMEGLYKAIEKDIPSGSGQYILGVVFFIAATTCLISWICSLILGIFDKRVETVVGRNNNVQGETVKLTDVKNFKLTFWLVCLICVTFYCAIFPFITIAKDFFHEQFNTTSEEANDLTSIVYVISGVSSPILGLFIDKVGMNIFWIMVGTTGTILAHILLGFFTMVPPIVPI	0	0	0	0
Pa5638-5		347	8	2.A.1.58: The N-Acetylglucosamine Transporter (NAG-T) Family	TTTTGGGCTCCGTATTGTCGGCGATGCTCATTACGTATACGGTTAATCTTAAGGATAACGGGCTGTCTGTTGATAATTCTACATCTTTATTCAATGATTGTCCGNNTCAACTCGAGTAACCCTCTCGAGCACTGCCAGAACGCGTCGGGTCCTTCGATGAGCCTGTACGATTACGGCGCCTTCCTGGACGACGTCTTCGATCGCAACGAGGACGGTCGTTTGTGCGGCGCCCAAGCCTGCCCGGTGACGTCGTCGTCTGTCAATTCGACGCTCGTCGCCGAATCGGGATTCCGGATTTTGCCGAAGAAAACGGCCGACATTTTGATCGGAACGTACGGGGCGATGTGCGGTGTAGCTCTCGTCATCTCCCTGCTCGGTTTGGATAGGATAAAAACGCCC…	FWAPYCRRCSLRIRLILRITGCLLIILHLYSMIVXXNSSNPLEHCQNASGPSMSLYDYGAFLDDVFDRNEDGRLCGAQACPVTSSSVNSTLVAESGFRILPKKTADILIGTYGAMCGVALVISLLGLDRIKTPVYQDPLEGGEAMAVVGAVKESFGDTRLQMAAPLAVFIGIEQAFMYAGFSKSYVVCTLGIHRLNLVFLAMGVLQSIAACTLSMFLRTIRRYYVVGVGFTFHGCLLMVLILWNPTEDDPALFYVISASWGVCNAIWEMLSFTFLTGQYASNWEAAFANFVFFKYLGLASFFALHGLLCNVWKLYGMSFVLVVAVVSFAWLEVRLENVRKVKNITRL	0	0	0	0.181556
Pa1204-3		531	10	2.A.1.58: The N-Acetylglucosamine Transporter (NAG-T) Family	ATGGTGTACACAATTAGCGAAAATGTCGAGAGAATCGGAGAAATTGGTAGTAACATCATGGACGCCAAATTCCAAAGGATTAATACTACCGAAAACGAGGGATCTTTCAACGAATTGGACAAGAAGGAGAAACTGAAAATTTGGAAAAACGTTCTTCTAATAGGCTTCGCCTTCATGCTTCAATTCACTGCCTTTTGGGGCGCCTCAAATCTACAAAGCTCCGTTAACTCAGAAGCTGCACTCGGCACATTCACTCTAGCTAGCATCTACGGCTCTTTGCTTATATCAAATATTCTACTGCCTGCCTTGGTGATCAAGTGGTTAGGAACGAAATGGACCATCGCTTTGTCTTTCATTGTTTACATGCCATTCATACTTTCCCAATTCCATCCTAAATTT…	MVYTISENVERIGEIGSNIMDAKFQRINTTENEGSFNELDKKEKLKIWKNVLLIGFAFMLQFTAFWGASNLQSSVNSEAALGTFTLASIYGSLLISNILLPALVIKWLGTKWTIALSFIVYMPFILSQFHPKFYTLIPSGLAVGLGGGPLWCAKCTYLTVISEAYAKLTDVQTEIVVTRFFGIFFMFYNFSQVWGNLISSAILSSGDPISMDKIGNVTSSVADVLMNATKIETNKAVIMEKQCGANFCPGNASPDTTPTLAPPSPAKINLISGIYFFCMVAAVAIVSIGVDKLSRYRKRRNDNKPATCGWKLLIVTLKHAKQPLQISILPITMFIGAEQAFLAADYTAAFVSCSWGISNIGFVMVCFGVSNGLASIFSGSLVKITGRRPVVYFAFLLHM…	40.8584	0	9.63992	0.514471
Pa8730-1		445	12	2.A.1.58: The N-Acetylglucosamine Transporter (NAG-T) Family	ATGATAAGCAAAAGTTTATTGAACGTTTTCCTGTTAGGATTAGCTTTCATGCTAATTTTCACTGCCTTCCAAACCATGGGGAACATAGAGAAAACCATATTGACGAGTATCCAAAACGAAGACAGCACATTCGACGGGGAGGCTTACTACAGTTTAGCCATAATATACGTTTTCTTTTCGGTTTTCAATTGGATCGCTCCATCCGTCATAAGCATCATAGGCCCCAAATTTTCCATGCTAATAGGCGGCATAACATACATGTTGTTCATTTTATCGTTTCTCGTACCACGCGGATGGCTTTTATACACTACAAGCGCCATACTGGGAATCGGAGCAGCTCTGATATGGACAGGTCAAGGCAATTACCTCACCTTAAACTCCTCCAAAAAAGACATATCC…	MISKSLLNVFLLGLAFMLIFTAFQTMGNIEKTILTSIQNEDSTFDGEAYYSLAIIYVFFSVFNWIAPSVISIIGPKFSMLIGGITYMLFILSFLVPRGWLLYTTSAILGIGAALIWTGQGNYLTLNSSKKDISRNSGIFWALLQLSLFIGNTFVFFAFKGQEEISQKTRTVVIVTLASVGVVGLGVVLCLPKATKEAEEDEPEEAERDVTPESPLQALFGALRLFCTGNMLLLSVTFLYTGLELGFFSGVYSSCISFTKAFEDRKQLVGVSGIFIGLGEVLGGGLFGIFGNKTVKWGRDPIVAAGFVLHTASFFLIFANLPNESPFRETEESAYITSNAVLAIFCSFLLGLGDSFYNTQIYSLLGSVYADRSAPAFAIFKFTQSIGAAASFFYAEHVGL…	0	38.3708	5.54388	27.8695
Pa2186-1		696	13	2.A.1.58: The N-Acetylglucosamine Transporter (NAG-T) Family	GGACTACCGTTGCCGTACCAGAAACACGTGAACCTCCTGTGTAAAAGCTGCTCGGAGAAAAAGTTCTCTGCAGTACTGCGAACGCTGTTCTCTGCCTTCGGTGGTACTCTTGTCAGTACCCGTGGAACTCTTGGACGTCGAAGGCGCCGAAACACATCGGTAACGGTCTTCGTCGCGCGGCTATACCGAAGCTGGGTTTTAAATTTTCGAAAACGGCCTCAGCCTGTGCCATTAGTGCTATTCGCGGCTCCTGCTGCAGGAAATTGTTCGAGGGAAGGTTTCCCAATCGGCTCGATCCTCATCCGAATAGGTGAAAATTTGTTGACTAGTCCTATCCAGGACCCAACTAGAAGCTGTATTTTTTTAGTAGTTCATATCGAGGAGGGTGATCGCGGCCTT…	GLPLPYQKHVNLLCKSCSEKKFSAVLRTLFSAFGGTLVSTRGTLGRRRRRNTSVTVFVARLYRSWVLNFRKRPQPVPLVLFAAPAAGNCSREGFPIGSILIRIGENLLTSPIQDPTRSCIFLVVHIEEGDRGLSEMTASLGAGGDSGGDANNHNHDGTNNRNDVYTVSVTGAYDNKAFKGDSNNAEPKKPPREISDEEAFQQGKFKLSTKEKWRILKNISAISCAFMIQFTAFQGTANLQSSINAKDGLGTVSLSAIYAALVVSCIFVPTFLIKKLTVKWTLCFSLLCYAPYIAAQFYPRFYTLIPAGILVGIGAAPMWASKATYLTQAAGVYAKLTDQAVDGIIVRFFGFFFLAWQTAELWGNLISSLVLSNPHGGGGSHSTNSTPDYSLCGANFCVN…	95.3119	3.56702	1278.48	1144.53
Pa3783-1		705	8	2.A.1.65: The Unidentified Major Facilitator-14 (UMF14) Family	ATGGAAAATGCTGATTTTCAATTTAACAGAGGACCACCCATGCATCCTCCAGGAGTTAGACCCATGGTGGATCCCGAAGCCGAAGGCGAAGTGGATCCATCTTTGTATCCAGAACCCAAGGACTCTACTCATAAAGTCAGAGGAAAAACCGCTCTAATAGAAATGATTTTCGGTCCGGTAGATCAAGAATTGTTAGTCGTGAAGAGTTTCTACTTCTTCTTCTATTCCGCCTTCGGGTCTTTGTTTCCTCTGATGGGAGTTTATTTCAAACAAATGGGTATGAACGCGAGCCAAAGCGGATTCCTGATTGGATCCAGGCCATTCGTGGAATTCCTTTCGGCGCCGTTTTGGGGAGGACTGGCAGATAGATGGAAGAAAGGTAAAATTTTACTATTGGCG…	MENADFQFNRGPPMHPPGVRPMVDPEAEGEVDPSLYPEPKDSTHKVRGKTALIEMIFGPVDQELLVVKSFYFFFYSAFGSLFPLMGVYFKQMGMNASQSGFLIGSRPFVEFLSAPFWGGLADRWKKGKILLLASLASWIVFTVPLGSIQPPATSCMATKNNTPILTSPEINVGRVIITKRSINMETMADYNSQIEDQEYYPSLSRKPRELQPVTVSAGQSPISVKYALNYKEKEHESWVQPIISSIVYRTQDIQKAFFLLLLLVVIGEFFSAPAVTLADSAVITLLGEDADTYGHQRMFGSLGWGLAMFFVGIALDHSTAFPNHPCGPDLKEKNYTICFATFSVLMGAALISATQISFKYEEAVTDSVVEQKTQSPTEEDRMQAQLAEQLNLPSLADTR…	0	0	8.86299	0.047783
Pa12494-1		760	10	2.A.1.65: The Unidentified Major Facilitator-14 (UMF14) Family	ATGGGTGAAGAAATAACAGCCGTAGATGTGGAAGTCAATACAGATATACCCCGAAGGGGGTTTTGCGGACTTAATAAAAATTTAGTTTTATTGAAAGTAACCCTATTCTTTCTTCATGGAGCCACGTCTTCTCTCGTTCCTTACCTAACCATTCACATGCAGAGTATAGGTCTCACAATGGAACAAATTGCTATAATATACCTTTTGCTTCCGTTTACCACGTTTATTGCTCCACCTATTACCGGTATTTTGGTAGACAAATTTGGAAGATACAAGCCAGTTGTTATAGGATGTTTCCTCTTAACTGCTATATTGCATCATTCTTTGCTTTTGATGCCCACCAGAGAGGCCCCCGGAATTGTACCAGACGGTTATATAATTAGACATCCAAAGAAAATG…	MGEEITAVDVEVNTDIPRRGFCGLNKNLVLLKVTLFFLHGATSSLVPYLTIHMQSIGLTMEQIAIIYLLLPFTTFIAPPITGILVDKFGRYKPVVIGCFLLTAILHHSLLLMPTREAPGIVPDGYIIRHPKKMYVEVWWSPCPSRECPDNEELDIVLDLCEDHCLLTQAKIEKKWKKNKAAIEINDPGDTDDLSFHIKKKKSNDTATAFTLDMHPNLGDPIEQFGIELESAEDDDDVTEFKKRFRTGMLRRHGVDMKELEHKDLRCGGIVLEANSSTQTRLSNYTNDCILQRCQFRFGGPEVCPPDFEESDPVIFWVYGLLRFLATTLQLAAVSITDPVALSLIEKYGGDFGKERLFSCLGMATFSPIVGALIDWNSERLGYTDYSAAFYAFDVLLIIA…	0.310258	0.0445456	5.15283	231.195
Pa1575-1		551	12	2.A.1.65: The Unidentified Major Facilitator-14 (UMF14) Family	ATGGTCGCAATGAAGAATTTAGAAATAAATAAAAAACTACTGCCCATGAAAACCCATTACCTTCTATGGAATGCTGGTATTGGACCTGTAACACCATATTTATCCTCGTACATTAGGCAACTCGGATTTTCCAGTATTATCGTTGGACTTATTTATACAATTATCCCAATATGTGGTATGCTGGCAAAGCCTGTCTTGGGATCTATAGCTGACAGATTCCATTGCCAAAAAATGCTGTTCCTGATTCTACAACTTTTAACTGCTGCCGCTTTCTTGGGAGTGTTTTTTTCTCCCAAAGTAGACGTTTCCAGACAAGTGAATTTGACATGCTACGATAACAATCTGGTTTTTAAAGAGGCAACGACCATCAAAAATTGTTCGCTGGACGATATTCGAAAA…	MVAMKNLEINKKLLPMKTHYLLWNAGIGPVTPYLSSYIRQLGFSSIIVGLIYTIIPICGMLAKPVLGSIADRFHCQKMLFLILQLLTAAAFLGVFFSPKVDVSRQVNLTCYDNNLVFKEATTIKNCSLDDIRKANGFSSCKLKCRVNDDVANVFCNDFKIHEFCQSYPDSLPFSAMISKGKTTIIDSSVILSIHNITIANGTTYEPTCPKDNKEFSSRCELDCSDDQILAAIPEGAIEDDKVTGMYQFWILLMFMIFAWVGQAACVSIGDAICFELLGDKPERYGYQRMWGSFGWGVVAALTGFLIDVISEGRADKNYSIAFYMAAAILFLDFVVSTQIKYDQKRIAANIFRDVGRLLLNIRVIIFLVWCLAVGMCTGLVWQFLFWLVEDLAGQTGCSG…	17.6478	1.69781	2.23394	10.2356
Pa1812-2		669	12	2.A.1.65: The Unidentified Major Facilitator-14 (UMF14) Family	ATGTCCGGTAAAATATCAACGTTTTTCAAATGGAATCCGAAATTGCTTTCGTTGAAATGCGTCCTATTTCTAATATACGGGGCTATCGGAAGCCTCGTCCCGTTTCTACCTCTTCACATGAACGACGCCGTGGGTTTATCGAAAAATCAATCGATGATCATCTCCGTGGTGGCGCCGCTGCTAGCTATGCTAGGTCCTCTGATAGCAGCACCTTTAGCAGATAGACTAGCCGGGACTTACATACAAAAATCCAAAAACGGCCCTTACCTTAGAGTCATGATAGCCGAGACTATAACATTCGCTGCAGCTCTATATTGGCTGCTCTTTATCATTCCACCAGTGAAAACTTCTTATAACGTAACTTTCGTTTGCGACCAAGATGGAGCTTACATTTTGCAG…	MSGKISTFFKWNPKLLSLKCVLFLIYGAIGSLVPFLPLHMNDAVGLSKNQSMIISVVAPLLAMLGPLIAAPLADRLAGTYIQKSKNGPYLRVMIAETITFAAALYWLLFIIPPVKTSYNVTFVCDQDGAYILQDKCGKDCTDFGNTRGSIAVKNCVYTCNITSSYTLETPVFSEEEENHDASDGDNESFYDGGIDLEADVAITTVQPDVNITFFEPHPHMCYTNASGYALCEVYTEFSQPIGFDIALRPAVPFDSPENPDGSICKHPTEESFQCRIRGDVRKNLTNYGQNNCTPVVLCELDNPYHMPGSLMKQSQCGRLSFWLYIFIRSLADMFLAATVVLLSTAVVIATRETSTGRGDVGKQFAAGALGFAVFAPIMGGLANGGYMESCICFTVLAVL…	125.9	1.41128	96.6792	3.62345
Pa1126-2		741	12	2.A.1.65: The Unidentified Major Facilitator-14 (UMF14) Family	ATGAATAAATATGTGAAATTATTTTTCCATCGGGTTTTAAAAGACCTAAAACAAAAGGAATTGCTTCCCCTAAAATTGTTATTTTTCATGCATTCCTCTACCATACTGGTTCTGTATCCGTACTTGACAATACATATGAGAGAATTGGGAATAAATGTGGAAGAAACTGCTATAATGTCTGCAATTACACCGGCCGTAGCTATTCTTATGCCACCGATAGCTGGAATGATAGCCGACAAAATTGGAAATTTTAGAGTGTTACTTGCCGCCTTTTCGGGTATAGGCGGTGGTGCTGCTCTACTATTACTGCTCGTGCCCGTAGGAAGAGTCACCTTAACCTATCCAGACAAAATTATTTTTGGCTTAACCTGCGATACTAACTCGACACCTTTGTTAACT…	MNKYVKLFFHRVLKDLKQKELLPLKLLFFMHSSTILVLYPYLTIHMRELGINVEETAIMSAITPAVAILMPPIAGMIADKIGNFRVLLAAFSGIGGGAALLLLLVPVGRVTLTYPDKIIFGLTCDTNSTPLLTLYQEHPCVPLHSDSIIDTDIKMESCGFACQAVLSKNYSKIILGTRSYDIQIYDIPKNSTIIYTYKLSEDDIFEQEQMPKRRSKIKLKNNERYRTSIRKLSKNSFYFPTVSMYNFSCNMAENGLTNCVLGTSDEVEGFQKIPNPWKAGIRLKLTDHSDTEELRQTYNVDFISKKRQSNITCLENKAILAKHISVTIPVNSNESTIKHLDLGSCSHKCIATSPRNTVCLNEKTAVELDMSLTFWSYLCVRVFVGIISGTAFAMFEGAV…	21.4628	0.154074	230.006	0.3323
Pa3159-1		353	6	2.A.1.82: The Plant Copper Uptake Porter (Pl-Cu-UP)	GCTATAGGATGCACCCCTCAGTCTGTTACTTTGTACGCAGAGTTTTTACCAACGAAACAGAGAGCAAAATGTGTTGTCTTGCTCGATTGTTTTTGGGCATTAGGTGCATGTTTTGAGGTAGCATTAGCTCTAGTTGTAATGCCCACATTAGGTTGGCATTGGCTCTTAGCTATGTCTACAGGGCCGCTACTTGCGTTTGCATTAATTTGTCCATGGTTACCAGAATCTGCGAGGTTTCATGTGGCCAGTGGTCAAACCGAAAAAGCATTAGAAACTCTGGAAAAAATAGCCAAAGATAACGGAAAGCCAATGCTTTTAGGTAGATTGGTTGTTGATGATTCTTTCACATCCAGCCCTCATCGAGGAAGGTTTCGGGACTTATTAGTACCGTCTTTGCGA…	AIGCTPQSVTLYAEFLPTKQRAKCVVLLDCFWALGACFEVALALVVMPTLGWHWLLAMSTGPLLAFALICPWLPESARFHVASGQTEKALETLEKIAKDNGKPMLLGRLVVDDSFTSSPHRGRFRDLLVPSLRMTSLLLWFIWMTCAFCYYGLVLMTTELFETSANLCSDNNAFVQTVDTCAAECRELQTTDYMDLLWTTLAEFPGIFITIAIIEKFGRKKTMAVQFITYAFCCCFLTLCTERRAFLTAMLFFARGIIAGVFQAAYVYTPEVYPTSLRAVGVGSCSAMARLGAMITPYVAQVLLKSSVTFSTTIYATAAIMAAIGCILLPIETTGKELTENVQQQAISASTNR	3.52518	0.394741	0.921101	0.342742

## Sheet: Leptinotarsa decemlineata
Putative MFS transporters identified in the genome of Leptinotarsa decemlineata
Protein ID	Length (aa)	TMD (TMHMM prediction)	MFS families	Protein sequence
Ld007350	265	6	2.A.1.1: The Sugar Porter (SP) Family	MMDKKNNSEITDTEIKAEVYVPTALEMEPKSRQQKSDTPYLYLVVITANILMFVKGTCAAWTSPVIPQLKSNDSEVNPLEEAITTVQISILFGVPELCVILGTLLFGKLPDIVGRKYTLVGISCLILLSNLTMVIFGSHVYVYIVGRCFQKLGLGLLTSALPIYLNEICEDHNRAKHGGLMMFFLPLGSLYAYLVGSVTSVRWFTLLCAIPLIPQILLLLVLVPESPIYSAAKGDEATTIKTLKELRSNKTEEEIVQDYLKIDAT
Ld023471	288	6	2.A.1.1: The Sugar Porter (SP) Family	MAGGWTAPMIPYFLSEKSHIKMTRNAADWLETSMLIGALVGLPNTFYLVRKFGRRKSLMFALSTVIVCWILIAVGDRVEYLYVARFFSGAGLNMAFVAVPMYISEISHKNIRGFLSSIGYVMMLVGVLIMYSVGPFLAYFVSPVIAISLLGIELVVCIFLPESPYYLLTLNRYEDARISSSRFRDNPAEVEVELKDMIEAIEAERNENQSSIKDLFLVNSYRKSLIIMIVLNTAQQLSSFEVILMNIHEILESAGSIYIESSTAAIIFSAIMLVASCLAALLMDNLGR
Ld018311	224	6	2.A.1.1: The Sugar Porter (SP) Family	MKLTWPEKFFIGLEYTGFTKAFVTVIALLTFQQACGSYLVFFYSQTLFQQIGTDLPPEICSIILGAALLLSSFTSPPVVDRFGRRKTLMMSTVGIMVSETFLGVYVYLQDQGVDVSTFSFLPLLALTVFILMYNNGLGPLPYTVMGEIFPSKVKVPASAVAVCFSYVLGFVVTKYFEFFFVSFGMAQSFWLFAFCMVFCLVFGQFYLIETGGKSLEEIQDILRK
Ld024605	276	6	2.A.1.1: The Sugar Porter (SP) Family	MVAAATSTLWLHIARRADVVDEELQRMRISIQSKTNTKNTARFLDLFLVRSNRKAVLIVAGLRGFQQFSGTTAITFYAQPIFKEAGDDISPHHASMIYFSVQLLVTIVSSSIVDKAGRKPLLLISMAGSALALFLEGVYFFMKNQTDIDISSFSWVPVAVLIAFVIIFSLGMQSIPILMLGELFPTTVKAYALCLADVYYSIVATIASKFLQVMKDTYGMHVAFFGFSIFSVLGLVFIAFCVPETKGKNLEEIQEFLKGRSTHDHSKCDKEECVKV
Ld012165	303	6	2.A.1.1: The Sugar Porter (SP) Family	LGVDDILRYPYHPEEVKMMKVSVRAILIALAGNLWLVLHFLAIYISLNIMSLEREDYVVTEKLSLQIYVVGAVKGSLFFCGLAHYLGRKNSISSTGLPLAVGYLLSFTENIGVFCCGRFLIGFSWGGTLAVLPIYFGEIATKSSRGIMLSTIVVSFQIGGILSMNINRFDSRIILKCVVPGLAVLFSIFFFFFGMETPHYYLLKNDKIISKSALEKLRNTTQNEIEKEFKGMQGDIIHTGEEKVMACFKANGWVKSVFVLLCLNFLQSLSVVNFMRILATEVFDRAGFNITVPQMFMIVGMYS
Ld002442	353	7	2.A.1.1: The Sugar Porter (SP) Family	MLSCPIFSRLGDIFGRKRILLLTAFVDLAVWILKAYGRNVFVFYFARILVGISDGIMFATLPAYLGEVSSPNVRGTWGNSMSVSFLTGELLVTVVGSYFNVWQTSYIFIPIPIVFFVFFSFLPESPYFYMMRGRYDDAKKSLQKLRQRDDVTADFLSLKADVDRQMSEKGTWKETLMIRSNRRALAAGIFLRISQVFGGAQAFVTFTQYIFNKSVGTISAETSSIIFISIGLLLSLFASFAGDWFGRRKAYIGSLFPCGLVLFFEAIYFFIHQEQPDIDISSYHWVPLFGMILYSIFSSYGINIMPTLMLGELFSASFRAKAMTVFQLWSVRAILVFWLLQYGLNNFMLFYPT
Ld012698	370	7	2.A.1.1: The Sugar Porter (SP) Family	MHYGWPSPFVPTLQSGQYHFQISSEEGSWLVVAPLVGAIFGAFVTALIVDRFGRKRLIIFSSLPFVTSWLLIGFADSSTLMFVGRVWMPESPYYLLMHGRTVEARKSLQTFRGVEEVTKELTRISGAIQEQADNRGSVFDLVTVKSNRKGLFITLGLRGIQQLSGTTAIIFYCKTIFKEAEGFISSSLATIIYFSVQLFLSALTSFVVDISGRRPLLIVSTTGTALTLLLNGVFLYLKNCTEVDTSSFDFVPLIALLCFVIVFSVGLQTIPLLVMGEIYPTSVKAIALCFMDIFYSVIVILISKFFHWSNDTYGMHVPFFTFSCCCLLGLVFIVFYVPETKGKTLEDIQAELRGQKQKAAVRYVEGEKFY
Ld010424	339	8	2.A.1.1: The Sugar Porter (SP) Family	MHEKTIFHAFQGTFPQLIAVLTGLADRVEYLYVARFMVGLSGDVAFVAAPMYIAEIADEKIRGFLAGIIYVMMLIGILIIYAVAPYVPFYVPSIIGAALASIQLVTFPFMPDSPYYLLSKQKPERARLHLQRLRGSENVASEFEEITAAVKRQQAEKGRPQDLFLSKGSRKAVLIMIVLNGAQHLSGISVFLMNLHEILLAADSVYMSSEIAGILFASLMLISASVADFVIDKFGRKALLITSSLLTGLCLLVLAIFFSLKKSDMDVDGISWIPLVSVMVYATVFKFGLGIVPIVMTAELFSAKVKALGMTFSDLFYLLFAWISVEVFQRLAITVGLYT
Ld003338	373	8	2.A.1.1: The Sugar Porter (SP) Family	MLTAIPHIISWILIAFCTNLYLLYLARFTSGLGDALVFASLPVYIGEITTPKVRGIWGNGLICSIFLGQFLMNAIGSYCNVQETSFICLTVPVILVVALTFIPESPYFYVMTGKDERAEKSLQKLRGIDDIEKELLQLKAAVERQMSETGTWKDLVMVRSNRRALVALVFLRFSQVTSGIFVFASYMQFIFDKAGGEIEPGVSSMIYMGLTFIIYSGGTYVCDKFGRKKSYMISMALSGLVLLSESTFFYIDKYYPAFIIESITWFPLAGLIIFIIFSSFGIGTIPTLMLGELFSANIKSKGVSIISIVFGLTVITLNYIFYFLNSYTGLFGPFLLFGCCNIVSAILTEFLVPETKGKSLEEIQLALKGMNET
Ld007892	348	8	2.A.1.1: The Sugar Porter (SP) Family	LVYVSEISHPEMRPMLLNLNSVFVAFGILLTCLFGLWFNWRTMSFLYFCFVVLISALILIIPESPHWLTVFKNDPQGTANSLTWIYSNNLVFEHEFQRISSTKKHTTENKSVFRRIKSDLNMCMEPIVYKPLIILLIIFIFQQLSGAYAIVFYAVDLFREIGGRFRNSLNEYVALAVLGTIRFVMSIISALISKKVGRRPLMFISALGMSVTSLVAGLYMCLTLVPKDVYEEMNITKDLSHKNVTLYCILGYVCFSSLGYFVIPWTLIGELLPVKARGKLGGLIVSLAYVMMFVMLKIFPFLLDIISLDYLFYIMSVINLFGFAFLYIFLPETLGKTFSDIEKFFTRD
Ld013812	369	8	2.A.1.1: The Sugar Porter (SP) Family	MLSTTSTMSVVIGILSQFILGTFFSWRTVTFINCAIPIISFMSLMFIPETPVWLITKNRYDEAKRSIAWLRGWTTIDNIENEFQELYKHNMKTKENVCTKNSLAKKLQTVKLFAKRNFIRPYLLIMLGFFLGHFNGNTPFQAYAIKIFKAMRAPLSEYYSTVLMGLVQLLGCILSVTLISFLGKRVINFISLFASGICFLIVGTYAHLNNINYMTEPVVVNATTDEYPHRWISVTFLVGSAFFTYLGIKILPWILIGELFSNEIRATASGLSAGMGYVIGFLANKLFQDMVATFSLPGVFWFYGCVGIVGTVVLHFVLPETEGKSLFEITEHFDGGTKLRKSVRRKRTFEGNVNKAFESNENGKVESNL
Ld007355	415	8	2.A.1.1: The Sugar Porter (SP) Family	MKEKIMSYHQDDQLVEEVVYTPIEDVDGTVQFKPKDSRKKNDTLFLYFVVITAPLIPQIILSLVLFPESPIYSAAKGDRVTAINTLKKLRSNKTEDEIVQDYIEIERSLTNLNEGVGCGFKELFSTRGLRMTTLIGFLATLSVSVSGVPIIMAYVAPLFNDANTNLSGNSVAMLVGVVKLTFYFVTFAVVKKVGSRPLLLFSYLATGVFLTIIAVYFYLNATNSPIVHTIRWLPIVCVLLYVSSYSLGIGSVTVSLLSELYPNDMRSTASVQIFVKGCTIVWPSPVIPQLKSNNSDINPLKDPITTAQISMLFGIPSAFRILGALLLGKLPDIIGRKKTLLVISLLTLPPHLVMVLFGSHIYVYIIGRSIAEIGFGFILSALPIYLNEICEDHNRAKHG…
Ld004292	520	9	2.A.1.1: The Sugar Porter (SP) Family	MLAGISTTLGLSLPVGYHIGVVNTPANIMKEFCNESMQTRYDLYMTKSQLDLLWSSIVSIFLVGAAIGSLGGAVLADKIGRRGVLIVSSVLGISAGLLFVVSKPTHSVEMLFLGRLLVGFSAGLTTSVVPMYLTELAPISLRGAMGVLCPLGITIGVLLGQIISIHDVLGTKDLWSYCMAAYVLPLFFSTLTLPILPESPKYLFVIKKSPNMALKQLKKIRNLEEEFLTAEINELKVEQREIEQHVGESWNMRIVLSKKSLLLPVLLVCSLQMGQQFSGINAKVNQLLNYNINWHLLSPSAIHEARIMLMCNETAHIHIVVDNTINKKCRYINCIFLAREKNCLVFYYSNVIFQEAGLSTSQGELATIGTGFCNLFMAVLSIWFTSRFDRRVCLQLSMI…
Ld000088	496	9	2.A.1.1: The Sugar Porter (SP) Family	MQHISRNCNCFQKFAQAYYFNSCSDSNTIQIFIGSFLLTNMETKRKRLRFSYFAAASVNLMTFVAGYGFAWSSPCVPKLKEETDPAFNPLSHPASTLEISWITSLHHLGALCGPLFTGYISEKIGKKATLIMFSLPQVASNVMLIFANDVTHFYASRFLLGMGTGCVFSIIPSYVAEITETEHRGRTSMFLPLMVVSAQFLVWSIGPYVAISTLAMMCLVPSALFLIVFGLYVPESPYYFAKRNKLDEAEEALVKSGAENVQSELKAILSSVQNSKIAFSFDDFRKSKAAKKSLIIALGLMFAQQFNGHPAIAAYQQTIFGSTKGSIGPEKSVMIAGFVQLLATLVTVKFVDTVGRKKLLLFSYSALLISVTGLGTYTYLQDKGLDLSAYSWIPISCVL…
Ld010426	377	9	2.A.1.1: The Sugar Porter (SP) Family	MQEKSTLSMFQGTCPQLIAVLAGTLGTISDGMNYGWSAPAIQILKGENSPVELGPNDFLLLETIYIIGGLVALPITIFAVDQIGRKRPILISAVISLISWLLIGLANRVEYLYVARFMVGLSGDVAFVAAPMYIAEIADKKIRGFLAGIIYVMLLVGILIIYAITPYVQFYVPSIIGIILVSIQLITFPFMPDSPYYLLSKENPEKAKLHLQRLRGTENVEAELKDITAAVKRQQTEKGRPQDLVLSKSNRKAVLIMFVLNGAQHLSSISVILMNLHEILSAADSIYMSSEIAGILFAVMMLMSATIADFVIDKFGRKPLLITSCLLTGCSLLVLAIFFSLKKSAPRATLLSVTITSHHIMASMAAQLQVTIASGVI
Ld012697	351	9	2.A.1.1: The Sugar Porter (SP) Family	LSIDHMTKMKKIFDCSKFNFRIFQYFAAIGGNMGMISLGMHQGWSSRALPILTSGNYSFEITNSEGYSLVSVMPLGALLGDVITAATLHKVGHNRFVIIATLPLCISWILMAFAPSAAFMFVGRFLAGIADGLYFTAFPPYLAEIAEPEIRGFLGSTYSLSTVLGMLLINTFFFFGSLTSVAVIGALISLMTLLFLPFLPESPYFYLMNKDVLAAKASLQKFNGRGEVVEELYRISKGIMEEGDDKETLGDLFCNKTYRKSFLIALMVCLSQFLSGSMAIQSYATSIFEESRSFLSADVATIIYFVTFFVSSLFSQMVVDYSGMVALMVFLEGTYLYIKAATNIDTSGFDF
Ld019480	400	9	2.A.1.1: The Sugar Porter (SP) Family	MQYSWSAPTLPILLSENAPIEVTTNQAEWLESILMIGACFGLPITMFLVDSIGRKKSLITSATTTMLAWIVIAVAPRVEYIFVARFFAGMAGDMAFVAAPMYIAEIADQKIRGFLSSLIYIMMLTGVLTMYCVAPFVPLWGPCLLGIVINCISLIVFPFQPDSPYYLLYKNEPEKAKAALRKLRSTDNVQEEFINISVAIERQKGEKGRFMDLFLISSNRKALVIMVILNSSQHLSSISVMLMNLHSILEEAGSFYVAASTGAIIFSATMIVSAMSASLAIDNFGRKVLLCCSGVVAGLSLMVMAVYFTLKNNGVDVLKASWLPLVMIILYAASFKFGIELVEKGLESKEESKEEMRKSTKTKRQPKEDSPVQSQNKRYKRIRAESNSESENTSDADSDR
Ld002438	494	9	2.A.1.1: The Sugar Porter (SP) Family	MVDEKEDFEELAVTDEAEEEGEDWPQIVAILIGCFSSLTTGMLYTWPSPFILKIAEDDNYSISEDEAAHFSTIPSISMMLFCPLSSKLCDIIGRRGTLLLSTIPYTLCWLLKVFARNIYVFYLARFLAGVGDGIVIPSLAMYMGEISTPKVRGIWGNSMTASMYLGELAITVIGNYFGVQQTSYICAPVILTFAVFFWFMPESPYFYIMEGRYQEAKNSLRIFRRKKKINKEFNELKAAVERQISESGTWRDLFLIASNRRALIAGVFLRMSQLLGGSSVFIAYTMYIFKKSGGNVSSEASSIIYMTLCFFLNVCASFTMDIMGRKIAYIASLLPCAVVLLLESVYFYVDKELPDVNVENFKWFPLAGMVMYIIFSSYGIGIVPSLMLGELFSASIKAK…
Ld003336	445	9	2.A.1.1: The Sugar Porter (SP) Family	MSSLTSGLFAAWPSPFIVKITQDMENYDISEDQASYFTIWINVGIVVLSAFFTIFRIPDMIGRKRTLMLTAIPHGSSWLMKAFSTNLYILNLARFTAGLGDAILFASLPAYIGEITTPRIRGVWGNGLICSLFLGQFLMNVIGAYCSVQQTSFICLTIPVIFLVLFSLMPESPYFYAMKGREEEAKIALQRLRGTDAVEEELTDLNSAVRRQMSETGTWKDLIMLRSNRKALTAALFLRVSQVLVGVYVFASYTQFIFQKAGGNLSSEMSSIIYVGLSFVLFSIGAYFSDKFGRRKSYTISSGLSSIVLLSEAVYFYIESNHPELNIDNIQWFPLAGMIIFIVFTSFGVAIIPTLMLGELFSASIKSKAVGVVTTLFGLFVFFANYIFYFINSYTGLYG…
Ld007352	369	9	2.A.1.1: The Sugar Porter (SP) Family	LGIFLSNVAVAFGKHIYLYYAGRSIANLCLGLLFVVLPIYLNEICEDHNRAKHGCLMMFFLPFGSLYGYLLGPITSIKLFTLLCAAPLIPQLIFLWLLIPETPVYTASKGDKGATMKILRKLRSNKTDHEIREDYNQIEAMLKANSKADRGGFKNIFETRASRKGFIVGLGCCLSIHMSGVPVIMGFLGPIFNDAGTNLSGNMVAILVGCVKLLFFFVTITIVGRFGRRPLLLLSSIGTAIPLGVLAVHFYLNSIHSPMIVNIRWLPVACVLIYIAIYSLGLGSIATSLLTELFPNNVRAIATSVIMTIGNTLLLLLTTGFPIVSHFLGVHYCIGIFSVSCVFSFIFIYYMLPETKGKSTLEIQEILSK
Ld007353	363	9	2.A.1.1: The Sugar Porter (SP) Family	MENSDPNDRKRKSDTVFLYFVLCTANVLQFEYGCCLVWTSPVIPQLQSPDPEVNPLGERITTFQISLLAGIPPLVMILAPILFGKLPDVIGRKNTMIGISSVFLLANTALSFGSHIYVYYAGRSVIGLCMGLLMIVLPIYLNEICEDHNRAKHGCLMMFFIPLGSLYGFLVGAVTTVEVFTLLSTMPLIPQLIVFCLVLPESPYYTASKGEKQTTISILERLRSNKSSEEIEADYKHIETTLKSLSKSEKGSWKDILRSKASRKGFIIGLGSCLSTQMSGIPVIMSYMGLIFNNARTNMSGNAVSILVGSVKLFCYFVTMNIVEKFGRRPLLLFSSTGCGISLGILAVYLYLNDVDSPIIDNI
Ld008519	446	9	2.A.1.1: The Sugar Porter (SP) Family	LGAISGGLIMDSMGRLNTLKLATIPSVIGWSMIASAPNIPMIILGRLLVGFATAWGTIPATVYITEISRADLRGSLVSSAPSFASLGMVICFMKGWFFHWRTVAWTANLYAVIPVALVFFIPESPAWLVSKGRIEQAAASLRWINKYQPQPENRNESLAELHLNLLQKEHQAKLEEQEKRGDFGATAKVKEFFKPTGYKPMLIICGLFFFQQFSGIYITLFYSVTFFKEVGSTINPYLASTFIAIVRMLMSCANTYMLRTFHRRPLVIASGIGMAICLGFSGMFTQWIRNGTSDQTWIPVALLLLYVVTSMIGLLPIPWTMTAELFPIEIRGVANSISYSIANLIMFAAIQSFWTLDYIFCGIAGVQWFFAVVALLASLYTYILLPETHGKKLSDITGY…
Ld012472	444	9	2.A.1.1: The Sugar Porter (SP) Family	MKTLLSRFKFRERSIQYLAAFGTKLLCLEMLQVGVSAVIKLSGKLKVACAVRPPSSNVAVMTDDATARAMPFILGIDSSINMGMFSVGSHSGWPSSSLPKLTSENSTIHLTTQEGSLLISITPLTVLLGCIVTTILMKLVGRKTMLLLMPIPLTASWLFIAMATSKIHLYIGRALGGFIDAAIFNVSPAYLSEIADPEVRGFFGTLLMVSFGLGIALFNVFVTFMSSEAIAYLIAALTLLMLITIPLVPESPYYCLLKGNTEEAELSLRKLRGKQDIQEDLDRISKSILEHGDDKGKETDMLRKKHFRRCLWTVLTLSFTQYLSGNYAIQAYYETVFQNSETISSRVANCIYYVVFFIASIVSPLLVDISGRKPLILISTGLTTLTLFATGIFMYIKSS…
Ld013862	389	9	2.A.1.1: The Sugar Porter (SP) Family	MCGIIPVGYLADRIGRKPVLLFLALPHLAAYLAFAFAKNINWYYFGRLVGGVSLASSYVVLPMYVAEISEDSYRGMLLVSYSTFASFGDLVPYIMGPYISIFWFNIILAIFPLVFFISFSILAPESPYFYVDKNDYKAELSLKKLRHGQLTFDAKNEIEEIKNEKLKNQEGDFINTLKKKYVIRGFSIALGLSCFQQLSGLGAILAYTEIIFKDAGTDVSADVASLIVGIVLFLASFGGPLMVDRKGRKFLLICSATGMIVSLGVLGSYFYLKDETDVSVKNISWLPILCLVIYTVTFNIGFGPLPYTITSEILPSNIKFFLATVASFVLWLVSFVVTKFFNDLNVALGKGGTFWLFAGFCAIALLFIIFIVPETKGKSFQEIQSILNR
Ld023152	379	9	2.A.1.1: The Sugar Porter (SP) Family	LVKQLHADKNGTLIINEEDASWIASMAALPMAAGSVLGGVFIEQFGRKATHSLSCLPFLIGWLLIAFASDKNMILAGRFVTGACLGMLGPATGVYIGETSQPSYRGFLLAGISFSVALGLFLSHLLGTFFSWRTTALICASLPVLSQIIILFVPESPSWLAKKGQPKRAQQSFYWCRGYSEEAKRELAVMLERQEQTPAGDKKTLPEKLRELLVPEFLKPLGIIVFYIVSNQWAGINALTFYTVSIMKETIGEGVNEYLAMLIVDTIRVLMSLVACVLLRKIGRRPLALVSGVGTSVSLLSIGAYSFLAKSYPQLKSASYVPMISLVAYMAFITVGFVPLPWAMIGEIFPLKNRSVGSGISSFMAFTAFFSVVKTSPGX
Ld005006	449	9	2.A.1.1: The Sugar Porter (SP) Family	MEADDKIGMGAKIEAVTYVFGSDQEKKMLGREASGLRTKLWQVLPVACASLSCLPFGLMLGWPSPTNPILLKPDSVIPISIDQSAMIAGFLMIGNTLGTPLSRKCFIESKYGLLLVGFGNGYGVGQLKIYISELCDDGLATTLTKQINLYVCAAMVAVFSFGPFLDFGQTSFIALMTSIVVFFLLMLLPSTPVNLVKAKQAGKLISFLRPSTNTSEGVNKIVRDLGLQKKKEFGLWEIIRDGALCRQFLIFAFLVFCQQWSGAPATLTYAQIMFDRSRCPHAPFLAIAYAATFFVATCLGLYFAPRFDKRKVLLLSSLSVIFLTAAKVCVIFFRLNETYWSYSSVPVMFVYIVTHTVGLGSLPVTLIGDLFPKECRIAITHFFVMFHSMLALIVTKVFQ…
Ld001259	427	10	2.A.1.1: The Sugar Porter (SP) Family	LKMMFQSWFCRGNVVQYVAAISAPLIGCIFGALIGANLTDRIGRKYTILIMAPVVFICQIGIGYATDVWYLFALRMTIGVTDGACLTAMPMYVGEIASPDKRGFLSSLVCLFFLCGALLINTLGSFFSIWTCSIVGACIPAVHFIGFIFMPESPHFYVKVKEYQKAERSLRIFRGDSNVAKELEMLKDSVRLQEEIPKFTDLFTVPSNRKATGIYVILSLAVRATAKAPFSSYTRLVFEESESSLSPIASTIACCAVELLVVMFTTYFIIDRFGKRFLAIISLAGCGVALCVMGLYFYLKDYHRDALPYLNWLPLTTLVFYTVLHSIGISYAHMCYLSELFPTNVKANALCLAEILMVSTGAISTKMFQLMNDGFGTMWVSFFCFTGFCAVNLFFIVKY…
Ld002439	458	10	2.A.1.1: The Sugar Porter (SP) Family	MQLYFSGALAWFSSGLLTSWASPFMMKISQDKENYKISEEDCLNFSTVPPIAMMITCPLFSKLCDIIGRKPVFLLSAIPQLQAWLIKAIAKDLHHFYIARTLVGIGDGILLACTPMYIGEIASPNIRGTWGIAPVLCLYVGELMITILGSYLSIEITSFVCAPLPILFVLSFSFMPESPYYLVIAGREEAAKASLRKFTGKQDIEEDYLEIKGSISRQMSEESTWKALFVINSSRRALAAGVFLRVSQMLGGATVFINYTQYIFLKSGGNVSPEVSSIIYMALWLFFSLGMTNFVEGFGRRRAYMVSLGSCSVVLLLESIYFYIDPTSFKWFPLVGMVFYIIFASFGLATIPALMTGELFSASIKAKAVSLLIIVFGLMSFLSCKVFSFLNSKFGFYVP…
Ld009993	447	10	2.A.1.1: The Sugar Porter (SP) Family	MFKLQEGAVSIMSSGINLGWTSPYLPKITSITSTIPTTSAQGSWCAIAPLLGSPFGALIAVYLADKIGRKFTTLLMAPIVFICFIFISIADSIWVITALRFIIGATEGGSYTALPMYIGEISNPEIRGFLTATIAIFAITGTLLINIIGSMMDIFTSSLVCAMIPVIHFAAFVLMPESPYYYIKKHNMKDARRSLEILRGTSNVDNEMNSLRIAVSRQERSEKSGVLDLFTVPNIRKATYIFLILCLTNKFSGKNPCMFYTETIFKETGSNINPTLSVVVYCTVELIAVASATFFIVDRFGKRKLMITSTAGCALSVFMLSLHFYLKDFHVGIVDKLNWLPITALTSYNIFFSIGLAFGPVTVLSELFPTNIKAKALGIADTFSVLMGALVSKIFQIAL…
Ld000133	452	10	2.A.1.1: The Sugar Porter (SP) Family	MSSRICLRLKIEYDFVDNTMEKEGYGWKGTFFQFVAAITANLLAITDGMTIGWTAPMIPYFMSEKTHIKMTRSQADWLENFPLIGSIVGLPFTMHLVDKIGRRKSLMFSAFVMTLCWIVIAVADRVEYLYVARAVKGFGLNIAYVAAPMYVGEISHKKIRGFLSSSIFVLMLVGILIIYSVGSFVAFFVPSVIAGSLLLSELVIFFVLPESPYYLLMRNQTDDARKSLHRFVLILSLAHFYEHLEATVEQELKEMKDSIEKDQKEEKSSLWDIFLVQSYRKPLIIIFVLNSAQLLSGFDVILMNMHEILESAGTNYVDPSFTAIIFSAFMLVASTVASLTIDKFGRKVLLIVSSLLTGVCLLILASYLNMKHSGYNVESVSWIPIVTVMAYAASFKSGV…
Ld000586	383	10	2.A.1.1: The Sugar Porter (SP) Family	LGSLLSGVLMERCGRKLALQIASMPLILGWILIAFTPNHGLLLLGRLIAGFSAGLSAAAGQVLIGETTEPHLRGMFSSVPLASYSFGILLVYALGSLLPWRYVAGLSTILPITACIVFFCLPESPVWLIRHGQIEEAKIALTWLRGGSKIKPEVLKPLIIINVFNVMQILSGTYLVVFYAVDILNHVQGGASLDNFLAAVLTAGVRFIFSLMSSFLLALVGRRFLAMTSGLGTAISALFLGTFLHQNCQGLDYIPALFILIYVAANTLGFLTLPGVLLGELFPAKVRGLAGGITFMLFNFMLFAVAKVFPFVKNSVGISGVFWIFGLTSLVASLFLFLTLPETKSRSLSEIEDYFQQKGFLWVRKDKWEEKKGRNRETEKFTS
Ld000661	476	10	2.A.1.1: The Sugar Porter (SP) Family	LIVPKMVSNNFNVQEEKTWPQVLAIVTSCFLGIPFGMLFSWSSPFIVKITEDKVNYNITENEASVFTTIPPIMMILLCPVFSKLCDIIGRKRTLMLIAVPQIIAWLLTIVSNNVWVLYLSRFFSGIGDGGIMASLPMYVGEVAIPKIRGAWGNIMNVFIYLGVFLINVIGSYCDVKQTAYICISLPILYLAIMSFMPESPYYYIKKGDPAKAKESLRWLRGKTDVDQIYEKLKIDIEKQMLETGTWKDLVSIRSNRKALLAGIFLRVSQQLGGAAAFSVYTKFIFKKSGSDISPAVASMIYTGLCFGLLFVSGFVIERFGRKKSYMGALTTCGIVLLSQAIYLFIDQQVPSIDLSSIKWFPVVGMILYVIFCSFGIFNIPTLMSGELFSTSIKAKGLSV…
Ld000664	473	10	2.A.1.1: The Sugar Porter (SP) Family	LKEMIFTHSEIDREKTWPQVLAIIVSSILAIPFGMLFSWTSPFMVKITKDKINYNITEGEASVFTFIPPILMISMSPVFSILCDIIGRKRTLILIALPQIIAWLLTIASNNVWVLYLSRVFSGIGDGGILSALPMYVGEIAVPKIRGTWGNIINVFIYFGIFLINVIGAYCDVKQTAYISIGLPIFYIAIMCFMPESPYYFVKKNDEENAKKSLRWLRGKTDVDEIYKKLKSDIERQMSEAGTWKDLVAVKSNQRALAAGIFLRVSQQLGGSAAFNVYTKFIFEKSGTNISSSVASMIYTGLCFSLLFVTGFIIEQFGRKKSYMGALSTCGIVLLSQAIYQFIDQHVPSIDVSSIKWFPVAGMILYVFFCSFGILNIPTLMSGELFSTSIKAKGMSVLT…
Ld002436	504	10	2.A.1.1: The Sugar Porter (SP) Family	LKISREDMTPDHRNELPLVEEDEELKESREWPQILAILIGSLTSLTVGIFQAWPSPYLLKLSKDKENYNISENEASYLPMINPIASVIFSPFASILCDAIGRKKVLLLTAFPHALAWILNASTNKVYLFYLARCLIGMSECMIYLAMPMYIGEISTPKVRGTFGNTLTFSIFFGSLLMTVLGSYVSVKESSYICVTLPIIFFFSFLFMPESPYYYLMKHRYEDAKVSLRTLSGKKNVDRHFVTLKALVRRQMSESGTWTDLFTVHSNRRALISCTYLRVSQVLGGFMVFFNFTQYIFEKSGNSGVSPQVSSIIFMSLCVFFNFCASLTVDRLGRRLSFMASVGACAIVLFLESLYFYLDKEVTGVDVNSIKWFPLVGLLLYIIFSSFGIAVVPTLLLGE…
Ld002441	513	10	2.A.1.1: The Sugar Porter (SP) Family	METAISGFKKTGIYPFQRIFNASSFAAAETTNRLAPPETSEDQRSYAVQEKPQTPSNVSLEASISAVTSGICFAWSSPFVLKISKDKGNYDITEEQASKFTILPFIVVIVTCPIISKLGDVFGRKRMLLMTSFIDAAVWILKATARNVYVFYFSRILVGLSEAILFTTLPTYLGEVSSPKVRGTWGNSMTVSFLLGELLATVVGSYFSVWETSYIFLPLPVIFFILFSYMPESPHFYIMKRRYDEARNSLRKLNGKKDVSEEFQSLKCDVERQMSEEGTWKETFMIDSNRKSLAAALFLKISHVFGGSHAFVTFTQYIFDKSEGTFTTEVSSIIFISLGVLLSVFASLAAKWLSRRKAYIGSLFPCGIVLLIEAAYFFVYQHRPDINVDSFHWIPIVGM…
Ld003334	486	10	2.A.1.1: The Sugar Porter (SP) Family	LAMAYFSMGEQDSVHYQDNEMTVLLKKNGISKDNEKEWRQIVAVLIASLTALTSGFHVAWTSPFLVKIAEDEEYNITESQASYFTILNTVGIVLLSPFLSAFSVTDTIGRKRTLLLSAVPHSLAWILEAFSKNLYVLYAARLSAGFGDALYISALPIYIGEVTTPKVRGVWGNSLICMLFFGQFLMNIIGAFCNVQETSYICLIVPVIFIVIFPFIPETPYFYIIQKRGEEAKKSLRRLRGKQNVEEEFRMLEADVHRQMSESGKWKDILVIDSNRKALIAAVFLRTSQLFCGFYVFTSYTQFIFEKSGGNVSKETSSIIYMGVSFICFSVASFVLDRFGRIKSYIISLCLSSTMLLLEGVYFYINRYHREIDLTPVKLFPLSGMLLFILFCGFGVGTI…
Ld003542	435	10	2.A.1.1: The Sugar Porter (SP) Family	MHFGWSSPSIPLLTNGSYKIHIDGDEASWLAVTLLPGTIVGAIIAGKCAGLFGRKKVILMTSLPLLLGWILIAVANEVAVLHVARFIAGISIGLSFTVIPMYLGEIAEPQIRGVLSSFCPLCIVFGILLINVLGNYLPINITAMISCIFPVILFVTFVGMPESPYFLFENGRFEEAKETLRILRGEDEADKELEKIRQNVFEESENMSIFKYFFLDKVNRKAALVAYGLRTIQQFCGTTAITFYCKTIFEEEQPILSASLSTNLYFFIQLCVAFFTIFVVDISGRKPLLLISLVGCSVTLLMMGAYLFVKNKLDIDWNFASFVPLVVLYLNVVFLGIGVRNIPILMMGELFSPRVKPFASCIGTIYFSLLSMVSAKMFYIINIKFGMYMSFWIYGFLSL…
Ld012699	466	10	2.A.1.1: The Sugar Porter (SP) Family	MKRNLLSRLFGNRIYQYLAAVTATLCILSSEMHFGWSSPSIPALTKGTYKFQISSNDASWLAVTLLPGTILGAVIAGTLTGVLGRRKVILFTSVPLLTGWIMIGLARNVATLYVARFVAGISSGLSFSTVPMYLGEIAEPQIRGMLASLCPVFVVLGILIVNILGNFLAIDTAAFVACIFPLLLFVTFVWMPESPSFLLQHNRIGEARATLEMLRGEEEAVKEMETLTKNVIEESKDKGLINYFFLDRVNRRCAFVAYGLRSIQQFCGTTAITFYCKTIFEDEEDFLPANVTTILYFSLQLSVAFVAIFVVDYFGRKPLLIVSIIGSCSTLFLMGVYEFLKASTEIDTDPFNYAPLLILFANIIFVSIGVRNIPLLMMGEVFSPRVKPLALCFGTIYYS…
Ld012904	501	10	2.A.1.1: The Sugar Porter (SP) Family	LFFRNIANNLITALSSNAFPLMRKLVVLRSRATIMKSNIWFCFKFGGSDEKSWPQGLAIVISSLAAFNCGLQLSWSSPFLSKISKDPRYGISEEEASYFSVIEPATMTITCTLFSILSDTIGRKKTLLIVAIPQLLSWILIATAESVYLFYASRMFAGIADGGMFITLPVYIGEVSSPKVRGTWGNSLLMGLLLGEFSIILMGKYMGVQETAFVGIVLVLVFLILFSLMPESPYLCLMRKRDDDAKQALCFLKCKRDVETDFSSLKSDVQRQMEEQGAWKNLFMIASNRKALIAGIFLRVSQPLGGTLTFVMNPEFIFEKAGVNVNSSLASVIFLAISCFVNFLVVLFSIEKFSRKTIYTISSLFSGIVLVLLAIYFFITEYIKEWNISLPWIPIAGLA…
Ld013814	528	10	2.A.1.1: The Sugar Porter (SP) Family	MTFEFAFKIKCVDFSEIRQWCEHDRGRNVFQLKKLFLETSRWILRNMNSRLETKTRNELPEWRQAVPQVIAVSIKNTLLLSFGMTLGFPTILIPALSGDDASETIKLGTEAISWIGSINLICAPLGCLMSGSLTHLLGRRMTMQLVLTYVAEVTQPRLRGMLSSTSTTSIVLGIFGQFLLGSFLSWRVLAVVNCAFPIASLILLMIIPETPVWLITKKRLEEAKKSLAWLRGWTSVENIEDEFQVLYKEITIDGDDGKELLSNKLLNMKLFGKLNFIWPYSLITLAFVLCHFNGNSALQVYAIKVFKTFKTPLSEYYCTAIMGLAQLLGCIVCITFIKFLGKRVINFISTAATGICFIIVGTYAYMNNIEYLENPANDTSSADNSTYFHQWIPVTFLVF…
Ld013861	455	10	2.A.1.1: The Sugar Porter (SP) Family	MVMHINYAYIVVFAGNLLALTGDTTLTWSSPILPKLHSNDSSINPLRNPINDDEESWIGSLQNIGAMCGIIPVGYLADRIGRKPVLLFLALPHLAAYSAFAFAKNINWYYFGRLVGGVSLASSYVVLPMYVAEISEDSYRGMLLVSYSTFASFGDLVPYIMGPYTSIFWFNIILAIFPLVFLISFSILAPESPYFYVNKNDYKAELSLKKLRHGQLAFDAKNEIEEIKNEKLKNQEGDFINTLKKKYVIRGFIIALGLSCFQQLSGLGAILAYTEIIFEDAGTNVSADVASLIVGIVLFLASFGGPLMVDRKGRKFLLSCSAIGVIASLSTLGLYFYLKDETEVSVKNISWLPILCLVIYVVSFNIGLGPLQYTVTSEILPSNIKFFLATVSGFMSWVV…
Ld014452	438	10	2.A.1.1: The Sugar Porter (SP) Family	MTVKELKICENASKDMSEKNVGKSWPQVFTIIIACFSCVSNGMLMSWPSPYTPKIIKDENYDIDEGEVLPFTILPPVAMMITCLVASTLSDTIGRKKTLFIVYIPQILAWALPAISTNLYLIYAARILEGVGDGIIFTALPMYIGEVASPTVRGTWGNSLTVLYYVGEFAITIIGSYLSVKISSLIGVILSTSLSTTYFILPESPYYLLMKDDTVNARRSLKTLTRKSDVEEDLLQLKADVDRQMSERGTWKSLFVIPTNRKALIAAIFMRFSQNMSGIVVALTCTQTIFEESGSDISPEISSICFIGFWLLLNTLASLFNDKLGRRKSYIGSLIPSGIILIALSVYFYMEQEISMKMNSGWIPITGMLLYVLFNSYGVCIVPTLMMGELFSTSIKAKA…
Ld016161	436	10	2.A.1.1: The Sugar Porter (SP) Family	LTEDETSWIASLGTITNPVGSILSGVLAEYFGRRRSIQISSLPFVLGWICLGLAQNINWLYAGRLITGVAAGMSTACYTYVGEISTPESRGFMQALGPICTSFGIVLTYTLGYYMDWAKVAYISIAFGIFSVIAIEFIPESPAYLLKQNRVTEGFDVLLWFRRNNALAQQEVDRFHENEKLNRSKTISFREMYFGPQNVKPFLILVGLFFLQEFSGIYTLLFYAVNFFKESSVDINEYVASIIVGAIRFSMSVILAYLINKSGRKILCTMSSIGMAVTMLIVAIYVKYYEVNSDQTKILSYLPLIGIMLNVAFSMIGMLPVPWVMVGEMFSIQVRPIMMGVVICIAQIFIFICVKIYNNMNTALHFSGTLMVFVAASIISAIYCKFVLIETHNKTLEDI…
Ld017082	489	10	2.A.1.1: The Sugar Porter (SP) Family	MKWHHLELEIDINTMNEGGFEHSEVNCKETPGKNWPQILAIGIACLAPLTNGLQFAWTSPFVPKITKDKEHYDISEEEASFLTIVQPLAMILCCPFSSKLCDIIGRKKMLMLVALPHTLSWILAAAATDILTFYISKCFSGVAAGITFVTIPMYIGEISCPEIRGTWGNLFSSSLYFGEFAITMLGSYFNVKETSYICIPIPMLFCALFSFMPESPYYYIINDRTEDAKDSLRFLRRKQNVEEDFKLLENDVKRQMSESAKWEDLVKINSNRTALLAALFLRTSQVFGGLTIFIVYIQFIFEKSGGNISPELSSMTYSGLSFMLNIFVVVFVVDRLERKVAYILSIFPCSIILILLSIYFYIEEYCPKINMDFLKWVPLGGLILYQIFTSFGMAIIPTL…
Ld017083	461	10	2.A.1.1: The Sugar Porter (SP) Family	MLITMVVENGQNCEDLGKTWPQILAIALAWTSPFIPKITKDKEHYDISEEEASYLTIIQPFAMILTCPFSSKLCDIIGRKRTLMLISLPQIINWILTAVATDIYTFYSSKVFSGIAGGIAFAALPMYIGEVSCPEVRGTWGNLFSSALYLGEFIMAILGSYFNVKETSYICISIPIVFIIFFSFMPESPYFYIMKKKHDYAKTSLRFFKRKVNIDHDFMLLQNDVIRQMSESAEWRDFIKIGSNKKALKAAIFLRTSQVFGGLTLFIVYIQFIFEKSGGNVSPELSSIIYTGLSFVLNIFVVIFVVDRLERKNAYICSIGPCSVILLLVSAYFYVAKYYPDSVVTSLKWVPITGMLSYMIFASFGMAVIPTLMLSELFSTNIKSKAMTIMSIIFGVLVC…
Ld017284	495	10	2.A.1.1: The Sugar Porter (SP) Family	MSYDFNSGVVIMQNRDGSLFSGTKSQLLAAVSGSLFAVSDGMSYGWTAPVIPYLIGQKSHIVTTKYEAEWLESCLMIGSFMGLPFTIYFVDKIGRKKSLLVAALISLLSWLMILLANKMWHMFIARFLFGVTANTSFVAAPIYIAEIADHNIRGFLSSVIYLSMLVGLLLVYSIGPFCSFYIPPAIGITVLAIELITFPFVPESPYYLLFKGDKENGQKSLHFFRPNKDITNELEDITKAVERQKNETARIQDLILVKSNRKAITIMAVLDAGQHFCAISVILMNLHLILDAAGSIYVDSSIAAVIFAVIMLVVACVASLQVDRYGRKALIIGSTILTGVFLLTLAVYFHLKLIGYNLENVSWIPIVVIMFYAASFKLGIGIVPVILTAELFSTKMKAL…
Ld018240	437	10	2.A.1.1: The Sugar Porter (SP) Family	MMWNGNLISFSIGTSMTWTSPEIDKLKNDTSINMTDEEGSWVSSLLQLGAVFGPVLYGFLADAVGRRYSVFSLGIPIIVCNLLMAFVKCLPVFYISRFVIGLTVGGVFAVVPVYLAEIGDATNRGLLSSLLNVFLCCGMLFTYVLGPYVSILVFNLILAIFPTAFTVAFFFLAPETPTYLFKSGKSEMARQILQKLRGPRANIDEELSAIEQTLKEESSGSFLDIFRSKGTLKAFCMAVGLVTIQQFTGINAVLSYAQTIFKYAGSSLEPEISSIILGAVQLLSSFITPTLVDRFGRKILLLVSVAGLVIAEVPLGVYVYLKVHGTDLDSISFLPIICMIAFILFYTFGIGPLPWTVASELFPNNIKSKAVSLTSVICWVLAFLIVKFFQSVADSIGMG…
Ld011393	487	10	2.A.1.1: The Sugar Porter (SP) Family	MGKGGEKFISDTNLETGLPPKSKGEAGFNGRLAFAIAASALGSSFQHGYNTGVLNNPKTVLVDWINETAMNRTGEYPNKDSVTLIFSLMTSVLCIGGMIGGATTGFVAERFGRKGGLLLNNILVVLAVICETTSKTASSYELIILGRFIIGVNSGLNAGLAPMYLAEVSPINLRGAVGTVYQLVITISILISQVLGLSSILGTDTLWPTLLAMTIVPAIFQVITLPFCPESPKYLLLSKGNESQARSALSWLRGSFDVHEEMDMMKAECDAAKLVPKVTVRELVTNSALRIPLSIALTVMVAQQFSGINAVMFFSSEIFEMAGLHGDNPKYATLAMGGINVLMTIVSLFLVEKAGRKTLLLVGFAGMVVDTLLLTVGMVFGKTSPAAGIFCVIFVLIYV…
Ld000132	488	11	2.A.1.1: The Sugar Porter (SP) Family	LTYSKVTQGQVIRVSRMVEESFGRKGTFFQFFASLIANMMAVTDGMSMGWTAPMIPYFMSEKTHIKMTRNQADWLENSLLIGAFVGLPTTMYFVDKIGRRKSLMLATSVLIICWIAVAIADRVEYIYVARFFKGLGLNMAFVAAPMYVGEISHKNIRGILSSSIFVLMLIGVLIIYSVGPFVPFFVPSIIAGGLLLIELVVFFFLPESPYYLLVRNKDDDARKSLLRTITDVEVELREMAASLEEDRKTEKSSLKDIFLVKSYRKPMTIMIALNLAQLFSGFEVILMNLHEILDSAGSIYVSPSSAAIIFATFMLVASSLASLSVDKFGRKLLLIVSSILTGVCLLTLGLYFNLKHSGYDMTTVSWIPIVAVMTYATSFKLGLGVVPIVLTAEIFASKI…
Ld002983	423	11	2.A.1.1: The Sugar Porter (SP) Family	MTSDEAGWCAIAPALGCVVGPPMAALLVDRIGRKKTVLALAPVVFFSQLGIGLIRNVWILSLFRLLIGAADGAGFTALPMYIGEISSPDIRGFLSSLICLFFTLGVLLINTIGCFLSIFTCSLICAAIPAIQFLGFVFMPESPYYYIKVKKFQEAEQSLKKFTGLENVEEEMKVLSEAVREQEEMVRNSKFTDLFVVPRIRKATFIFIIIGLALRASAKAPLLSYTKVIFDESGSDISSSLSTITYYVVEFSVMTFTTYFVVDRFGKKKLSIISLAGCAIALFLIGLYFYLKDFHNDIIGSLNWLPLASLVLYSVMFNIGLAFAQVCYLSELFPTNVKAKALSCAEISTVITNAITVKLFQVMNDKLGSLYGSFFCFSALSISILFFVVKYVPETRGMT…
Ld008127	438	11	2.A.1.1: The Sugar Porter (SP) Family	MTFVGTTGYAWTSPYIPKLSIASEENPLSKPITVIENSWITSLFSVGCICGPIIAGVFVDKLGKKKTLILFHTPIMISNVMLIFANSLEEFYISRFLLGVGSGCVYSVIPTYVAEICDKDIRGAMSMISSVVLIISISSVVIMGPYLSISTFSIICLIPSILFLLTFGPFIPESPYDLVLRGKLVEAKMSLSKFRQTTDVQKEFFEIVSSIEETRQNVSFKDMMQSKVIVKSLLITLGLLFFQQFSGSSAIVAYQQTIFDSTDSAISGGVSVIIVSVVQLIPALIASYLIDKLGRKKLLLISQMGMITSLGCIGTYFHLQVKNYDLNSISWLPLISLLAYMVFYRFGLSPIPYTIVGEIFPVHIKAKLSASVIVIMFMFCLWVTFAFPFMFDRFGTAWT…
Ld012976	410	11	2.A.1.1: The Sugar Porter (SP) Family	MTSNEVAWCIISPGIGGIIGAPIAAYFADKIGRKYTILMMAPPVFFSQLSIGYVRNVWVLFILRLIIGVADGACFTVVPMYIGEISAPKIRGFLSSLISFFFVLGVLLINTLGCFLSIFSCSIICASVPAIHFLGFIFMPESPYYYIKVNDIKAAKQALITLRNTVNVEEDLKVICDAVKLEEEMVKNTKFTDIFTVPSNRKAVSIYIILSLALAGCAKAPVLSYTKMIFEETGSSISSILSTIVFCTVELVVMIFTTYFIIDRFGKRYLTIISTAGCSITLFVMSAYFFAKDFDYDVKHYLNWLPLTSLSLYSILFSIGLSFTQICYLSELFPTNVKANALCSAEIFILFINSITVKIFQVTNDEFNSLSVSFLCFSVLCMIMLGFIVKYVPETKGMT…
Ld013648	442	11	2.A.1.1: The Sugar Porter (SP) Family	MSWTSPMLTKLNSTDSSINPLSRRITDNEGAWIGSLINIGAILGTIPISYLAEKFGRKIALLCIAVPHFTSYLSMAIVKDVNIYYFGRLFGGISVGAGYNLLPMYIAEIAQESQRGPYSVTLGIFWAFGNFLPYLIGSFLSVFWFNFVLALFPLAFFISFLFLGTETPYYLVKTGQLDKAEKVLMLLRSSGKDEVAGELSHIRTTLANEKQGNLLDVLKSSGLRKALIISVSLLAFQQFSGINAITFYLQPIFESSGTEIPSDIASLVVGACLFSSSLVGPYVIDKFGRKTLMISSCSIMALCLISMGAFFFIKEKTSLSTEPIFWLPITSLVLLILVFQIGVAAVPWTISSELFPSDLKQLAASATTFSCYFTSFIITKFFTDMTTALGTGETFWFFA…
Ld014765	456	11	2.A.1.1: The Sugar Porter (SP) Family	MDDGGTLFAISDGMTYGWTAPFIPYLISEDSHLKTTKYEAEFLETALLVGSFCGLPVTIYLVDKIGRKMSLLLASFVVFIAWIVIALGNRIEYIFVARFACGMSGNMAFVAAPMFLAEIADQKIRGFLSSIIYVMMLLGCVIVYCVGPYLPFYVPSIIGAGVAIVELLTFSRVPESPLYLLYKGKPEKSMESLKYYKPYIDVAKEMSEMVDILEKQQQHKGKWTDLITVGSNRKAILIMTVLNAGQHLCAYSVILMNLHLILKSAGSVYMDSSIAAILFSVLMLAAATFASLQIDKYGRKVLLIFSSFITGICLLAIAVYFHFKETGYDVMTVSWIPIVSVMIYAAAFKIGVGLVPIVVTAEIFPTDLKAFGMTMSDAMFIVGGIIALQLYQWMTYVYG…
Ld019772	456	11	2.A.1.1: The Sugar Porter (SP) Family	MQYSWSAPTLPILLSENAPIEVTTNQAEWLESILMIGACFGLPITMFLVDSIGRKKSLITSATTTMLAWIVIAVAPRVEYIFVARFFAGMAGDMAFVAAPMYIAEIADQKIRGFLSSLIYIMMLTGVLTMYCVAPFVPLWGPCLLGIVINCISLIVFPFQPDSPYYLLYKNEPEKAKAALRKLRSTDNVQEEFINISVAIERQKGEKGRFMDLFLISSNRKALVIMVILNSSQHLSSISVMLMNLHSILEEAGSFYVAASTGAIIFSATMIVSAMSASLAIDNFGRKVLLCCSGVVAGLSLMVMAVYFTLKNNGVDVLKASWLPLVMIILYAASFKFGIGLVPVVLTAELFPAKVKAFGMTISDLSYVGFSVITIEIYHSLRHAFGIQVPFYVFSVSCF…
Ld021081	460	11	2.A.1.1: The Sugar Porter (SP) Family	MFFFNKHFFPGTLAAVSDGMMYGWTAPVVPILLGPDSPVKTTKAQAEWLENLLMLGSFSGLGITMYLVDKIGRKRSILFSSFVTLVLWIIKAVAPRIEYIFVARAFAGAAGNMAFVAAPMYIAEIADQKVRGFLSSMIYIQMLIGILLIYAIAPYVAIYTHCIVGGSLVFIELITFPFMPESPYYLLYKDKPLEAEKSLRKLRPSNCNIEKELEEIKTAVERQKTEKGRFQDLIMVPSNRKAILIMTLLNMAQHFSSISVLLMNLHVILEAAGSIYIESSTAAIIFAVIMVVAAATSSFAIDKYGRKFLLISSSILTGLCLMVIAIYFNLKNFGYSVESISWIPIVSVMLYACFFKLGLGMVPIVLTAELFPARMKAIGMTVADGTYVISALLSLQVYQ…
Ld003335	702	11	2.A.1.1: The Sugar Porter (SP) Family	MVDPVSVADQDNETTFLQAKDIIEEESKDWPQIMAVLIELALILKEWAINMRKKDSTEFKEATVKTVWNITSKLLQEKYYKEYNIMLDLFKSVAFKQARNARDAARRNLQTDPTKRKTSSVPLTSNEMSKIINFWDENTPIGLLRKFYYIAAVELAWRGGEGAACLVDYFHIEKDNNGSPTNRIEYNPIFSKTCQGGSKNCASSKWLVQNSDNNACPVRFFIKLLSKRGTNIKTNRLFLRPNRHWKTGSDNWYDNMPLACLSTLSSGLFIAWPSPFIVKITQDKDNYAISEYQASYFTIWINVGITVFSPFFTIFSIPDIIGRKRTLLLSAFPHVSAWLMKAFSGNVYVLNLARFIAGLGDAIIFASLPAYIGETTTPKVRGVWGNSLICSLFLGQFLM…
Ld012248	484	11	2.A.1.1: The Sugar Porter (SP) Family	MEIPNDKENDLEFKRSVSKQVTLGLLTNFSNLGPSMSLGFSAVALPFLKGILTDDQSSWFASVASLATPFGCFFSGPFADRVGRRKAIFFVNFVCISGWLTIAAACRDATKIHYPLLIAGRLLTGFSTGLCSSPATVYMVEISSSELRGVFATWASISFSLGVLLVYFLGFFTGFPCVGLLFAIFFVPESPVWLVRKNHIEQAKSSMCKVFGANTYNRVIQAEVDMLLQEKGVKKINETKSWTKQVVRKINYLLKPESLKPMAIATAFFFFQQFSGTFAIIFYAIDIVENAGITFEPYMTIVVIGVVRLLSAILASFLSRSVGRRPLSIVSGIGMTASLLILTGLIFLKENGTENLTELSLVMLLGYFVTSSLGFLPIPFAVTAELFPSKIRGTATGLT…
Ld013647	611	11	2.A.1.1: The Sugar Porter (SP) Family	MKMKGKGTSAECISEDGIVITKWYDNKSVILASNFVGIREQDLCRRWDKTKKEYVEVPRPEAVRRYNSSMGGVDKHDFLLSMYRSYVRSRKWKIRLIFHAIDLALANSWLKYKNEASNLGFPQQKILDSLAFRQSVAEHLILTKTPPKRGMPSTELPNDDLERNLAAFTCGLSFGWTSPEIPKLKQLDGNPLDHLLTKPEEGWVGSFLPLAAAFGPFIAGFIVDRIGRKKTLLIGAIPFLLAFVTNIVADTVYHFYLSRFLCGLGVGIIFTALPMYIGEISDDETRGTLGSFMQLFIVLGILFSYALGPYISISSFNIVLLVPPALFIVLFFFFIPESPYYLIQNNENEAAEEALIKLRGKSKNAVQKEIEIVRIQAEADQKNKASFFDIFKSKGLTKA…
Ld015327	459	11	2.A.1.1: The Sugar Porter (SP) Family	MGMFSVGSHSGWPSSSLPILTSENSTIHLTTQEGSLLVSITPLTVPFGCAVTTILMKLVGRKTLLLFLPIPLTASWLFIAMATSKIHLYIGRVLGGFTDAAIFNVGPAYLSEIADPEVRGFFGTSQTVSFGLGISLFNVFVTFMSSEAVAYLLAALTLIMYITIPLVPESPYYCLLKGNTEEAALSLRKLRSKQDIQEDLDRISKSILEHGDDKGKVTDMLTKKHFRRCLWTILILSFTQHLSGNYAIQAYYETIFENSETMSPRVANCVYYVVFSIASIVSPLLVDISGRKPLLLLSTGLTALTLFAIGIFMYFKSSLNLDTRFEYVQLLLFLLQAIAFSAGLHTIPWLVASEIFPSNLVGTALSIANSIYSVSMPATVFMFEKTYYSIGVYVPFFLY…
Ld017084	475	11	2.A.1.1: The Sugar Porter (SP) Family	MTDEEVVENGQHCEDLEKKWPQILAIVLACLAPLTNGLQLAWTSPFIPKITKDKEHYDISEEEASYLTIIQPIAMILTSPFSSKLCDIIGRKRTLMLITLPHTMSWILAAVATDIYTFYGSKICSGMASGIAFAALPMYIGEVSCPEVRGTWGNLFSSAIYLGEFVMAILGSYFNVEETSYICISIPILFSILFSFMPESPYFYIMKEKPDYAKTSLRFFKRKVNIDHDFMLLQNDVTRQMSESAEWIDFIKIESNRKALSAAIFLRTSQVFGGLTLFIVYIQFIFEKSGGNVSPELSSMIYTGLSFVLNIFVVIFVVDRLERKSAYICSIGPCSVILLLVSAYFYVDRYYPDTVGTSFKWVPITGMISYMIFASFGVAVIPTLMLGELFSTSVKSKAM…
Ld018241	478	11	2.A.1.1: The Sugar Porter (SP) Family	MKHFQSSVTAILIVDLLATSGDVTLSWTSPMYPKLYSNDTSVNPLGRPISPDEDSWIGSLLNLGAIIGPYPYAIIAGKIGRRIALLAVALPQIISFLIMAFAKHIYLFYFARFLAGLAVGAGYSLLPMYIAEISRDDNRGAMSLTLNVFWAIGNFLPYVLGPFLTVYWFNTALAIIPITFLVLFTISVPESPYYLVEVGEIEKAEETIMLLRSLSKEEVQEELSSIKAYLKQTEDGNFWDIIKDKTLRKALLICLVLIVSQELSGFCAITYHLEPIFESASTNISADLSAFIVGFVLLISSFVAPFLVDRAGRKALIICSCLGMCLALTLLGIFFHIQDLNYCTKSINWIPIFSLMWYIVFFNLGICSVPWTLTSELFPNNVKQIASSTITSFCWVTSF…
Ld019999	482	11	2.A.1.1: The Sugar Porter (SP) Family	MLRLMSLGINQQRLTLWKPILKHPPNVAGPNGQIFVTRKAEYLGQVLASLAVSLGPLAAGLGKGYSSPAIASLQQRDADAFPVTGQQASWLASLSLLGALFGAPFGGVAVRWGRRRTLFLAGAPLSLCWIVTVFAVSVEIMCFAAFFSGFLVAVIQLSAQVYVSEIAAPSVRGGLSALLKVAGHLGVLVSFIAGAFLDWRQLAGLISLAPATMCVVLWNVPESPGWLVLRGRDAEAEKALRWLRGNTADLQLELAILQAHVLTGPVSKNHKFLLQTLRTPALIACGLMFFQRFSGANAFYFYVVSVFKETFGSTNPHSAAVAVAVVQLLSSLLSGLLVDSAGRLPLLVASSVLMTMALASFGSFAYYEEANPKTVPNLDWIPLLCVLVFTIAFSLGISP…
Ld012975	455	11	2.A.1.1: The Sugar Porter (SP) Family	MSSGINSSWTSPFITYLTSNSSTIPMTTSEAGWCAVSPALGCLLGPPIAAYLADRIGRKNTVLIMAPVVFFSQLGIGLVRNVWHLALLRLFIGAADGACFTTLPMYVGEISSPDIRGFLSSLICLSFTLGVLLINTIGCFFSIFTCSIICAAVPAVHFLGFIFMPESPYYYIKVGKYNEAKKSLKIFTGLADVDEELKSLSDAVRVQEEIVKNSKFMDLFTIPRIRKATAIFVIIGLALRASAKAPLLSYTKMIFEESGSDISSSLSTIVYCSVEFFVMTITTYFVIDRFGKKIMCVISLSGCGITLFLLGFYFFVKDFHHDISRYLNWLPITTLTAYSVLFNMGLSFTQVCYLSELFPTNVKAKALSFAEISTVLTNAVTVKLFQVMNDGFGTLSGSF…
Ld000131	474	12	2.A.1.1: The Sugar Porter (SP) Family	MENDKKRKSWSELMMENKETEKNVSYGTIFQIYTSFIVGLLAITDGMAYGWTSPMIPYLTSDKSHLKMSLHEAEWMETWMMIGVIFALPITVQAVDRIGRRNTILFSCIILVACWIGITIASRVEYIYAARFLKGVGLNMAYVAAPMYLGEIAHKNIRGLMSGIVFTLMMVGTLLIYILGPLVPYYVPSIIASVLLSTQVFAFFFLPESPYYLLNIKKYEEAKNALQRFRGNSDIEEEFEEIVKTMESDKQEKSSSLKAIFQVKHNRKSLIIVLVLDLSQPFACQEIMLMNLHEILNSAQSTYMSTTSAGIIFGCIMLVSAIVSSLIVDRFGRKFLLITSSISTGICLVTLAIYFHMKRSGHNLDSLSWIPIVSVLVYAFVYKIGIGMVPIVITSEIFT…
Ld000136	460	12	2.A.1.1: The Sugar Porter (SP) Family	MIENSEKKGSVSNGTIFRLFAAFIANLMAISDGMTVGWTSPMIPYFLSDKSHIKITQNQAEWLETWLLMGAIIGLPLTIFFVDKIGRKKSLLLASFSLLVAWIIIAFAQNIETIYVARVISGIGGDMAFVAAPMYIAEMADQKIRGFLSSIIYLMMLTGVLTVYIVGPYLPFYVPSLIGVILLSIELIVFSWLPETPYYLLLNNSNEKAKMSLQKFRSAGSVEKELAEISLAVERQKAERARPQDILLVRSYRKAMLIMAMLNAAQQLSSINVILMNMHQVLEEAGSIYVAPPIAAIMFAGLMFIAAAFASVTIDRFGRKKLIMSSSILTGFCLLSLAVYFNIKNAGWEYKSLSWIPIVSVMTYAAVFKVGLGMVPIVITAEIFASKMKALGMAIADGI…
Ld000607	495	12	2.A.1.1: The Sugar Porter (SP) Family	MDKQVGSEKSGHACKEVIYTPATNDAKNQELKSEEKNRSDTAFLYFSSLAALCVSFTYGCNLVWTSPVLPKLRDNDTNVNPLGAPIETGEISLMVGLPSALSLIASFFMAKLPDIIGRRETMKYMSIGMILSNIAVAFGSHIYIYYVAKSTFAIFAGSGLIAVQVYMSEIVEDHNRGKFGCLMGVSLPFGNLYSFVLGPVTTVRDFTLLSVVPLVFSLVFFYTIVPESPVYLAMKGKREETIKALTKLRNNKRSKEIEQDYLVIEDLTKSKRKCEKRGYLNLFDTPALRRAVMVALVVNMTQHLSGVVIIMSFLGPLITEAGTQLSGNTVAIIVGILKVSLFFSTSHMVERLGRRPLLLFSSFSTGLPLFLLGLYFFWKNTNAEFIENIRVLPIISILA…
Ld010106	488	12	2.A.1.1: The Sugar Porter (SP) Family	MSNQSDEGKKDFYVNKNVVKWDLEQLKCEETKEDSVFLYTSAISVNVLIFACGSGFGWTSPVVPLLKNNDPEINPLAKPISPLEESWIASLYCLGASIGPLFAGKLADVLGRKRTLLTLAIPKLACLLILSFAADIWLFYVTRLFMGLVVGSVFAVVPMYLAEISETHNKGRVGALMVVFLTSGVLYVFLIGPYLSVKVLTLCCALPVILFLVIVGIFIPESPVFLVRSRSHDKAVEALTKLRNRSQAQVQAEILNISERLELEGNERHGGLSFIFKDKGMRKSLVISIGLLMSQQFSGINAVIAFLDPIFDASGTGIPTNLSTILIGFIQVLATIVTAAIVEKLGRKVLLLISSAGTSISMALLGLYFHLQDGNVTLGEKLFWLPIVSLISFIIVFSF…
Ld010427	502	12	2.A.1.1: The Sugar Porter (SP) Family	MQEKFTLSMFQGTFPQLIAVLAGTLGSISDGMHYGWSAPAIQILKSENSPVELGPNDVRWLETLYMIGGFAGLPITIFAVDKIGRKGSILISAVISLISWLLIGLANRVEYLYVARFMVGLSADVAFVAAPMYIAEIADEKIRGFLAGIVYVMMLVGILIIYAVAPYVQFYVSSIIGIILVSIQLITFPFMPDSPYYQLSRENPEKAKLHLQRLRGTENVEAELKDITAAVERQQTEKGRPQDLVLSKSNRKAVLIMFVLNGAQHLSSMSVILMNLHDILSAADSVYMSSKIAGILFALMMLMSAIISDFVIDKFGRKPLLITSCLLTGCSLLVLAIFFSLKKTGMNVDYVSWIPLVSVMVYAVVFKFGLGIIPIVMTAELFPANVKAMGMTIADFFYV…
Ld010792	485	12	2.A.1.1: The Sugar Porter (SP) Family	MEQDRYSLINQVNSNQESGYESVNASSLLHEGTPNRFRQYFAALAATFSALAAGTVLGWTSPILDDLQAGKYHNISLDRNQIGWTGSFATLGGMAMCIPTGFICDIIGRKKTLLSLFIPFSVGWLLLIFADNVLMLYFGRLITGLAAGACCIAAPLYTSEIAHKSLRGTLGSFFQLMVTIGILLAYIFGKFLNPIHFTIWCACIPFIFVILFVFQPESPIFLLKIGRYNEARSALSKLRGPTYKIDTEINEIEGFLKESTQTAVSLYETFTQKSVVKALVVTSSLMFFQQFSGVNAVILYTSEIFKSSGVNVDPKTASIIVGAFQAVATFAASLVVDRLGRRILLFVSTLFVTITTFLLAVYFTLKYRVDVDETILGKVWFLPVGALCIFMVAFSLGLG…
Ld010794	481	12	2.A.1.1: The Sugar Porter (SP) Family	MFSEKTNKMADNGTSKTLPQYVAAISVCLGAVAAGTVLGWTGNISEKLKQAELNDIFIDESSLGWIGSFMSLGAMVMCFPIGILIDIIGRKWGCIMTVFPFSIGWLLIIFSSNPGMIYAGRFLTGLAGGAFCVAAPLYTSEIAQKDIRGTLGSFFQLLLVVGILITYVAGACMSPTNVSILCAVIPLIFVAVFFFQPETPVYLMKKNKTSEAIKSLQRLRGSSYNVDNEIKEIREAIENDQKANVPFFVALRSRASIRALCICFGLMFFQQMSGVNAVIFYLSDIFKASGTSLEPSTASIIVGVVQVIATFVSSMVVDKFGRKILLILSAAVMMISGLTLGIFFTLKDRDILDDSQLEKIGFLPILCLIVFIAMFSIGFGPIPWMISSELMPEEIKSVA…
Ld012700	480	12	2.A.1.1: The Sugar Porter (SP) Family	MKISTGSSLKIQQGKASFQYFAAYSATLTIITSGMHYGWPSPSLPKLLHENSTIPVSNDEGSWMAVMPLLGAIIGSLIVAVTVDVLGRKRTILLSSFPFFASWIMVAFSTSVTLLYTSRFIAGVADGLVFSAVPMYIGEIADAKIRGLLGTAVSVTWIFGILLINVVGSYLTITVAALVSSILPIVSFLTFVWMPESPYFLLMRGNQAEATKSLQTFRGLQDVDSELNRIGCAIKAQMLNTGKFLDLFTVESNRKAVYIMLILRAAQQLSGTTAITFYTQLIFEESGTKISSEVATIIYFSVQLVLGMFSSSIVDRAGRRPLLIASSIGTFLALLVEAVYFYLKTSTDLDLSAFFAVPVVALIVFVIVFSAGLQTIPLLMISEMFPANVKAFAFGLADI…
Ld013643	482	12	2.A.1.1: The Sugar Porter (SP) Family	MGDNYLETATPILEDVVPSKKLNQYLAATSVSLGAFCAGTVLSWTSPALTHIVLQPMNQTNTTIAPSNISHTSPGFKITENEGALVGSILTIGALVSAIPVGYLADRFGRKVTIIGLAVSFLINWVIICFSSNLIMVLVARFFAGIGLGGICVVAPIYIGEMAEARNRGTFGSFFQLFLSCGILFCCVVGYFTDWVGLALVLGVTPILFGGSFLFMPETPVYLVGQNKVKQAETNLKKLRGSMFNIREELREIERQLLETKLKKANLTDVITNKANLRAVISIVGVLGFQQMCGINAIVFYTVTIFEAAGTDISPFLSAIITNLVQVVVSYFSVLVIEKANRKFFLMISSAGMMLCMVSLAMFFHLKLLQVDVSHLSFLPLASTMLFMVSFSFGYGPVP…
Ld013710	535	12	2.A.1.1: The Sugar Porter (SP) Family	MTIQCYHCHVKYNSLVNIEDTIGVNKNSIKDNSINITIIILFILPKLNSKEIFLNVIMTRAEDQDEVVYKPTTESELFQKLKPQNEKKKDTCLFLYFTSIVVNLLPLTTGMAVTWTSPVSLKLLSSDPIINPLGKPVTTLQLSFIGSFPSLGAISGLMLLGSCFDIYGRKKIMLALSSLLAVSYIILAFSTNIYFYYASMVAIGLALGVGTAGTTLYCSEITEDHNRSKFICFIGLSLPLGNLLAFVLGPFFSVKVFSLMCSIPSFINFFCFSIILPESPVYLLSKGDVENAKKALTELRNKSLKEIEKEIEMIQFTLMQNMKSEEKGLVYLVKNRASRKAFIIAAVMFSFSLTGAPSIIAFLDLIFQEAGTNISGFVSTITVALVQVIGCIVASMIVE…
Ld015226	489	12	2.A.1.1: The Sugar Porter (SP) Family	MTDHTKISDRQLEVLYEPINFEESRKTCDTKKRRDTGFLYFTLLSANLAMFSNGSYLVWTSPVIPQLKSNDSDINPLGEAITTGQISMLVGLPFFSGMLAPLLLGKLPDIIGRKNTLLCISAGALIAHIAVAFGRHIYVYYVGKAIIGLTFGLLFVVQPMYTNEICEKHNRAKHGCLTMFFVPLGSVYSFLLGPLTSVRSFTLLCALPLVIHLILVYSLVPESPYYTASRNRREATIQILEKLRSDKSPAEIEKDYTEIEATLGTRRTRKVLSGELFSSPLLRKGFIVGLGTCTSTYVTGVQVLMAFMAPLFNDANTNLSGNTIALLVGITKLSFYLIAAFIVGKLGRRPLLLFSSFGTGICLAIIALYFYLKQINPSLVESFRWLPILSIVFYISCYS…
Ld015860	454	12	2.A.1.1: The Sugar Porter (SP) Family	MSEGKKLHQYIAAVSICIGSLAAGTILGWTSNITDELKAGKLNDLDMDDTELGWTGSCMNLGAMIMCFPIGWIADWLGRKPTVLLTIIPFTIGWVLITFAQHVAMVYVGRVLVGVGGGSFSVIAPLYTSEIAQTEIRGTLGTFFQLFITIGILYSGVFGYALPMMVFNFACLIVPLVFGVVFFFQPESPVWDLKKGRNVNAEKNFKKLRGEEYDASGEVAAILKEIEEDKQRQNFWVAMKTKASKRATLICFSLMFFQQFSGINAVMFYSKEIFIDAGSSLPTPWCVIIIGVVQVIATLFAAWAMDKAGRKVLLMASGGGMSFSSFLLGLFFSLKNHEVLDKDGIENIGFLPILSLVIFIIAFSVGLGPIPWLASSEIFSPDIKAKCSSAAATFNWFLA…
Ld018242	482	12	2.A.1.1: The Sugar Porter (SP) Family	MATIFNYHLIVVLTADLLATAGDVTYSWTSPIYPKLYSNDSSINPLGTPITPDEDSWLGSLATVGALLCFLPYGYISGKFGRKIALLAVAIPHIISFTIFAFATHIYLFYAARFLGGIALGGGYFLLPMYISEISRDANRGAMSLTLNVFWAIGNFLPYAIGPFMSIYWFNITLALIPTTFFVLFIILAPESPYYLVEVGRIKEAEKSLMLLRSCDEEGIKEELRSILAYTNIAEDSNFWETIKDKSLRKAFCVSLVLIMTQDLSGFTVITNHLQSIFESAGTNMAPEIAALIVGLLLFVSSFIAPFLVDRAGRRPLTIWSCLGMCAALTMLGAFFYFQSREFGTRFINWMPIFSLIFYIVSFNMGICAMPWVLTSELFPNKAKRVAVSFATVSCSIMS…
Ld020164	492	12	2.A.1.1: The Sugar Porter (SP) Family	MGNLKEHEITLQEVIYKPKSSTGGSTKLNQENEEKKMTSPFLYFVSFIVNLMSATFGILAVWISPVSLKLLSNNSDINPLEEPVTPVELSFLGSLPVLGNLIGFLLVGNCFDIYGRRKGLLVISAIIIADLICLAFSTHIVLYYIFLFMNGFAFAAGMLGTTMYSSEISEDHNRAKLACFISMGLPLGSLFGYAAGPICSVKLFTLLCTLPMAIYFVIFITILPESPVYLIMKGNMNGAKIALSRLRNKSHRFVSKEVETIEIALSVSSKSETSATFVSLVKNKSTRKRLILANMVWAFAFLTGAPGLMSFLGIIFEESGTGVSPFISSIVAASVQVICAFIASFIVESYGRRCLLLISSLGCSIPLSLLGLFFWLKQQGSPLMESIGWMPVTSVILFC…
Ld000129	473	12	2.A.1.1: The Sugar Porter (SP) Family	MIENNEKKGSVSNGTIFQLFAAFIATLLAVTDGMSYGWTAPMMSYFTSEESHIKMTLEEVEWMETWLMIGTIMALPVTVISVEKIGRKKTLLISCTILIASWIMIAVGGVIEIIYAGRFMQGSGINMAFVAAPMYVGEIAHKNFRGMVASTVFVMMMFGVLLDYSSIPFVSYYVPPIIAVCFLSTQLIVFSFLPETPYYLIKIKQYDKAKKSLQSFRGNSNINDEFEEILREAEIYEKENMSALKAIFQVKSYRKALLIVIFLAFVEPFSCQEIILMNLHEILNSAGSVYMDSTYAAIIFASLMMVSALASSIMVDRFGRKLLLIISIILTGLCLLTLGLYFHLKRAGFALDSVSWIPVVAVMVYALVFKVGLGMVPIVIATEILTVKIRALGMTLGDG…
Ld000606	495	12	2.A.1.1: The Sugar Porter (SP) Family	MKEQVEKEKISHVFEEVVYIPTTYDLKDQELSSDKKNKSDTAFLYFSALTALLLIFSLGCNFVWTSPVLPKLKDSDPNVNPLGEPIETSQISLMVGIPSVLSLFSTFFLAKLPDILGRRGTMKYMSIGMIISNIAVAFGTHIYIYYVAQTVFYIFAGTASIAVQVYMSEIVEDHNRGKFGCLMGVALPLGCLYSFVVGPVTTVRDFTLLCTVPSVISLIFFYTSVPESPVYLAMKGRKEETIRALRKLRNNKSSKEIEQDYSKIEDLSKTRTKSEKHGFVNLFNRPVLRKAMMVALIANMTQHLSGVAVIMPFLGPIFTEAGTQLSGNTVAIIVGIVKVSVFYSTSHIVERIGRRPLLLFSSCSTGIPLFLLGLYFFWKNNNSDFIENIRLLPIVSILT…
Ld000660	490	12	2.A.1.1: The Sugar Porter (SP) Family	MSEVLSEKDGTKRRINSITSLEHEAVTEMGLKEGVEQEKVWVQVLADTVACLSAVSVGLLFSWTSPFIVKITGDKINYDITDDEALYLTVIPPIAMVLCCPIFSKLCDIIGRKRTLMLITIPHLMSWILTIVSSNIFVLYFSRFWAGAGDGCLFAALPMYVGEVSTPRVRGIWGNLVNVFTYFGVFLINAIGSQFSVEMTAYICIPLPIIFCIAMSYMPESPYWFIMRDREDDAKASLRRLRSKENVDDIYLQLKSDVARQMSEKGTWTDLFMNETNRKALIAGIFLRVSQLLGGVTVFSVYTQYIFEQSGAELSSEIPAMIYTGLCFVLIFIAGFVVEKFGRRKTFMNSILFCGIVLLLEGIYFYLDTEVASVDLSSIKWFPIVGMILYIIFCSFGII…
Ld002440	479	12	2.A.1.1: The Sugar Porter (SP) Family	MGLSKRDLGYFTNSSQTDRYIFFSASLSAITCGIGFSWSSPFVLKISKDKQNYDISEEQAAHFTMLPFLVVMVVCPIFSKLSDVYGRKRILLVTSLVDVTVWILKATARSVYVFYIARLLVGVSEAIMFVALPAYLGEVSSPKIRGTWGNSMTVSFLLGELLVTVAGSYFNVWETSCIFIPIPVLFFILFSFMPESPYFYIMRGRYDEAKMSLQRLNRKKDVTADFSSLKADVDRQMSEHGTWKETLKIDSNRRALAAALFLRVSHIVGGGHAFVNFTQYIFDKSEGTFTTEVSSMIFMSLVVSLSIFASLGVNWLSRRKAYMGSLIPCAAVLFIEAVYFYIHQHRPDVNINSFHWIPIVGMILYSIFSSYGINLMPTLMLGELFSTSFRLKAMSIFLV…
Ld007351	503	12	2.A.1.1: The Sugar Porter (SP) Family	LIFLFFQDSIDMKNIHNRGIDDFKEVIYKPVCSEFNVQEKPNSTKKNDTWFLYFSVLTANLLTVVYGSCLVWTSPVIPQLKSTNPEINPLGETITTYQISILVGSSSLFTIFGSLFFGKLPDLIGRKNTLICISLGTLLSNIAVAFGRHMYLYYAGRSIANLCLGLLFVALPIYLNEICEDHNRAKYGCLMLFFIPCGSLYGYLLGPITSIKLFTLLCVAPLIPQLIFLWLLIPETPVYTASKGDKEATLNILKKLRSNKSAQEIEEDYKQIEVTLKASSKAGSGGLKRMFKTTALRRGFIIGLGTCMSTYISGVPIIMGFLGPIFNDAGTNLSGNTVAILVGCVKILFYFITTTIVGRLGRRPLLLFSSMGTAMALAVLAVYFYLNSIHSPIIADIRW…
Ld007354	493	12	2.A.1.1: The Sugar Porter (SP) Family	MNCHQDDKSFEEVVYAPTEAEEGKIQLKPKKSRKKNDTLFLYFVVITASLQIFVKASTIVWPSPVIPQFKSNNSDINPLEDRITTAQISMLFGIPSAFKILGALSLGKLPDVIGRKNTLLAISLLTLLPHLVMVLFGSHIYVYIIGRSVVEIGLGFLLSALPIYLNEICEDHNRAKHGCLMMFFLPLGGLYGYLVGPVTSVRWFTFLCAAPLIPQIIFLLVLFPESPIYSAAKGDRITTMNTLRKLRSNKTEDEIAQDYIEIERSLMNRNEGVGCGFKDLFSTRGSRMATLIGFLSSVGLPVSGVPSIMAYVAPLFNDANTNLSGNLVAILVGVVKLTFYFITFAVVKKVGSRPLLLFSYIATGAFLTIIAVYFYLNTTNSSIVHAIRWLPIVCVLLYI…
Ld010105	494	12	2.A.1.1: The Sugar Porter (SP) Family	LKSMEKETDEFLNKNEIEAGKHNILGKIEIETSDKIERGRTTFLYLSAVTANLLMLSCSSGFSWTSPVFTLLKKSNLEENPLGRQLTPLEESLITSLYCLGATAISPFAGKLADSLGRRRLLLWIAFPKVICLLVLAFATNIWIYYITRFLMGIVLGIVFTVLPMFLAEISELHNRGTVGSIMNIFINFGILYIFIIGPFLSVKALTLCSIIPLLLFIVLFGFFIPESPVFLVSKNRNQQALKALVKLRGKQQSQVQDELGKLSKMIENGRKQRTNISNIFKDRGLSKGVVISIMLPLLQQFAGIYAVLAFMGPIFDASATGLSTYVATNLVCTIRVVSTFITAALMERLGRKTLLLISSTGTGVSLVFLGLYFYFKNDLEYDMSLFYWLPVTSVITYM…
Ld010774	488	12	2.A.1.1: The Sugar Porter (SP) Family	MHQKSFLYMFQGTFPQLIAVLTATLGAISDGMNYGWSAPGIQVLKRKDSPIDLKENDYIWLESIYLIGGLAGLPITIFAVDKIGRKGSILVSAIISLIGWVLIGFANRVEYLYVARFMVGLSGDVAFVSAPMYIAEIADKKIRGFLAGIIYVMLLIGILIIYAVTPFVPFYVPSIIGGVLVSIQLVIFPFMPDSPYYLISKDNPEEAKLHLQRLRGTADVDTELSEISVAVKRQQAEKGRPQDLVLSKSNRKAVLIMFVLNGAQHFSSISVMLMNLHEILSAADSVYMSSEVAGILFAAMMLISATIADFVVDKFGRKALLTCSSLLTGLSLLVLAVFFSMKSNGMNVDSISWIPLASVMVYAAVFKFGLGIIPIIMTAELFSAKVKAMGMTISDFFYV…
Ld014836	468	12	2.A.1.1: The Sugar Porter (SP) Family	MSDHQNRYFLYFAVISVNLLAFSLAGAFSWGSPTLPKLTSSDAEINPLEAPITVFEEACVTSILFISSIIGSTISIVIAELLGRKKTLIIMALPMLAGYALMAFATKINLFYIARFMLGITVGTVLSVLPSYVGEIAEDENRGILGAVMGISVAVGHLFTYAVGPFLSVKAFSLVQLVPLILFYITFVPFVPESPYYLLAVDGKNRAEKCLKKLRGGEEITVIQKELIYIEKCVKDSQANKTHVKDMFKSRAFVKGLTISVGLQALQQLSGIGAVLAYMQTIFESSGSTIPSSVAPIPPAVVQIMSNIIIIFLVDRLGRKPLLIISGLGNSLSLISLGTYFFLKNNEFDVDAIWWLPICSLIIFFFFFNMGFASLPWTISGEIFSPNVKSLGSSISSCS…
Ld018243	465	12	2.A.1.1: The Sugar Porter (SP) Family	MTKSYLNYNVLVISTVDVPLSWPSPMIPKLNGTLDNPLGRPITPDENAWIGSLVPIAAAIGAFPFGYLSDKFGRKIGLLCTAVPLIISFFTLAFGTQIEFIYFARIIAGLAMGSGYALLPIYLGEVSKDSNRGMISQAMNVFWALGNFFSYSTGPFLSYKLFNLLAGGIPTTFFVLFLILAPETPYYLVSQNKTKEATKSLMLLRGVNEEDAEKETKIIIQLLEKEESGRLRDLCANPAVRKAFVICMALVLAQELCGFTVIFIYLQSIFEAAHTKISSEISSLIISVFVLLSSFVNPFFIDRSGRRVLIIISFFGMFVSLSGLGAFFYIKDSTELSTDPIYWLPVTSIVAFIFSFNFGISAVPWTLTSEMFPNNVKQVASTTISSVSWALSFVLTRFF…
Ld019145	537	12	2.A.1.1: The Sugar Porter (SP) Family	LQNTDSPCISTCTTATNLSSLGDFQSNSTINSQKKMSKDNNIRMAIQEIEPLQKKQEEQQPNETGEVSKSSFSQIKTQLLAVFSVSLISLVIGYSTAYTAPAQLSLERDFNLTAKGGEMSWISSFMPLGALAGGVIGGTMIDYFGRKWTFLLTNIFFLVAWLISFSAQTYIYLYVGRIITGIAVGITSLAVPVYTAEIIQPEVRGTLGLLPTAMGNIGILVCFLFGSFLEWRNLALIAVMLTVPFLIMIWFIPDTPKFLLSKGQHDQAKDALKWLRGNDTNIDTEFLDLQKIQKKSDDQNESMMIIFSASNLKPLGIVLGLMLFQQFSGINAILFYTTKIFKESVSSLDENVCTVIVGVVNFVSTFVATILIDKLGRKILLYISSVTMIVSLVVAGAYF…
Ld000005	483	12	2.A.1.1: The Sugar Porter (SP) Family	LRMNFEVLQFFDYTLLVVCTVDLLAITGDSALTWASPMYPKLYSNDTSVNPLGRPITSEEDSWIGSLLNFGAVIGPYPFVYIAAKFGRKVGLLCLAIPHIISFLTLAFSGNIYSYYFARFIGGMSVGGGYSLLPMYIAEVSRDANRGAMSLTLNVFWAIGNFMPYAIGPFVASWTFNSIIAVIPITFLILFVFIGPESPYYLAQVGRTEEAEKSLRLLGRKDVKQDLHGIQTYLKMNERGSILGIIKDRNLRKAFIICMVLVAAQELSGFCAVTYHLTLIFDSAGTDISPDISALIVGFTIFVSSFISPFLVDNAGRRPLTIYSCAGMCVAQIMLGVFFHLHDYTDVEAKWIQWIPLTALILYILFFNLGISTVPWTLTAELFPNNVREVVASATSSFC…
Ld002264	584	13	2.A.1.1: The Sugar Porter (SP) Family	LKALKEDDEFDGIGLNIACKLRRMDGDQKLYAEMLINKVLMHGVKARLQEETDFLGLKFVQPQTPVRRVETQIPCSFGQDENLFQTTTSIRELEGEVPQTNTWYLLMLTLITSCLNFTSLNRNCFGASDMFSQKRYLDYVYLPANIANLLCFTAGTVLTWSAPVSDDPVDITVGPFGREITLEESSWISSLPLFGAALCPFLFGYMADRIGRKPTLLYLAIPYFAGYMMMSFGANVKMFCLGRFITGIGVGGVFTVLAMYIGEISTKNNRGILTTSMTSFFCLGMFFSVCIGPFVSSMIYNLVLAAPSLIFLVAFYYFGTESPYHLVSIKQNDLAKQVLKKLGRTPEELEEEFQEIQTSVQDLKEDFNVLDIFRSKPLIKGLVISTSLLVFQQLSGINA…
Ld000130	489	13	2.A.1.1: The Sugar Porter (SP) Family	MKLFLSLIPVFLLKLYHFTMIEKNELKETVSDGTVFQLFTAFIATLLAVTDGMSYGWSAPMTPYFISGESHVKMTLQEAERMETWLMIGTICALPVTVFAVDKIGRKKTLLASCVVLIICWIMIAIGRRIEILYAGRLLQGSGVNMAFVAAPMYITEITQKHFRGMIISTVFVMMMFGVLLVYSTIPFVPYYVPSVIAVALLSVQLVVFSFLPETPYYLIKTKQYEEARKSLQSFRGDCNIDKEFNEILKEAETHQKENVSALKGMFLVKSYRKALIIVFFLTICQPFGCMEIILMNLHEILNNAGSVYMDSKYAAIIFASLMMVSALASSFTIDKFGRKFLLITSTILTGLCLLTLGVYFNLKTAGFDMESVSWIPIVAVMVYALVFKIGLGMVPIVV…
Ld007349	1608	35	2.A.1.1: The Sugar Porter (SP) Family	MDRNLNDIVGVVYFPSGEAEETVQLKPKDKQNKSDTLFLYFSVITADILIFVKGCSIVWTSPVIPQLMSNNSDVNPLNEPITTAEISLLAGLTALSLVLGTLLFGKLPDTLGRKNTLLSISMMILITNLVMVFFGIHVYVYIICRSIQQLGYGLLLANLPIYVNEITEDHNRAKYGCLTMFFLPLGNLYGYLVGPLTSVKWFTFLNAAPLIPQMILFHLLVPESPIHTAAKGDRVTTIRTLKKLRGNKSEEEILQDYVKIQESLKSGSRDSTDILIFVKGCSIVWTSPVIPQLMSNNSDVNPLNEPITTAEISLLAGLTALSLVLGTLLFGKLPDTLGRKNTLLSISMMILITNLVMVFFGIHVYVYIICRSIQQLGYGLLLANLPIYVNEITEDHNRA…
Ld000752	205	6	2.A.1.2: The Drug:H+ Antiporter-1 (12 Spanner) (DHA1) Family	MANIPVTLNFLFFVLQLLMLQPAVIRQESDPPSLKQLATDPYIIIAAGAITFANMGIAMLEPSLPIWMMDTMGAGRWKQGVTFLPASISYLIGTNLFGPLGHKMGRWLAALLGLIVIGICLMLVLPLISAGKIPLATNINHLIIPNAGLGFAIGMVDSSMMPELGYLVDIRHTAVYGSVYAIGDVAFCLGFAIGKCLPLKSHPEI
Ld004850	385	9	2.A.1.2: The Drug:H+ Antiporter-1 (12 Spanner) (DHA1) Family	MKILYIFFILDMINGSILMTLFTKHVLSLGGSNLHLGMIGSSTAFLGLILKSVSGRLSDTRGTTKVLPWCFLISAAGNIVSAFSPSLYVLFAGRLLCTFGMPVQALLNTMLTNLKKEAQSAFVNTLGIYMALAVITGSLLGGFISEFGNGITYTYLLMSLNLLISFGLVGQLPNKRRLKKKDERKHTGSALANIKSTITTLKNVIISERYWDVFAIKACLEAMYGMINVNLIYLMSFVFGMGGRQIGFVISFLCVCGIVTNILQMKVNAIFYSDDKGYSKLIHGSSLLILGYLGINFSSSFTLFIIFFVVCSISKSLLDPAIMKLLLFKVDENEKGTVMGSFDSIRSLIELSNPIISGTIVEAFGPKAVYPVCICLTTVIISISV
Ld010966	384	10	2.A.1.2: The Drug:H+ Antiporter-1 (12 Spanner) (DHA1) Family	LKNDILEVFLKLFSMDIEIEEGEKMKAKSSKRMVGMIIRSRKSIAKDAVVTPSLYHALVVIFLEFFAWGLLTMPLISVLNNTFPDHTFLMNGLIMGIKGILSFLSAPLVGALSDVCGRKLFLLITVFFTCIPIPLMTINTFWFFAMISISGVFAVTFSVVFAYVADVTDEKDRSLAYGLVSGTFAASMVISPALGAYLMERWSLSLVVALATAVAILDVFFILVAVPESLPEKVRVSPISWEQADPFASLRNVGQDPTILLLCIAVFLSYLPEAGQYSCLFVYLKLVMGWSAPMVAVFVGLVGLLAVITQLCLGVLIKNLGSKHTIMLGLLFEMLQLLWYGFGTTTWMMWGAGILASMSSITYPAISAFVSVHSTADRQGVVQG
Ld001602	563	10	2.A.1.2: The Drug:H+ Antiporter-1 (12 Spanner) (DHA1) Family	MSNIPILNMEFRELKEAVWTKLQEPRTQRKLILVIVSIALLLDNMLYMVIVPIIPDYLRYIGAYQDYALSGNESLPPGTPRKHDHHGQDQATGILFASKAIVQLMVNPFSGALIDRIGYDIPMMIGLTIMFLSTAVFACGRSYGLLFFARSLQGVGSAFADTAGLAMIADRFTEETERSKALGIALAFISFGCLVAPPFGGALYQFAGKEMPFLILAFVSLMDGFMLLLVMKPIKDQIKESQMMKPPSVPIWRLFMDKYIAVCAGALMMSNVALAFLEPTISLWVEDNLTTENWKVGIIWLPAFFPHVFGVIITVKMAKKYPQYQWLMAAAGLALEGLCCFIIPFANSYVFLMIPICGICFGIALIDTALLPTLGYLVDVRYVSVYGSIYAIADISYSV…
Ld003844	442	10	2.A.1.2: The Drug:H+ Antiporter-1 (12 Spanner) (DHA1) Family	MQSLYDTLTKNNIFVFVIVYLSFLLDNVLLTVVVPIIPDYLFSNELNVTPVDDNKRFGLASLSPLQRKYETLEDENGPLGALLASKAFVQLAFTPLVGYLIAAVGCNVPLLIGSCNMLLASILFAYGNSYGVLVLARALHGSASAAIAISGMCILAKELPSNLRMKIMPIAFGGIALGVLIGYPLGGAAYQAFGKTAPFLFVAVFIIITMVRNQSLNLLLSSVGLQIMYLKEEDMQSESSILRRNYEECLILLKDKKSLIAAFTICVCTSSMAILEPCVPMWLLARLTPPPSRWQLGAVFIPDSIGYFIGSQFAGLLPVQPWRIAISSLVITGLSCCGLPLADTIPQLSLPHFGIGLGVGAVDAALVPLLASFVDNKGSNQYGPIYALQQAAVSVSYSF…
Ld001565	438	10	2.A.1.2: The Drug:H+ Antiporter-1 (12 Spanner) (DHA1) Family	MSTKSEKVHSMVYVVFISLLLDLLAFTMILPLLPSLLEHYRKNDSIGLYEWLSSRIHKFQILVGAPEKYNSVLLGGILGSMFSFLQFIAAPIVGGISDVVGRKIVMITCLIGISLSYVCWALSSNLVIFIFARFLGGISKGNVSLSMAIITDVSSLKTRGKGMALVGIAFSLGFIVGPLIGAIFAVWARQRTGEWFVVPALFALLLSLADLIFFIVFFKETLPKENRAVSLIRTLKNAKVLINVKDLFQFSAVTGIEETRLKELRKLGMVYFVYLFIYSGLEFTLTFLTHHVFNYTSMQQGWMFFIIGLIMAVMQGGYVRRIPQDKVKTTAITGLWLIVPSFVFVGLATGPIMLYLGLILFAISTAMVVPSIMTMVSHHGTEQQKGTVMGIFRSLGALA…
Ld008711	512	12	2.A.1.2: The Drug:H+ Antiporter-1 (12 Spanner) (DHA1) Family	LVIMSKFTRRQWLTLIVISIADFCNAICVSLQAPFYPQEAHKKGCSATEYGLVFGIFEFVVFLISPIYGQHLNKLGPKLMFNGGIYTTGICAILFGLLDKVEGHYPFIILSFVIRITEALGNAAFLTASFALIAKEFPQNVATTFASLETFFGLGLIVGPTVGGALYQVGGYTLPFAVMGSALFMSAILTAIVLPTHEDEEDREAIPSMLNALKIPGILLSAISIIVTSMSIGFLQATLEAHLRSFYLQPVILGLMFIINGGVYAIVAPGFGWLCDKCISPKVVTIIGTVLVAAGFCLIGPAPFIPVETQLWLTMLGLVLHGLGMAAQLVASFTDALRTSITHGFPNNLETFGLISGLWTSTFALGAFIGPSISGILFDFIGFRNSTMFVVVLHLFVGV…
Ld002565	477	6	2.A.1.13: The Monocarboxylate Transporter (MCT) Family	MLRVPPSLGQAERKSSSPSDIITIIAGASFGLLESANSLAINTYFKEKRRSATGYSWTLTGFGPIVCPYIMVFLEHIYGVNGLIFIFAGVAMHSFACALFLQPVEWHTPYREPTIEPEKSFDSDKQSLENSNQFFSNEGYCASEPSTPVLNSRVTHNDTRDLYQENILSSQRSAFDLVDENGKGKKQSMNTQQKNESNANENEASIQQQDNNVVAGGVSLLTFKALDMEQKEILDESVSGNPVVVETATKPLDSIWQKFCHYFDIDLLKDPTYVALNLGLTFANVTEMNFSLATPIILAEFNFTEYETANFMSLLAATDIVVRLISSVVADRIGWSNRTYFLLGVMSMALGRVWSTENLTVISVLVHTQSYYIGMVVAVIIGSGKALRTIFMILVIPSH…
Ld015444	321	6	2.A.1.13: The Monocarboxylate Transporter (MCT) Family	LVTIVPLAAFGLLYGQFLSSIGDETTGTTLSNGAFNTVQSFTGLATSFLLKKFSYRKVGLAGAIFFSLGAFSTIFVENLSQLIVTFGILEGLGFGLMYPAVVSAINSYFEIRLNLMMGIAQTFITVGSIVCPPSIAFLSESIGFRNTLTVLAGLTLLNFAAMGVLQPVKWHMKKVPTGINKRPDRIPLDAIPSRDLSDATVERLLNSKTDSPKIVGSDKKQNVKILDFGLLKDPKYLNMSIGLSLCFTADLAFVSIIRMILNNLNFDSVDITVMMMVYFTSDLISRIAFSVVSYFCTVKNRYVFLTGSTLTAIFRIGEYSM
Ld022577	513	7	2.A.1.13: The Monocarboxylate Transporter (MCT) Family	MTIVGGIICTIGLTLSSYARSIGVMYLTFGVIGGLGLTLCFVTAVVSIAFWFEKRRTVALGLAASGTGFGTAVYSPLATWFLREYGWRGTLLITAGFFANLCVCGALMRDPDWIIEEEEEERKLKKRRKSSASSIDTECLEDIKHTLEEGGDTQYLLQDIDTIFDLSKEHKFNSVVDLPTFVRKNEKVPLEVLKQLSENKRIYNIILENYPNLLSCKSSSERGINKMPTNTHTSRIPVKFSMKLKKTEDPVPTKIPSGIAQEENVETHKNNVVDIKESALDASGGYKPIQLLRSISVKARNQMQPHTYLKNVRFRKNSIGYRGAMLNIHKYKVKASSCPDIYKNSMNVLFNEGETWYEELIDILKGLTTFSLFLDLHFLLLSLSMMILCIWFVVPYFYL…
Ld000023	443	7	2.A.1.13: The Monocarboxylate Transporter (MCT) Family	MLFSWTLGWRLGLQVVTGAISITFILGTFYRSASLYHPQRRAILHIKNQKRKIKDKNKFEDKVPFFDFSTLKSKTVRILLISTGISAFGINTPLFYLAYQAEVEGLGDSTIFLQMYLGLAWTVGCVVFSTLVLHSSTECRIARQYLCQTAVCMCGLSILAFTVVSGNYHAYVMFAWIYGIFCGGYHYSLKMYTYERVRARNFARTWGFVQCSQAIPIAFGVPFSGYMNEKCGDRAGYYFSSTCVLIGSLTLFLIDLHRRKISRHKHTRENGTRHLCVSETCPQRRKLSFSQEPDNNEGGVTAGAAAAALVLGADLGGHQGGALLENIVLSNEKPELTCISEEGIADMDLPDNLLDDLDYIGDCITSCNKVENYLMLSEFENNLIAEMPVILDRKGRRWS…
Ld001128	301	7	2.A.1.13: The Monocarboxylate Transporter (MCT) Family	LKKGEEGPLMQRRHSTYSHKRRRDLSEAESVEPSKLCGIIPCSKEVSEMLDFSLFGDVIFILFSTSNLLTSIGFNIPYVYLMPKATSLGMLKEKGSMLIAVIGGANTVGRIVLGYVSDKPWINRLYIYIWSLTICGAATFFSAFLESFYSLAVYSAVFGFTAGAYVGLTSVILVDLLGLERLTNAFGLLLLFQGIASLVGPPIAGALFDYTGSYKPAFLLGGAAIFLSGVILFAIPSVQRYQARKLQNKEENIFEHMLIYTGNTEIVDRVHVVKVLKNIFIKFFKHIFLMYNYMNVVFLFS
Ld008886	475	8	2.A.1.13: The Monocarboxylate Transporter (MCT) Family	LSGLFQDVAVCNIKGLLNGPVFKRFTTRKVAIFSAFLLTGCLIACIFCASFWTYIIFFSIGYGGAFGLLESANALAMNTYFDKKRRIATGLSWTITAFGPVVCPYIVIALMNMYDMEGTILLFGGFSMHSLVCSLLLQPVHWHTKYRDEIEASRKESKTESRALSRISSAVFSSQYLENDTGAFSSETPMMLVGSRLSLTSDYDNRPRRKSSTIPKVSSHANVIDHAQDSDLKSRKSSLMHQHSMKERKESLTINHIQEEEEVKPLKNQEAQPMITDSDGDDEEVGFWKGLYYDFDFKLLKDPIYVNLMLGLTMTNFVELNFGLLTPMVMAEFDFEKNEIATFMSLLAGTDILCRFLVSFIADKVKISNRNFYLLGIFVMLAGRMAAVIIGSGKALRTI…
Ld000783	589	9	2.A.1.13: The Monocarboxylate Transporter (MCT) Family	MSESTPYTQTPILRSARTSITPGLSLRSAGKTRSIILPTNEDDLVEHYIVIPPDGGWGWVIVFIAFICNFLIDGTTYTFGIFLNDISESFEVHPTKVALVNSLMRPLACALSNRFGFRFVGIIGGIMAAASFIISSLLTDFIYFLIIIGVLAGIGFNMVYTPCMLIVGFYFEKWRALATAISVTGTSIGIMAFPQIFNELLRDYHWRFKFQILTGTCILLALLVITFKPIKPTRVLEEKRVSTSPADNTIAEEDSIGSYYFDQENEPFSIRKIFQQLQNKFFPTVLNYSSETGVSRNMKEDDRSTFLGNEESFTTSVFRSQRESIAPSVRVPEMNEVEEETRECCSCCRKCCQHIFHDKHVNRPLYRDDIFYGASLYNLPEYSRIKSKITLVSNYSIPM…
Ld016290	580	10	2.A.1.13: The Monocarboxylate Transporter (MCT) Family	MAHISIEKRNKSHDHELHMFQGKESFLTSQIEIYVEEAQPKIPDGGWGWMVVFAAFVINTISEGISFSFGVLFIEFLNEFGASKSATSWIGSLFLALPLLAGPLGSTLVDRYGCIWMTIVGSLICTTGFILSVFANSLGMLYLTFGVIGGIGRALTFVTAVVSIAFWFEKKRTIALGLAASGTGVGTILFPPLTTYLLSEYGWRGTMLLLGGCFLQMCVCGALMRDPNWLIEEEREKKSNETNETVSKPTNNGDKKDVTFQLGLDKDIQLPEESRFRSMIDLPTFLKKNEKIPVEVMKQLSEDKVLYKIVAENYPNLLPTENTSGENLSPHSKIPLKTAMKPKKGTDPIIEENEGEVDIHSTNTHPLLSTTQNNQSKTQGVVRNFSHSYLNQIKMKRNH…
Ld005082	465	10	2.A.1.13: The Monocarboxylate Transporter (MCT) Family	MEKENGNSENDVEEDKVEFTPLDGGYGWVVVFAIVIINATLLPLVQCFGIIFDAEFSDMGVTAAQESFLLHLHSSMYCVVGFFSSPLLKMYNFSYVALFGASLWCFGIFLSSFAKSYATLLFTVSILIGVGQGIALPATYLAQYSYFKKRLTLAVSISTTGASILAIFMPKICDILLLHQGRRNAVLVLFAISLLSLVGCVLMKPSTPEKRRRHFTHEQKNTEVALIISPEKTAAANDKLITSNVYQETTIPNEKKKSILTKLYDVFDFELLKQLPYVVIVIGLGVSFAAELNGILTMQFMLPELSNFTRTDVANVASIQSIFDISARLLVPLLTYRLEVPPRLVYVMALILATVARLVIAFFSKSYVAIYFGCSLIGLTKGTRAVFQSVIIPQVVPIE…
Ld018597	530	10	2.A.1.13: The Monocarboxylate Transporter (MCT) Family	MKKTVRKAPDGGYGWIIVLAASLNGFIGVLSGFSLVLLGSFEHLNLSATQGSFIINLNSGFGMLAGLMNGPLINKFGYRKMSLIGAFFMSAGIFLLTFTESMTGFILAYGLMASIGVVLTRSSYSLAISTYFNEKRNKAFGITMTIAGLGPILMPQLLDLLLESFDTKGAILILSSIYAQTFIAACLLQPVKFHLKEVPDENQKEKLSKIEEVDEGDSALGEDHEVLHEIPKITVSKIPRVRSNSYVTSRELPFRRKDSIISISYEQEIAGIYGLDTSVMSLEPGAFPTLERQQHTKTKFQWWRSASTVNLESSVNIFEADPKEEKVYNELSEKTKQTSACEQFLKFIVKIFDLTLLKDYTYCSIMLGISLTVFAEIDFSLSLPFMLSEFGMSTTQIAE…
Ld010157	355	10	2.A.1.13: The Monocarboxylate Transporter (MCT) Family	LVGSFAMGTTFFVSPVSGMLTDYIGLRKTTFLGGAIASSGMFLSSFFVDNIVALCITYGIMYGLGGSLAYTPSLAILGHYFKRYLGKVNGFVTAGSSVFTVVMPYAIDALLKAFGVVWTLRTLALVSSLIMVCAFLFKPTNKNVTSKKISVKDVFNTSLTKNRRYVFWAMGIACSLFGYFVPYVYMLKFVSANFDKGSDTKLPILCIGVTSGLGRLIFGYIADLPKVNRIYLQQLSFFSIGLLTILLPFSAGKYGWLIVIVLGMGLFDGCFISLLGICAIPLTIGPYIAGVILDNTSSYTLPLILAGIPPILGSLGMFALKFTKGPTKRREEGEAPLRGANNETELVGKQEEDGL
Ld000666	524	11	2.A.1.13: The Monocarboxylate Transporter (MCT) Family	MNIQGFLSFNDNVFDCLIDNIKRLNSLHQFFIGYINYLEYKMAKAETTSEEKTVLGIEQDPVDVIPGPPDGGYGWIVVLASFMCNLMVDGISYSFGVCISDLVLYYGESKGTTAWVGSILTGSTMCAGPLASAFANKFGCRTACITGSIIAAVAFAVSVLCPTITTLMIVYGFIGGIGCGMIYLPAVVCVGYYFETKRSLATGICVCGSGFGAFAFPPLATYLINNYGWKGTNLCFAGIILTCAIFGSLMKPLELKPTNVTTTIQKVPSKTALSWKNFSEDPSETETVYNSVLSVDIKNDVIPPLGRKDIFYSGIGDTLSELLDFSLLKNPVFMVQGISSIFCMIAFYIPFVYIIESAKIEGIEASNASSLLSLIGIVNTVGRILFGFIADSPKVDSLL…
Ld000667	574	11	2.A.1.13: The Monocarboxylate Transporter (MCT) Family	LELELNAQPIAKPSILALLTQIEDEGSRLFVIDEQIQMVTTDDEEFEKEFEENEKFRENLIMYRSKCEFALERIPLSLSIICDTNFFLYDPSIFQARVEITSKEKVKLAAEQDPEDVIPGPPDGGYGWVVVLASFLCNLMVGGISYSFGICISDLVQYYGESKGTTAWVGSALTGCTMCAGPLATAFANKFGCRTACMTGSIIAAVAFAASILSPTITTLMIVYGFIGGIGCSMIYLPAVVCVGYYFETKRSLATGTNLCFAGLILTCTIFGALMKPLEWKPTRVTTTIQKVPSKITHSRRNFREDPSETETIYNSISSVDMKHDIIPPLGRKDIFYSGSLTNLKEFQSQGSLNHYRQTKSVCLPKGISDTLRALLDFSLLKDPVFMMQAISTSFTMIA…
Ld000665	531	12	2.A.1.13: The Monocarboxylate Transporter (MCT) Family	MAKAKIARKEEAQLAKEQRPEDDGDIVPGPPDGGYGWVIVAASFICNMVVDGISYCFGICLSELVLHYGETKGTTAWVGSILTGCTMCFGPIVSAVVNKFGCRITCITGSIIGSAAFALSVFCPTVSTLMIVYGFIGGIGFGLIYLPAVVCVGYYFESKRSLATGISVCGSGFGAFAFAPLATFLVNNYGWKGTNLCFAGIILCCSIFGALMKPLEFETIEPVEEVTTPSRKLSVKIGIPRSNTSEGPLGKNSVYNSTLSVGVKNNVIQPLARKDIFYSGSVTNLKEFQSQATLNSYRQSVLNISRPKSKSSCLPESLSDTLSQLLDFSLVKDPVFMVLGISNIFGMGALYIPFVYLVESAKAEGIDASSASFLISLIGILNTVGRIIFGYIADSPKVD…
Ld000778	652	12	2.A.1.13: The Monocarboxylate Transporter (MCT) Family	MSSNIDSPEKNSTAYSQVPVSENDMLETRYDDKQIESKNLVDSSESEEASSGDAEVVIPPDGGWGWVVVLGSFMCNVIVDGVIFSFGTFLEDIAEEFNVTQPEVALVGSLMSGFYLIAGPFVSAIANRYGFRLVTIVGAIIAAAAFAISNFASSVLFLHISYGVVGGIGFGFIYAPSIITIGFYFEKWRALATGIAVCGSGIGTFVFAPISKLMIQHLGWRGALLCEAALSLSCIIYGCTFRPLKPTKVRELRDKEEEPELKMDPSKLPLMTKMKMEEAMRAMKRHSVGYIHDNHSSIPRLLGVNNNSDYPTVSDVYHTISIPNQKDTSRKKVLGEALSFPSLGWDRRKSLKNSELMDREKLKPIISPKKLDTDKSDKEDVVRPLYRDDIFFGGSLSRL…
Ld000769	780	12	2.A.1.13: The Monocarboxylate Transporter (MCT) Family	TDSEVACEEAARLTAEQQEDDDEDEYCDYHDLPPPPDGGYGWVVVFASFMCNLIVDGIAYTFGVFLSDIVTSYGETKGKTAWVGSLLSGMYLSAGPLVSALTNKFGCRAVCVSGSIIATAAFVLSTFSPTVNWLMLTYGFMGGVGFGLIYLPAVVCVGYYFETKRSLATGIAVCGSGVGTFAFAPLATILLDNYGWRGANLILAGFILNCVLFGALMRPLEYPKETGETPLLQRMAEERKLQMERGSIGGSYFMVQLPDGTMEKRMKQPLNIDPGVHSSLNLDQLAPGTPVNPIPTVPTLPTITEARVTEQSGSSGTPSPRGSITEIKGVKNPRVEIIQQEGRVRKDSENSNEFSQNAKAMPRNASQPAFTTHVQGLPKNGSVPTFDRIRKTSFGERFK…
Ld000770	563	12	2.A.1.13: The Monocarboxylate Transporter (MCT) Family	MSSQQVESCSPKIITINKVQVINLNSTCWIQTLLEAVMNHAAQKGETATTVKPKEKDEVAVPIPPDGGYGWVIVIASFICNMVVDGVSYCFGIFKDDLMEYYGESSGKVAWVGSILTGVTMCSGPLVSAFANRYGCRLCCIAGALISAAAFGLSVLCPSVEMLMIVYGVVGGIGFGLMYLPAVVCVGYYFESRRSLATGIAVCGSGFGTVVFAPLGTYLLHYGWKSAHLWLAGVCLACVVFGALMKPIEYAGEEKTLKSYKVQGSHITLHSNGEVAKAHTSLVDIATSRVSISSTRSKTSNVLPPLARKDVFYGGSVTNLKEFQSQKSLHNYRQSVLSIPQLNSKKSQLLDMDLLKDPVFLAIALVNLFSFIGLYIPFVYIGDRAKEDGFDDDAASFLI…
Ld011078	632	12	2.A.1.13: The Monocarboxylate Transporter (MCT) Family	MTNQQEAKTEANEPLLNNSEIIGNLSSPKRLDDVDHKMQSPVKRIKSVVLPEQKQNDKKMDKWRLVPPDGGWGYLVLFGATLVNILVPGTIKSFGVLFVEFMEAFDSSPAEGMWIPALCYFLYSSLGPVSSILSVKYSYRVVTIIGGISAAAGMILSFWASSVYYLYFTYGILVGCGAGLSFPPTVYIVCSYFTKFRGVANGICISGSAFGSIIIPPLLRIILVTYGYRGACLLMGGVTLNVFVAALFYDRVELHMKRERIPSAEEEEDEKHHAKFIISQDSIPSLIQIPHNDSLSDPNLEFTEGNFNRSASSAAMQNLKIQHRERKISVPTGKQEIMRAKGANMSSNSALHVVPEKQSGNKATETFSRLPSTRTRTVVPKRSPSTSSFQYVTTAYHGS…
Ld016291	821	12	2.A.1.13: The Monocarboxylate Transporter (MCT) Family	MAESNANTNQLPPTKVSKEVNQSPVNSVSNGYFCENISINGQSLPLMGDETQKTPPPSISPKKTPKINNLELILNDKNTSKKPKIKLNNLYSNPLDNSESKTLLQNNLMICDRENEDDRPVLRVQFNSGNNSDTSINKPSCSPRSSLSSSSSSSSESLEISEASPPDGGWGWVVVFAAFAVNLIADGITFSFGVIFVEFLKYFGQNRSTTAWVGSLFMAMPLLSGPVASFLTDRYGCRRVTIFGAILASVGFIISSMANSMIVLCLTFGILAGFGLSLCFVASVVIVAYYFDKKRSFATGLAVCGSGIGTFIFPPLIQLLLDEYGWRGTTLILAGLFLNLIVFGALMRDLPWTSEKQKSLAKQRKTNRHLKRKNKGSSVDSFSVSISTNTASVLQPILE…
Ld006297	750	13	2.A.1.13: The Monocarboxylate Transporter (MCT) Family	MEKREQAPLATLSGVAPSLEATPIVTPTKDCTQVEMRNAENAMNTIVHIFPEKNEVTFKDYSITSSSSSTDEDIEKPNIPDGEWGWIVVFASFILSMIADGISFSFGLLYVEFLNEFNASSSVTSWIGSLFMAVPLISGPIMSALVDKYGCRSMTIAGGIISAFGFTISSQVNSIGVMYLTFGTLSGLGLGLCYVTAVVSIAFWFDKKRTLAVGIGASGTGVGTFVFAPLTNLLIHEFGWRGTTLILGGLFLNMCVCGMLMRDPDWIVEQNKVNSKHSKSSKSSKTSLVSLSSTNFMNSININELKDVLKSGKDADYLLQDLKTSIENQVSENKKSKTCHSSVLNLPTFIKQNEMVPIEVLEQLSSNKKLYNIILENYPSLLLCRSTSDTGLNKLIEDG…
Ld005866	320	6	2.A.1.14: The Anion:Cation Symporter (ACS) Family	LAKESLIFTATCGMASGTKRKWSDFLTCRQVLNIMVILGFMFNYMLRVNLTIAIVDMVIDSSPKNATSNLTKVALQESTRFDWDAGQKNDILGSFFWGYVLTELPGGRMAEIVGARRIFGGGMLAASILTVLTPAACYMHYYVVITLRVLVGFFLGATWPAMPPMAAKWIPPMERSKFIANMMASSLGAALTLPVCGFLISSVGWASVFYVTGAVGIAWSILWFLLIADSPAQHPRISMEERMEIETKIAEGEGGKSIKPDTVPWMKLMTSFPVWAIIITHGCSVFGYFTVVNQLPTYMKDVLHFNIKKNGLLSSLPYLE
Ld008633	237	6	2.A.1.14: The Anion:Cation Symporter (ACS) Family	MYALVGHWIPVPERSRFMSSFQGFSIGIGITYPLCGFLIAHLGWRSVFYTTGSIGVLWCIIWYLLAFDSPETHPRISLREQQYIKENTVNTYENSRQQAVPWKSIFMSMPAMSIGITTFGRIWCHYTFIISGPTYMKSILGFSIEKNGLLNGAPFLCSYIASVFFCYIADKLVTKKYMSLTNVRKLMTALSQVVPGLLVLLISFLGCDIELVLVVWFIAVTLITASYAGAMANVVDI
Ld003113	304	6	2.A.1.14: The Anion:Cation Symporter (ACS) Family	MVMPIAGYFSDSRMGWQTVFYLLGGVGLVWVAMFLICGSDSPTHHKTITKEELRFIQDGAPPKKKTEKLPTPWKEILRSKPFWAILICHFGDLWGFWTMLTEIPTYMDKILKFDIKSNSTLSALPYLVYWLLNLVMSPIADYLITKKIASVGASRKIFNSIGVFIPAIALLALCFIGPEQRILTVFMLVIAVGFNTAILMGFHVNHIDIAPNHSGTLMGITNAISNVAAILAPLAVDVFKAVGGYEETDKQLWNVVFITATVLFSTTGMFYNLAASGEVQPWNDLSVKETEENPEKKPMYNGDS
Ld016232	206	6	2.A.1.14: The Anion:Cation Symporter (ACS) Family	LLLSQCGFIWGFWTLLTETPIYMNKVMKFDLKSNSILSSLPHVSHWFFGSFFGYISDVLVTKKILSIQTSRKTMNCIGYLIPAISLIFLGNCDQDDSTYALVLLVVIVGINAASLSGFFINHVDLAPNHAGLLMGICNGVANIFAILAPLLVQALVTNEEDPKQWKIIFYIAAGMYFVTNAIFLAFGTTNVQPWNDDDNKRDTNHS
Ld013354	301	7	2.A.1.14: The Anion:Cation Symporter (ACS) Family	MNNSFQNAPISLPTIFHLFAHNIPLEERSRAFSYLLASGSVGQTVASVLCPHLSWEACFYWFGSFGFLWVLLWYCFYPEDVYSSEETLPLQMPKVITHSIRWADFIFSKPLWAIYVAHFAMNWSSYIIMQWLPTYLSRYLGGNSHSLSLTAVPYIVNSIFGVISGHVADGLLGSKNWSVLNVRRLMTSIGLVGPALFLAIFCVVDHLAFALILVSISMGLSASNSAGHLSNHVDIAPNYAGTTFAISNTIATVPGILCGPVTASLVTYSNGKWLSVFLGATFINLTGAFVYFTNSVATQVL
Ld015848	416	8	2.A.1.14: The Anion:Cation Symporter (ACS) Family	LIPQRYILGIMGFLAVVNAYTMRVSLSIAITEMVAPHDSKEIIDPDSCPVPGQMNSTASVTGTTYPALNALLAKWVPIGERAKIGSLVYAGSQIGTIISNSISGWLINATNEWASVFYVFGAGGIIWFIVWVLICYSDPETHPFISDEEKMYLKKELDTSNEKREIPWGAILTSAPLWALVMAQIGHDWGFFTMVTDLPKYMSDVLKFKVKENGMWSSLPYAVMWLVSIGSGWLCDWLVSSGYMGITFARKFFTSVASIGPAIFIMVASYSGCDKYLTVAMFTIAMGFMGTFYCGMKVNALDLSPNFAGTLMAIVNGIGAITGIFTPYLAGALTENHTLKEWRTVFWISFAVFNVTNLVYCFFGSGEEQKWNNSAKDHEMQARYGSVSSKSKDQSNGTS…
Ld009863	300	8	2.A.1.14: The Anion:Cation Symporter (ACS) Family	MSLGSGWLANRYGPKWFLVGSSIVCAILDLLLPTAAYSFGSEGVMVCRVLQGFAQGIIPASLHGLLGKWVPPHERSGLGTLAAGGATIGAVVITFTSGYLAASWYGWPMIFYLNGGLGFLWSIIFTYMGSNTPAEHSSITHAEQFYIENSLPLEDKAKRLSTPWLKIFTSGSFLALLLAHCGYNWGLHILMADIPITFGFLSANISGFLFNHLDLSPNHAAVLMGITSQFGSFCTAIGLTSVQYIVVNEDDPNQWGIVFYLTSGIFIVSTVIFCFLGSGEVQPWNDERVRNKSPKKEEDT
Ld004852	534	10	2.A.1.14: The Anion:Cation Symporter (ACS) Family	MAPKVNGIIKVYEPLPLSDINADRQRNQYTSELLQSASQKLDSDATGPRFGKRHVQMIVYFLLMFTSFCVRVNMSVAIVAMTDPNASINKDIPTYNWTDKNVIQSSFFWGYIFPQVSAGWLASRFGPKWFLIGTMGVTSVAGLLLPTLAATFDSKGVMFCRALQGFCQGFVFPSVHGLLAKWVPSPERSRLGTFVYIASPVGTVVCMLLTGYISAGWYGWPMALYLFNGLGLVWCLMFAYIGCNSPAVHPTISREERFYIENSLGQQDSTKKIPTPWIKMMLSGPFWTLIITQCGFVWGYWTLQTQMPLYMSGVMHFDIKSNSLLSSLPYFVQLATGPLFSCLSDAMINKGICSIATTRKIMNFFGLFVPGIALAIVANIRIDQPEMAVVLLVSAVAFN…
Ld005079	427	10	2.A.1.14: The Anion:Cation Symporter (ACS) Family	MVFVSEKKAGSGYGYRHVQYVLLFWAATIAYGMRTILNVAIVEMVSEDSEGKDYPTYPEWAEKKNMIISSFFWGYICLQVGAGQIAKNYGPKLFLGSALFIASLFSILIPIFGKEFGYTGVMVCRIIQGLSQGFLLPSIHNLLSSWSPLSERSKWGGMVYNGMAMSSVIAMPLTGAMCSTKAGWPVIFYLYGSLGMLWCAFWFIFGADNPSRHKNISKEEKEYIESDLNSEDDDYSKIPTPWLSILTSVPFISILISHVVQNWGFWTLLTEIPSFMEKIMGLDIASNSSLSALPYFVMFLLAFVMNPISDMLIDRKIVSVTTSRKIFNTIGFAVPAVALISLICVEKSNKIGTISILIIAVGFNAGHFSGFNLNHIDLSPVHSGTLMAITNSSATVASI…
Ld005080	481	10	2.A.1.14: The Anion:Cation Symporter (ACS) Family	MVQVSEPIPGSGFGYRHIQYVLLFCCSVVAYGSRTILNVAIVEMIPEDSVVKDYPTYPEWKDHKNTVLSSFFWGYICLQVGAGQLAKNYGPKLFLGGAIFIGSLFSILIPVFGKQFGYIGVIVCRIIQGMTQGFMLPSTHNLLSSWAPLSERAKWGGIVYNGMALGNVIAMPLTGAICSTNAGWPVVFYLYGSLGMIWCTLWFIFAADKPAKHKNISKEEREFIENNLDSKDDYSKIPTPWKSIFTSVPFITLIITHCAQNWGFWTLLTEIPSFLKNIMGLNIATNSSLSALPYLMMFLLGFVMSPIADMLIRKNIVSVTTSRKIFNTIGFAVPALALISLIFVEAGNKVATIVILVIAVGFNAGQLSGFNLNHIDLSPVHSGTLMAITNSTGAIASIL…
Ld005081	425	10	2.A.1.14: The Anion:Cation Symporter (ACS) Family	MDDVEQKFEGTQAPPKPGKPGIRHLQYILMFSGAVIVYGMRTVLIVGIVAMTDPIDPTKKYPTYPGWKSSQNVILSSFSWGHIWFQIIAGQFAKNYGPKYFLTIAIALSALCILLIPCFAEVFGFKGIIALRAIEGALHGVLFPSVHFLLSKWAHKSERAKWGSFVYAGQVLGNCLAMPITGMISASDGGWPVAFYFYGSLGMAWSILWFLFGSNTPKTDKRISIEERKWIESGTVVEKKKKPPTPWKSIFTSVPFMAIVITHCGQNWGFWTLLSKIPSFMKEILNYKIDSHFLISSCGLFIPALALISLSFIESTNKEVIIIILVITVGFNAGHYCGFNINHMDISPTFSGTLMGISNSISAIFTIMAPLATDKQLWNIIFSVSAGFYIVAGCIFIIF…
Ld005846	420	10	2.A.1.14: The Anion:Cation Symporter (ACS) Family	MTDNTTSSNPDVPTYDWTNKSVILSSFYWGYILLQLWASELGRNYGTKKFLIGSMFINSTASMLVPVLAEQLGSYGVMGCRAVQGLSQGFFYPSMYNILGRWSPKEERSTLGSLALSGNVFGTILTMPVVGFLSSSWLGWPSTFYLFGCLGYAWILLWFTFGANSPSEHGSITDLEKDYISKSLGNENKEKTPAPWKAILTSLPVWAIVITHIGQTWGYTTLITQIPNYMNKVMKFDIKSNGLLSAAPYLGFFFITGICGVLADYVINKAIFSISTTRKIFTASASVIPAAALMILSFLPDDARALSVTMLIVAIASNAGINAGFNVNHIDLSPKYAGILVALGNSSGNVFAILAPLLVQVILTDETDKSLWRIIFVTSAVWYLASSAFYVMFAAGTVQ…
Ld008359	457	10	2.A.1.14: The Anion:Cation Symporter (ACS) Family	LGYRHVQVGLLLLMLAIGIGMRVHLSVAIVAMVDNTTSSNPDVPTYKWSNKNLILSSFYWGYVCLQVVVADLGRKYGPKRFLLGAMSINSTAMCLIPVIASKFGSSGVIVCRVVMGLAQGCFYCNIHNTLTKWIPVSERTRLTSLALSGAALGTIFTMPIVGYISSSSLGWPFANYLYGGFGFTWVVIYFVFGTSTPREHRSISEAELNFIESFKEPIGKKPPTPWKSIVTSVPIWAVLCSQVGTVWGYNTLLSEIPTYMNKIIGFNMKQNGLLSAIPYLTNFIMTYVFSYLSDYLINNNIISTTWCRKCASTIATLIPAASFLILGFLSKSGPTVSVLLLVTAVGAQSAATSGYMVNHLDLSPNFAGIIMAMCNSSSNFISIFAPILVQIVVDDESDI…
Ld002998	507	11	2.A.1.14: The Anion:Cation Symporter (ACS) Family	LKHTMNTPHESINNGDSETESIYEDEDESTIILPPEVEDTTKFLKSRHILGILGFLGFANVYAMRVNLSVAIVAMVNTTQPSFSNNTFDHCPINITNSTVPEDTSGEFNWDEHTQSIVLGSFFYGYVITQIPGGRLAEIFGSKRVYGIGVLVTSIFTLLTPIAARINFPLFIIVRIIEGMGEGVTFPSMHAMLAKWIPPLERSKFAAYVYAGTNFGTIVSLPLSGWLCSLELDRGWPLSFYLFGMLGIIWFGFWMYFIYDSPSTHPRIDRQELAYIVASVGPQDENDKSPVPWCSLLKCVPLWAILVTQCGGSWAFYTLLTELPTYMSQILHFDIQANSLLSAIPYLTSWICGILISIFADWLLSKGYLSLSTSYKLFNSIASIVPSLGLLGVAYVGCD…
Ld011587	483	11	2.A.1.14: The Anion:Cation Symporter (ACS) Family	MNEKQMLGKKFNIPVRFWIGIMVFLTTYINYTTRVNMSISIISMTKGKSKTTPECLLKDMETTNNSSTTQIPKHLPDYGPRYEWDENTQALVLASYFYGYVIGSLPAGFVSETWGPFKVIFWTHVLSAIMNSLSVFGTWIHYSVLVITRIVLGLAAGLVYPALQVLIAKWAPPAEKGKFVAGLMGNTLATCITWPLVGAITSSAGWDWGFHVVSIQIAVFCVIFFFVAADSPDTHSFISEEEKSFIKEAQGASVSSKKAVPPYWSILKSFPFWMLTILHFGNLYGLYLQLTTVPKFMAEVVGFNLKEAGGLSALPHLLRLFLGTAFGSLGDFLKRRKILSNKAIRKSFVLCSHIIPGILLIGISFVGCNWPPIVALLTFSMAINGAAVLTNLQNPQDLA…
Ld009864	563	11	2.A.1.14: The Anion:Cation Symporter (ACS) Family	MIPGVALIVLGNSKAGEGEKCVALLIVALGFASANYSGALVNCLDLSPNYSGVLTGINYQISMMLAALSPLKMAQASPYKAIPTNANGDESFGNDENLPEASELSRGPTFGKRHQQLLMMFFEVVIYNAVKHSMAICLVAMTDPNANPNKQIPTYEWTNQNMIISMYLWGYTLPQIAAGWIVTTYGPKWFMVGAMMMSSLLGLMIPTTASLTGDVGVIVCRFLQGCFHAVMPTATYTLLGKWLPISERSRMSSHVFTGSAIGTVISMLLSGYIAGSSYGWPMVFYVFNGSGLVWAIIFCFIGSNCPADHPTISMQEKTFIETYSFSTDNKNLSTPWIKIFTSSCFWALVLAELSFIWGYFTLVSQIPAYLNYTMKINIKSVSTESCKSLSQNPTFIGIG…
Ld013444	503	11	2.A.1.14: The Anion:Cation Symporter (ACS) Family	LKMNGNVNNRSYYPNARYATVFQEENIEAKKKQGWFGTRHFVTFMLFLGMANAYIMRTNMSVAIVAMVNHTAIENDNHDHAVSVDDECNVESVNQTTDVQGYILSSFFYGYVATQIPFGILAKRYGNIYFLGIGMLINSVFGLLVPVAANMGIWWLITVRFIQGLGEGPIVPCTHSLLAKWIPPNERSRMGAFVYAGAQFGTVISMPLSGLLSECRFGWPSIFYVFGTVGTIWCIFFLIFIHEDPQSDTKINTEERLYIQKQLGSKIGLPIPAVPWMSIAKSMPFYAILLAHMGHNYGYETLMTELPTYMKQIHHFSIKDNGILSSLPYLAMWLFSIFISHVADFMLTKPFFTHTLVRKIINGIGQYGPAVALLAVAYTGCDKWLTVAVLTVGVGLNGG…
Ld008250	482	12	2.A.1.14: The Anion:Cation Symporter (ACS) Family	MLFTCTFFLYMIRINLSIIILAMVEPKKGNITVTAECLREVTPANISDHVIIKSKVSNYGEQYKWDSNLQGLILGSYFWGFFLTGIPGGILAGRFGPTRCITISFIVSGVLTLVGPWAAAIHPVVLIISRFLIGAVGGVVFPSLHFLVSRWAPPDEKGKFIGALLGGSLGTMITWPMLGAIIESFGWTWAFLSCGIFVICWTVLWFYLVADSPEVHPRISEEEKAYITDSLSGNIAKEKRQPPYKKMACSVPFWTLIILHFGNLWGLFFLMTAGPNFLSSVLGFTLGHTGFLAALPYFARLIFGFLFGQLGDLIIRKSWMNKTMIRKSFVLFSHILPGVLLFVQTLTGCDVTWAIVLITLSLGSNGASTLTNLQNSQDLAPNFAGIIYGIANCIGSTTG…
Ld009245	713	12	2.A.1.14: The Anion:Cation Symporter (ACS) Family	LEMVHPEERMSPNSVKAVQSDETKRAPESTWMFWKMRRYVVALLAFLGFCTSYALRVNLSIAIVAMTEFKNTTLDNGTVIQELPFTLVYYQPGTVGIIWCILWMVIVTDSPEEDSKISEYELNFITSALNEESKSNKKANSKIPWRSFATSMPVWAITVSHFSENWGFYTLLTQLPKFMKGVLDMKLNAAGFLSALPYLAMAIMTQFSGHLADWFLVKGILTTTQVRRTFNCSGFVAQTVFMMTAAYWLHPVGTTFCLTMAVGLGAFAWAGFSINHLDIAPQYASILMGFGNTFATIPGIVSPILTGYIVTDETSISEWRVVFFISSGIYLFGAVFYGTFVSGELQPWAVETHKHKVSCMFWKSRRYVVSALAFFGFFTAWALRINLSIALVAMTELKN…
Ld013407	455	12	2.A.1.14: The Anion:Cation Symporter (ACS) Family	MNGRYVMVFMMQLALLNAYHLRVVLNIAITEMIIPSNQTEDVDACPEYVYEAVEMMGGMFDWPSWIESMILYAFYIGYIFSHIPGGWIADKLGARHVMGTCMLLSIIVTFLYPLAIQKGGYIAAIVLRVFLGLCQGPLLPTVSTFIQCWVPPEERAFLGGIAFGGSNMGTVTGSIFTGIIIKETNSWSTPFYIWGALSLVWYIFYLFMVFSKPQTHPYISEKELKLVVATIEPKKEFRVPWLKISKSLPVWALLAGQFAHNYIFFTLFTNLPKYLKEILKMNVESNAAATALPFLALWISNIVFAYISSFLTNRNFLTIIQARKMWTAFSLIVPSIILVLTVYVGCSRAAAITLYTVALFLVGPFFSGMKVNVNDLTTHYAGTIMAVVNGLGAIAGILG…
Ld005849	476	12	2.A.1.14: The Anion:Cation Symporter (ACS) Family	MIQNTILSISKRFLLLTGSRLGARHVQVAFMLLLLGIGIGMRVHLSVAIVAMTDNTTSTNPDIPTYDWKNKSLIISSFYWGYFCLQVVTAELGRKYGPKKFLLLAMFINSTAISLIPLIANLYGSIGVIVCRVIMGLTQGCFYCNVHNILSKWTPDSERTRLTSFALSGASLGTIFTMPIVGYMSSSNLGWPSAHYLYGIVGFSWTISYLIIGSDSPREHRSITEAELKYIEGSMKPAEKKLPTPWKSIATSVPVWALFFTQIGGNWAYTTLLSEIPIYMSKVMGFDMQNNGLLSAVPYLTNFFLTYVFSFSSDFLINKNILSITLCRKIANSIATTVPALSLIVLGFLPNDSNTLSVILLIVAVGAQSASSSGYLVNHLDLSPNFAGILMAICNSTAY…
Ld017865	195	6	2.A.1.19: The Organic Cation Transporter (OCT) Family	MIKSRKLLIRFLIIYLIWAVSAFVYYGLSINSTTLGGNKYLNFALVSLVEIPGYTIAWICIDKLGRRISLAGSLLLCGVTCTLTIFINTVTSNWAVVILFLVGKLGITSAFGVVYVHTAEMIPTMVRSVGVGSTSTVARCGALLAPFAPLLGIFYKPLPMIVFGGLSILAGILALQLPETRGIKLPETVKEAKII
Ld001048	348	7	2.A.1.19: The Organic Cation Transporter (OCT) Family	MEEILNVDSMLSHVGDFGRAQVMLLILFSFINFLSAFHYFGQTFISVIPEFKCDFDTERENVTVGKCDVSETHSNGSLDSFSCPNGWSFCKDNTYGYIPIPIPIPIPIPIPIPIPIPIPILIFILILGWICSEDWKPALGQSIFFIGSVIGSLVLGILADVIGRLHVLIFANMLAFFGNIATILSKDVTIFALSRFVAGLATDSNFFMMYIIVMEYIRPSMRTVGLNISIGVFYCISCMIVPWVAVLMGNWKKFLLFVSVPHLLVLFFYFLVPESAQWLISKGRTDDAIQCFRKVAKINKKSIDEENILGLRSYCEKHVSVEKHHESFLDLLKTPKLRKKTLILIFKS
Ld020599	274	7	2.A.1.19: The Organic Cation Transporter (OCT) Family	LPSTAQAIFFCGAILGGLVFGWIADRFGRIPALVGTNLIGLVGGVATIFCSGFWAFSFCRFLVGMAFDNCFTMMYILVLEYVGPKWRTFVANMSIAIFFTFAASVLPWIAYYLADWKLLCLVTSAPLLFGLLTPWMVPESARWLVSQGKTDKAIGILQNLSRYNRTNVGENIYEKFRVSCAKAQKEEDSERTYTVLDLFKTPRLRRITIVLIILWMAISLVFDGHVRNVETLGLDVFLTFTIASATEFPADTFLTMVLDVWGRRWLAAGSLIIS
Ld019816	340	8	2.A.1.19: The Organic Cation Transporter (OCT) Family	MELVGPNKRSMCGVAFQGAFAVGIMLVAGWGALIKDRQLLQIIYGCHALLLVGHFWLMDESPRWLWNNGRIKESLGIIKKALKMNGNPINVDAAQFVSKGISESRTREERAGFLDLFRTPNLRKKTLNVMLCWFANAIVYYGLSLNTGSLQGNPFFIIFIMGLIEIPSYFVTVYLMDRWGRRSLTSLEMVLGGICCIVAVSVVQGPVSTSFVFAGKFLIASSFAVIYNYSAELFPTVIRSFAMGLGAMCARTSGALTPFITLLDSFDPKIPSIIFAVISIVSGVLVMFLPETLNKPMPETIEEGEYFGVGDTFFTSIFRKGDKNEISAKVESEQLQPLKK
Ld009123	436	8	2.A.1.19: The Organic Cation Transporter (OCT) Family	MCIDVRVQNGNEKPPEPKEIEEDTDIIEKSIGVLGRWHIWVCFVIFLVKFPVAWHQLSIVFVAPRVDVYCIDNNTDVCSKNCQNYLFNTSIFTQTIATEWNLICDKEYLVKLAQTIWQKKPIGVRSNYPRNLWTVSCILTMVFTILGTQWRTVVGILYQIPFNLGHLLMPLISYYQRDWRSFQAAISAPSLALIIYFWILPESPRWQLAMGNKESALKTLKNAAECNKLPTEKIEENVDSYLECRKEKQTGQRKANILDLVRTPIMRMYTIAVGFNWLVCGLCFFGVSQFIGQIAGNIFINVAISAVIQVPVLVPANTPWITTTLASIGMFGLALSFPTVYIYSGELYPTVVRNLGVGTSSMFARIGSMVAPFIATLDTVEPWIPPIIFGIIPLIGAVL…
Ld001158	572	9	2.A.1.19: The Organic Cation Transporter (OCT) Family	LTTGSEMELVESGESEIIETKNSKSNEHGMDMDDLLPQLGEFGTYQKLMLWLVCLPACFPCGFGAFNQLFMADVPEHWCRVPQLANLSEELQKNLSIPYDGTFSKCTRYVANWTEILRESGINGVVANTSWPTEGCLDGWVYDKSKVVSSIVIDFDLVCDKDIYPTLGLVALNLGGPVGVYTFGRLNDTIGRKKSFFLCLTVLLIGSIFTVTAQNFWWWAGSRIIVGLTIPAMYQIPFIISLELVGPNYRSFVTVLTCMFYTVGLMMLAAITYLIRNWVHLGIVTSAPFIFYYLYWFCLPESPRWLLAKGRFEEASKVIEKLAKVNKKELPASFKQQLKRHIMYKRTKSEEEAYKRTPGCSDLCGTPNMRLKTILITINWFANETVYVGLSYYGPSLGS…
Ld003271	478	9	2.A.1.19: The Organic Cation Transporter (OCT) Family	FRCTLPGESQNGTYSLNETTLADNYPWDSLRNRYSTCEILVNNKSEKCESHIFDHALYGYTAVIEFGLTCTKAYLIATSNSLFMVGVMLGSIVFGDMSDRFGRKIIFFISLVMEVVFGILAAIAPEFWTFTFARLIVGATTSGVFLVAYVIGLEMVGPSKRPLAGTICHMFFSIGYMLTALFALYIPHWRYLQFALTIPGVIFLSYWWFIPESARWLLSKNKTTEAKKLIQIAAKSNKVTISDDTLDMLLVSVEEELGINTKKSENTGTVLDLFRYPNLRKKSLIIFFDWFANNITYYGLSWNTNNLGGNPYLNFVISGAVEIPAYAFLLLTLNRWGRRNVMCGCMSVAGTALLLTMAVPKDQQWLIVTLAMIGKLAITASYAAVYIFSSEQFPTVIRN…
Ld009128	387	9	2.A.1.19: The Organic Cation Transporter (OCT) Family	MLGILVGNLVFGYLSDVFGRKMPLIFEVLLQATTGLLTAFVPWFWAFMILRFLAAAATGGTMITSFVLIMEIVGLKRRTIVSILYQVPMSLGHAMMSLISYYLREWRKFQIAISAPSFFLLSYYFLIPESPRWLLLVGKRDKAIDMLSRAAKHNGLPTDSIAQDVDNYLSGSSKKTTKKGNVLDLFRSAILRTYTLVLCFNWLVCCLGYYGLSQFIGKFGGDIFIKVMISGLTQIPSLILAAWLTNAWGRKWTMIVANVITGISLLLMIVTPSEPIWIHSLFVLTGISGTFLGFPTIYIWSGELFPTSIRNSGMGICSMSGRVGSMIAPFVADIQSGKGWMSPFIFGVVPLIGAALCYFLPETLNCQLPKSIEDVENLEMARKKARR
Ld012828	529	9	2.A.1.19: The Organic Cation Transporter (OCT) Family	MDFDEILRNVGEFGKYQKLVVWFILLPAVFPCGFHAYNQLFMASIPDHRCRTAQIVDMKNLSIPLELYADGQTGLSQCSIYNNDSKIVPCQNGWVYDGDISNSVVSQWDLVCDKDFLVTLALVLFGASGLIGNYIFGYIQDGMGRKPAYFIFLFIQCVFGIATSFAGNYITWTVFRIGVGFTIPAILGTPYVLAIELVGPKERTIVTILINIAYSLSLVSLSIIVWAIRNWRWMALVTTLPFLTLFLHFPLLPESPRWLLAKGRFDEAQHILAKMARINGKVIPSDFITTYKKNNLEEKRKLKEQHSKYGIRDLFRSKNLRWKTIIITFIWFTNTSVYVGLSYYAPSLGGDEFLNFFLGGAVELPTFKKNFLADANEKVSLQSTSSSATEQPSTSVNSS…
Ld013624	367	9	2.A.1.19: The Organic Cation Transporter (OCT) Family	MMMSILMGTIVGVTRSFSPNYTIYAILEFLDTALSAGMYGAAFVLAMEIVEPEQRDIATLIICCIYTLGQAILGITAWLSPSWRIMLQVLYVPGIIFLLFFFTLPASRMWVLANSRKEEMDDIVVQKKTNEIESIVHENAKPVGEIESQGFWDAISQKVILLRVIHCSFTWIANNFIYYGLLLQSVAISEDIYISFIIGVVVEIPGYIIYYYGNKKFKRRWTMLVGFVSTGVCCIAVGFIQEEFYWMKLILFLIGKCCSAVVFALIYVYTTEMFPTTSRHTMLSIISMIGRLGSMLAPQVPLLAKISTALPLICFGIIALAAGVLALLYPETLNTKLPDTIEEAINIGKAPVELKTNSEKSDICARL
Ld017181	385	10	2.A.1.19: The Organic Cation Transporter (OCT) Family	LSGIGEIVCFSYAGFISDRYGRGKLIILSVSMSSIISIVRSFSTNYTMYAFLEFFDTVFCAAMFGASLVLVMELVSPKQRDIANLLICFFYTIGQWIVGVTAWLSPSWRMMIRVLHIPGLMILSLFFAIPETRTLVFLTYKRNRAKEIVSEEEGLNEMKDTGTITKDQVEEVELQGFWDVMKEKVLLLRAIRCSLLWIGSNFLYYGLTLYSVTISEDIYVNFVLSVAIDIPAILTYYYGSQKFRRRWTMLVAFMTTGVCCLCVGFIEEELYWTRLLIFLLGKCGAAVVFTLIFVFTTELFPTSSRHSILSLCSMIGKIGSLLAPQLPLLARMNHAAPLMIFGIIAVTAGILSLFFPETVDTKLPETIEEAVNMGNISVDNNKIKI
Ld016515	539	10	2.A.1.19: The Organic Cation Transporter (OCT) Family	MRKGIDDLDDILEEIGEFGIYQISILLLLCLPITFAASNSFSYVFTAGVPKYRCFIPECEDPYTATYDAPWTSWAIPPESSENQVIGVQSDTCSRYLPTNVSELNSTICSKNSFTNTIETCTEWIFDGSERTIVNDWNITCLENQWKISLVGTAHFTGIIIATVTCGLLADKYGRKVTLIIFTFLMSLTGALQVLSPEYVTFVVFTFISSLATAAVYPLAFILIMEMVGKSKRGLPCIVLNCFYSLGEAVVAPIAWYTRDWVQTQLIVSIPAIVFLAYHCYGNGWKIEERVAVYCSELFLLNRRGSSSTNRMVYPGLGSNTTDRISPCHCVSGISLNETEDSEKDTMWSVIKGFMTSRKLIIRFLMVYFIWGVISFVYYGLSINSTSLGGNKYLNFSLV…
Ld013625	515	10	2.A.1.19: The Organic Cation Transporter (OCT) Family	MCSENVDSSNFSIYKFAPLIFAIIFSTFPLSYMFTARNVKYRCLIPECENTSDTTYNPEWLEHFVPYQHNFPSSCSRYTLTNNQTCLSQEILSNETIQCNEFIFQREESAIVHDFSIFCGENLWKLTMIGTLSVAGEIVCLSYAGFISDRYGRPKLIMMGVMLSTMIGLSKSFSGNYIVYAALEFLDTALCAATYSASFVQAMELVRPNQRDRTNLIICCLYSTGQCIIGITAWLSYSWRMMLRILYTPGVLFILFVFSIPESRAWFLGYNKNQQQTEGFGAKLKQGLLGNPAGMQTRTKPTKHMEFPRFRHAVVNKVLLLRMIHCSFTWLGSYFVYYGLTLQSLTISEDIYINFISCVLFDIPGFWIYYYGSKKFRRRRTMMIAFAFTGVCCLCVGFI…
Ld009526	459	11	2.A.1.19: The Organic Cation Transporter (OCT) Family	MNSGYCEMIDLENDPTGTIPCEFGYSYNKTVFSRTIVSEWDLICGHERLIDLTQVTLMLGVLIGNIVFGVMADKKGRKKVLTICIWMQSLLAVVASFWPWFWGFVLIRFFLGIANGGTMVTSFVLCMEVVGGRWRTIVPILYQIPFGFGNSIMSGLAYLLRDWREFHLALSFLISAFIVYTWCLPESPRWLLVLGRKEEAIEVLKKAATENKIDDETFQIALTGLSNVDPTDNKTPCLSALFSTRQLKKRSFLLYLNWTICGITFYAFSQYLGHVGSNIFLTVGVSGFIALPGTVLCVVLVGTFGRRWTICSAYLTCAVCFLAIIFMPKNVFLHDWPRVFLAAVGIVGMSISMPALYLFTSELYPTILRNAGVGVCIMFSRIGSMLAPLVIALEDIGPS…
Ld017957	399	11	2.A.1.19: The Organic Cation Transporter (OCT) Family	LENQWKIYLVGTIHFAGILVGTLVSGILADWFGRKLIFIFCICLMSVTGTLQVLSPDYMTFVLFIFMNSVGTAGVFPLALVLVVEMAGKKNREASAIVLNYFFAIGEAIVALIAWYSRDWVYVQLIVSTPALLFVGYYWIIPESVQWLLANGKKAEAKQVILKVAKINKVTISNSLKDYLDKMSVIKDGEPDSQREDTLSIIKQMMKSRKLVIRFMLVIFIWGVITFVFYGLSVNSTSLGGNKYLNFALVSLVEIPGFTISWICIRKLGRRISLAGSLLLCGVTCTLTIFINTVTSNWAVATMFLVGKLGATSASGVIYVYSAEIIPTVIRSGGVGTASAVARIGAILAPYAPFLSLFYNPLPMIVFGGLAISAGILAMNLPETRGIKLPETVEEAINI
Ld003171	541	12	2.A.1.19: The Organic Cation Transporter (OCT) Family	MSVDKKKAIEEDDIISASIGNFGKWQLLHTFLLSLFNIPCTWHIFVPTFHAAERDIWCARPEKFRNVSPNLWKNCSGQSEEEFCTFHDVVNVSNDCFFGNVSDLERIKCSKWEFAGEGSTIISDFNLICDRESLTSLGEMMFLAGVAIGGLVCGILSDKYGRKRTLMASVLIQSVLGTIIAFSPWFFFYAIFRAMLGFISVSVVFSGFVLCMELVGGDWRTISGISYLFPVSGSYVTISGIAYLLRKWRHLQLAISLPGFLFLILWFVLPESPRWLLAMGRTDEVMKILEDAAKMNNRTLPPNLDKQLQPESVEQETENVNVLDLFKTAHMRKKTFCLFLIWFSVYLVYYGLVLNLGNIGGNLYVNSVLQGVVEVPAVAISIFILLKGGRRWPLFLTMA…
Ld001260	495	6	2.A.1.22: The Vesicular Neurotransmitter Transporter (VNT) Family	MKTNPKKCAAGIEALMMLEYPKDVKQANQRRQEAPYVGRGNLSDVHRHYCETPSISDSDDHLEYEEVPDVGNVPYADLGEEYHRRHTQQGVLPTYPVCEVGSCQRPKRATTKMGYGAPGGFVAVHGLLILSTLPTVCCILGLIWAPESPRYLLEASREVEALAVYQRLHGLNSSKKKYGLTELELPARSAYRDRQVSPTKSIINNGVASFREAFQFVSCPTHFRRTLLLASLNFLIGFMYTGSSEFIPFSIKVLREQEYFSQKQYINDRTFADTIFNGTMENMRYSNTLFRNVSFRHMSLNHVEFINCTVEESEFINIKTSVSYFKDSVVKDSSFDYNIYLEDLHVETLKWSLLMAIFLVFQGFISSRRFVIMTVMLLIGVSSLMLLLYHQDIEGLESG…
Ld007363	469	8	2.A.1.22: The Vesicular Neurotransmitter Transporter (VNT) Family	MPGKTKAHSFPRLEAAVVIQDAEPADFERAISAAGYGKFNVILYIVSTAAGWSSVFETTTMSYVFPAAECDLQLTLNHKGILNAITYAGKIFSIVNKYNSKTRELNSALTAYLSEFHCAKNRARVQMILGAIFSLGNLLLPVLALIILPVQMNFNIGNLEFHSWNIYLMVSALPALASGLAFIFLPESPKFLMAMGKNEEALEVFQRVYRINTGKPMETYPDNDSVTKTKNTGFRDGFQNISPTFFWPNITKMVLVSLLQFMTMMSLNTLRLWLPQIYQAMNDYRYYNNDEEATLCEMLEIFQLTNDSMNTTKACEVNSNNTEVYIISMIVAITSIFGYITAGTLINSIGKKKLLSILGLVSGSMAMTMYLSRNVLSTIIFSAMFVTFGSIGINVILAV…
Ld018262	448	8	2.A.1.22: The Vesicular Neurotransmitter Transporter (VNT) Family	MVEGEPPLNPKKDSDVKEERVVNGCGSRDLELGNLGTLKDIQTKIPSDIDKSSDKADFEKAIELTRYESTKGWLNSIIFIGMMAGAYVWGSMADSLGRKRVLIVSSFMNALCIVASSFSQSYQLFMVFRFLNGVALGGSGPVIWSYFAEFQPKSKRGSMLSFMAAFWTLGNLFVAGLAWLIIPQDIGFRNADFVYNSWRIFLLICSFPSFIVAALLLFLPESPKFLLSQGRAEEAIAVFKYIYHVNTGNDGEDYPVKHLIYEQEEVTLEEKIKIESRGKYANMIVDILDNTKQLFVSPILRYTLISITINFTFHIGYYGLMMWFPELFNRFDEYSRNNNETDASVCAVTDYVVNIGSHMEGGICSDKISSTVFMESLITVSAALPSNIIAILGMDRLGR…
Ld007360	458	10	2.A.1.22: The Vesicular Neurotransmitter Transporter (VNT) Family	MEKENPVFVLDGPRKSDSKRGMISSGMIWGFLFDTLGRKKLMVYGYFFNAFFVFGSAFSQSKLQLMICKFLGGVIINGPFAAMATYLAEFHSSKYRSMIQMINGGLNSVAQLVLPLMAWGILPLSWKWSLFNGFLELHSWNLLLFICGLSPFVSGIIYLFLPESPKFLMSMGDNDKALKILQMVYSINTGKPRETFPIKKLVDETKINSNSYGGHVSANRSKMQALAEGYQQLKPLFRFPYVTKFLLVGFIQMLIIQSLNMLRLWIPQMFQAIEDYQMFNNGSSDSLCSMMEVLKPKNTTDQICLTNVNNASVYINSSIVALVSVSGYFVAVYIIRILGKKKVLIMNTILAAIVCCCLYFSQGTIPTIALSSAFVGLGNMSGNVMLSIIVDLFPTTLRT…
Ld010343	560	11	2.A.1.22: The Vesicular Neurotransmitter Transporter (VNT) Family	MERLEDQSVDERKIRYEHVPFDTSDDDFMGDIPPITNPSFRGADDGSHLESGRSSPSVSVPEPASFEEAIAATGFGKYNIFLMFVTIFPSVAEIFEVVALSYVLPIAECDLNLTLSDKGMLNAMTFAGMVTSALFWGRLCDMIGRKSIIKYGYIVGGGFAIIVSLSTNITVLSIAKFCGGFIINGPYSASVSHLSEFHSSKYRARVQIVRGATLSSAYIFLPLLAWGILPQKLDFSPFGLIDYHSWNVFLFICAIPTITSGLIYFFVPESPKFLMTLGRNEEALNIFRKVYRINTGNAEDTFPINCLVKETYYEVADITQKQRPNILKEGISQMKPFMSSPHINRILLICCNAFLLTMSMNLVKLWLPQIFQATSDHQISESKNETDVCSIFEELRTPN…
Ld010356	511	11	2.A.1.22: The Vesicular Neurotransmitter Transporter (VNT) Family	MILSVLKRSPSLIIQDDEENDLMENTPAADFETAVHFAKNGRFQKLLLAVCGTVYATCAISTTTLSFVLPSAECDFNLSSMDKGKLSATPLIGMVLGCAVWGAIADSRGRKLALILSLLVDFSAAITSSLAMSFHLFLICRFFNGFGIIGATNIIFSYLGEFLSVKNRDAMLGKLEIFWNFGIVILPVQHPNLTAGIVEVFQNNATRNNIFFSFLPCDPSIDFRVFLDTFIIGLSCIPTSVSLSYFMKKVGKISVLVFCLMTSGLATLSLIWVRSTWQTLVLSCFFEALTSILESVLFCVVVDLFPTNLRAIALAITAMSGRLGAILGNIIFGILIDINCLIPIYLFGLLLFDDASIQNTKEMKKSSVATTSLDEKRVEDLRKSQDASKMNELADFETA…
Ld001619	525	12	2.A.1.22: The Vesicular Neurotransmitter Transporter (VNT) Family	MTAMQGSPNGQSKSFEEAVSLTGFGKFNLYVILATGGCLMCVIIETLNSMFIAPAAKCDLNLSLGDKGLLYSISFLGVVSGSHLWGYLADTRGRKFVTLFSLLSSAVFSFIGSLISLTWLFMVLRFVNGFLIGGSSAIIYAYVGEFHDNKYRAKVVSWISTFIALGNMYLPGLAWLILPEEWSYEISGLNVSFRPWRLLMIVYSLPCLFFAVLVFFLPESPKYLISQGKHQEALAILRKIFSINSGKSEDEFPVSSIIWEETSEVNHEKNEGLLRSMWEQTAPLFRKEYLLRTMMVSMLQFIMFFTTAAVIMWYPTVLNLMSEYGEVVSQSEVTMCKSVMYDQNNKNVNITLNPPENDTVTKLLVSDSCSDTVNESVFLVSLIVGGCYAVCYIFNGTFI…
Ld001620	524	12	2.A.1.22: The Vesicular Neurotransmitter Transporter (VNT) Family	LKYSKMARAYEKSSKTFEEAVSLAGFGKFNLYVLVASGGCLMCVIVETMCAMFITPAAQCDLRLSLSDKGLLYAISFLGVVSGSHLWGYLGDTKGRKTVTLWSLICSAVISFIGSLVSLPWLFIMLRFLNGFFVGGPSAIIYAYAGEFNDNRFRPKVVSWIATFVAFGNMYLPGMAWLILPLEWSYEIPLINIMFRPWRLLVVIYALPSILFAILLCSLPESPKYLISKGQHDEALAILRKMYSVNTGKSQDEFPVSMITWEEDSDLHFEKERGILRSMWEQTVPLFKKGYLLKTLMVSYLHFAIFFTSSAIIMWYPQILNSMADYGKTAPLEEVTMCEAVRYDIGMDNETTAAKTYTLSRALASKVCRDDVNEEVFLVSLLIGASYAVSYVLIGTFIN…
Ld012326	203	6	2.A.1.28: The Feline Leukemia Virus Subgroup C Receptor (FLVCR)/Heme Importer Family	LKNLLKDKSFMLLFSAYGISTGVFYAISTLLNQIILHYYPNGNEDAGRIGLVIIVAGMIGSVCCGVILDRYHKFKETILTVYALALMGMVLFTFTVSTGLYVVYITSFLLGFFMTGLLPIGFELAAELTYPEPEGTSSGLLNLSASVCGIIFTNLYSVIFYQVDAMWANISMCLMLFVGTVLLACTSSNLKRQAAQTKKNGVP
Ld016804	208	6	2.A.1.28: The Feline Leukemia Virus Subgroup C Receptor (FLVCR)/Heme Importer Family	MNYGLRVAVLIGILSTALGSGVKVFSVGENSFYVVILGQLIVAASQIFLLNLPSKLSVVWFKPEEVGSKGIVGLRVAVLIGILSTALGSGVKVFSVGENSFYVVILGQLIVAASQIFLLNLPSKLSVVWFKPEEVGIKGIVISTVCSLGILGLTSGTAISYFVPPIMVRDSDNMDEVADDFRVMNWGVFLLSIPLVLIVFFCKYDSFE
Ld013038	350	7	2.A.1.28: The Feline Leukemia Virus Subgroup C Receptor (FLVCR)/Heme Importer Family	MVGDQTEDRATQPVAMVVPPESNNLLEKITETEIRTYKKRWVILIIYNLYSAANSFQWLEYSIITNIVMKFYDVDSLDVDWTSIIYMAIYPFIVIPGLRIAALIGGLGTALAAAVKVFSIRTDLFYVVLIGQAIGSTAQVFVLCIPTKIAAVWFEDSEASTACALGVLGTQAGLALAFLIPPILVKNSENVVSIGSDLRVLCQGLAIFMIPNGEEDAGRMACISVICGIVGALLNGIFLDKTRETTLFNYALTTVSVVLFMVTLLWKKLVLVYLSYAIFGSGLLNASTQAFGVFIVLMLGKLNEKFGALWSLFSQVILLLIGTYLTYRIPNVKKRQEAFSQVETEMHSIR
Ld020084	349	9	2.A.1.28: The Feline Leukemia Virus Subgroup C Receptor (FLVCR)/Heme Importer Family	MEEETLKEPGIQPVIRAYRKRWIILIIYISCICISTFQWIEYSIITNIVMKYYHVSATMVDWTSISFMIIWPIFIFPASYIIDKMGLRVAAFIGIITTALGAGVKVLSVGEDLFYVVVLGQTIVSFSQTFLLNLPSKLTVAWFKFEEVSTACSLGIMGSILGVAFSFYVPPILVKDSDNLDDIAADLRVMCWSVFLVSMPLVLIVYFYFPKEPVHPPSIAMFEERINKKHITFSIFVKSIKILIKNKFFLLHLVAFGCNYGVYSVIGTLLNQIVLNYFPGTQEDVGKMGLIMIISGIGGSLITGYILDKTHKFKETSIIIFLSCAISLGAIWYALTIRNKMLTYLAIAV
Ld016805	453	11	2.A.1.28: The Feline Leukemia Virus Subgroup C Receptor (FLVCR)/Heme Importer Family	LKVGKIQPTIEVYRKRWIILIIYILCSCLSTAQWIEYSIINNVVMKYYHVSATTVDWTSMSFSIMWPILVFPVSYITDKMGLRAAVLIGILLTALGAGVKVLSVGENLFYVVLLGQVIVSISQIFLLNLPPKLSAVWFKPEEISTVCSLGILGMTSGTAISYFIPPIMVRDSDNLDEIAEDLRVMCWGVFLLSIPLVLIVFFLTLTRYSSNSCHQFVPSLFSIFILDFPERPLNPPSMAMFEERNNRNEVTIFLFAKSFELLMKNKAFHVHNVAFGCNLGIYTAIGTFLNQFVLSYFPDIRTNFFDRETSFLLFLLGTLGLGGVLYAMSAQNKWLTYLAITVFGIFLSGYLPAGVEFGTEITYPSPESTVMGILYATSQIITVVLTIIFGKIIAKFGAF…
Ld009389	472	12	2.A.1.28: The Feline Leukemia Virus Subgroup C Receptor (FLVCR)/Heme Importer Family	LDSFYSKCTYLDKLVNINISTGILQSYINMNQMVESKEALEVVDVPSVPKTKVYGVRWVVLAIFVMYSACNSSHWIQLSIITDVIVKYYGISTTWVDWTSMIFMVLYVPFVFPASYLLEKLGLRKAVIIGIVGTCAGAWVKVGSVSPDRFWLAFVGQTMIAFSQIFILSVPARVAAVWFGPTQVSSACSIGVFGNQLGIAIGFLVPPIIVRADSTIEKTSTQFYVLHISSAVVATIILVLILLFFENAPPTPPSHAAAQQIASGDTVDFSVSLKNLIQNRSYVLLLIAYGIITGVFYAISTLLNQIILYYHPGANEDAGRIGLAIILAGMLGSVCCGVVLDKYRKFKETILVVYAFSLVGMATYTFTLSSPIPVVYVISCLLGCHWNIRIHGLGTELTY…
Ld011215	455	9	2.A.1.49: The Endosomal Spinster (Spinster) Family	MEDVIESDPRRVCQIGVNAGILGDIKTFYGIHNGEAGLLQTAFVLSYMIFAPLFGYLGDRYSRRWIMAAGNFWWFMLFRALVGIGEASYSTIAPTIISDYFVGDVRSKMLALFYFAIPVGSGMGYIVGSETAKAVGQWQWALRVTPALGVIAVALIIFVLVDPERGQSECSGHMEATPWVEDIKDIVHNRSFMFSTAGFTCVAFVAGALAWWGPSFIEMGIKLQSSDTVDSESTSFIFGAITMAAGICGLTLGAYLSQILKPKYPKIDPIICAFGLAFSAPFLIAATYASTYNSLLCYILLFIGQVSLNMNWAIVGDILLYVVLPTRRSTAEGFQLLVSHALGDAGSPYLIGVLSDAFRIGMNPINSENSTTDDTDLNKFKSLQYALFSTCFVEVIGGL…
Ld000241	519	8	2.A.1.50: The Proton Coupled Folate Transporter/Heme Carrier Protein (PCFT/HCP) Family	MVSKKTLNIEKQVSSVTVEKIDELKNVPICTKVRAVFSKMTVEPILVCYLLSNVLASFTSHNLTLEKACRVNLGFDKDTCDALSVRNQSHPGFRTSEESVQGLAANMAIWKNMFQGIVSSFVLLFLGSWSDKHKKRKPLILNPILGDIATYNGLIVSIMFFYELPLEFNILVESIPYILTGGIFSMYAGVHTYVSGVSSQESRTNRFGSIQIATTMSVTAGLALWGILYHMIGFYGVFSTCLAILFFGYVYGLFFVKEIDELGMKEKEVAEEKRGKKKSFLLDFCDIKHVADTFKIAFRKREGNMRSRICWLLVLSTVLSGPITGENNVTYYYVRYKFGWDTEQSSMFLTFRYITQTLGIIFFMSFFDKYSKVNDTVVGMVACGSKIVAAFFYSFSPTP…
Ld011892	501	8	2.A.1.50: The Proton Coupled Folate Transporter/Heme Carrier Protein (PCFT/HCP) Family	MPQNGSDNEAPTKEKEAHQNDSLPARSLKQKLVTIKKAVTVEPVVGFYYMAVYLCKPALANLEIEKACRVNLQYNDSICDTIVEGQHKNYSAFNHEIQVTISEMHSWQQPVQSFMPLILILFLGSYSDRHKWRKPFIILPIVGEVLGTVGCLLCVFNMKTWSLEVQGVLQKVIPSLFGGQTMLNMATTAYIADISSIEMRTIRLGILQIVISVAGPLVNSFCGILYSKIGYIPILSISSFLFLIALTFSQFWIVEKTSSGNKQAVSVIADIFSPKHAIDTFQVIFKKSPDVNQMHILLMILVTFLQRSAYDGETNLLYLYVQNVFQWTPVEFSFFITVNGLVLLIGNSLALPLFTKILRISDHMILFVCILTKIFSNVAFGLATTSLTFYIGSSVSVIT…
Ld005228	468	9	2.A.1.50: The Proton Coupled Folate Transporter/Heme Carrier Protein (PCFT/HCP) Family	MALFKNLSVEVPVLLTFFGSSLTGSLSSNLLIYRTCYILLGYAESNCSLLGNTNDNITQALEKLVEPTAQTVRTVQSTVVSVPMVLLCICLGPWSDKFGRKPILLLYQLGSICSLLITALFSAIPTVSPWYFLIAAIPSVLTGGLPAFLTVALSHLSETSAQETRGMRMTIFEVFMAFGNVTGNLAGSALFYVTNYETVFVTAAVCNAIGFIYTVYCIPESIENVETEGKLKGLVQTENLKEMIKVAIKTRGNFKTPKILMMAIISAVMVFSFSGEGSLMFPYLREKLHWTLTMFNIYSSVSTVIGIFTILVVIGILHKWMKVRESILILIGTLSRLTGCVVDGLATESIHIYIGAFAKSINGVTSPMIRTLISKLVEREEVGKIFSIMMICEFIVGLF…
Ld002460	502	10	2.A.1.50: The Proton Coupled Folate Transporter/Heme Carrier Protein (PCFT/HCP) Family	MSVTNYQIIDQVSDMDHEPTFRYGNKLKHYLSYITVEPTMVLYMMAFMTTSVVEQSFYIYKACTVNHGYNETICNNINDKKYENITKEVQLTSATFHMWNSIAGHAAPIVLAFFMGAWSDKRGRKLPLLLGLFGKLYFSAMIVVNTLKKDWPVEYVIYTATFPSALTGADVAIFSAAITYLVDVSSQKNRTIRVTILEVCYLATMPTGVALGSYLFRKVLNQSYTYMFLINTTLMLSAVIYTLLRLEWRSSPTQKPLSEANNIFLDFFDYNHVKDTIQTLGKKRPDNKRRFLLMLIVMTALYVFQRDEREVMYMYCQLAFNWTLNQFSTFRTFQSGLQDLVLLFAIPVMSRLFDWRDTVIIMIGAAAHTTARVFYSTAKETLAFYIGGVFASFGPIVAP…
Ld005229	459	10	2.A.1.50: The Proton Coupled Folate Transporter/Heme Carrier Protein (PCFT/HCP) Family	MAWFKKLSVEVPVLLTFFGMSLTGSLSANLLIYRTCYILLGYGESNCSLLGNTDNNITRALEKLVEPTAQTIGTVQSTVLSVPMILLCICLGPWSDKFGRKPILLLFQLGSLCGFLIMALFSAIPTVSPWYFSISGIPSVITGGLPAFLTVALSHLTETSTQETRGMRMAIFEVFMAFGTVTGNLAGSALFYVTNYETVFVTAAVCHAIGFIYTFYCIPESVENVETEYQPLALASTSKFQQYEACNNVMSKGKLKGLLQTKNLKEMVKVAIKSRENFNTPKILMMASTSTVMVFCLYGEGSLMFPYLRKKLHWTLTMYNIYGSVSTVIGVFSILFLIGILHKWMKIRESILILIGTSSRLTGSVVDALATESIHIYVGAFAKSINGVTSPMVRTLISK…
Ld011891	484	10	2.A.1.50: The Proton Coupled Folate Transporter/Heme Carrier Protein (PCFT/HCP) Family	LNKYVYLVIITLNMASTAELVTESVADLTKKDEKRFGQMDFTEKMSYVQEVITVEPLIGAYVMAATLCGPTLYNLEFEKACRVNLEMNDTVCEAILSGQHENFTNQNNQVLIAVSNMHSWQLPVQSFMPLILVLFLGSYSDRHQIRKPFLLIPIFGELFAVVGCILCVVFMRSWSLEVLGVFQVVVPSFFGGQPMIVMAVFAYIADVSTLQMRTLRVGIVQIVLNTILPITQLFSAHYFELVGYYGVLLTAGGLYILGLVYGLFWIKESRIPVKSSRGLLSDVFDPKHAIDTFNLMLKKSPGNNRVYISLILLTLFVYSAVVVGEGGMFFSYTQGRFGWTIVEYSHFIFVNTLIHLFGTALAVPLFTKVLNFSDMTILLITIIDKIVSNFVFLFANTST…
Ld011732	443	9	2.A.1.53: The Proteobacterial Intraphagosomal Amino Acid Transporter (Pht) Family	MEGGSSIQDADTTISGEDERPKGFFNFFCHPLGTGHRFVALIFMCFLSFGSYFCYDNPAALQDYLKKDLNLTETQYTALYSVYSWPNVVLNVVGGFLIDSIGGESLTVAQNNYAVLWFRGKELNMVFGLQLSFARVGSTVNFLVMESLYNYVLDKNTCTTCLFSWFCSIIMGIFDKRVEKVTRRNETVSGEVVKITDVKDFKASFWLVCVICVLFYCAIFPFITIAKEFFKDKFNFSQQGANTLSSIIYIISGVSSPILGLIIDKIGMNITWIFVGISVTMGAHALLAFTVLTPYIGIVIMGMSYSILASSLWPLVSMIIPEYQLGTAYGVAGSFQNLGLALFSIFTGLIVDNLGYEAIEIFFICSLAGALISTGILWKLDKSRKEGLNMTPGNRIRHL…
Ld015743	788	9	2.A.1.65: The Unidentified Major Facilitator-14 (UMF14) Family	MIAARNAHILYDDTHKTSFLSFLITIAEDLIALGRSGASVKRKSATSLGRPSLKKRKHQNVGDHLPIEGPTRRRCCRCAQMQKIATSSLVPYLTIHMQSIGISMEQVALIYLALPFTTFISQPLTGLLADKFGRYKPLVIGLFLLTAVLHNVLLFFPQQETPGTVPAGYIIRHPKKTYVEVWWSPCTSRECPAEEELDIVLDMCVDHCLLKNAKHKNRKDKKVVPVDLGDADDLPLRIVKKKGNDTATAFTLDMHPNLGNPIEQFGIELESAEDDADITSFNKRFRAGILKKNGVDIKELENKDLRCGGVIDLDMNTKKLLSNATSDCIIQKCQFRSGGPEVCPPDFKEIDTRTFWLYFLVRFLGTVVQLGAVIIMDPVALAMIEKHGGDFGKERLFSN…
Ld000782	735	9	2.A.1.65: The Unidentified Major Facilitator-14 (UMF14) Family	MESQEYHYPDSGQPQRIQPGVRPMVDPDAEGIVDPSMYPQPKEATHKIRGRSDLIETLFGPVDQELLVVKSFYFFFYSAFGSLFPLMGVYFKQMGMNASQSGFLIGSRPFVEFLSAPFWGSLADRWQKGKILLLASLAAWIIFTVPLGSIQPPPTSCMDVVNKSTAILVSPEVNMGVINKRSVPSTKDVEGTEVSSPPRKPKLIPPSNAGQSPIAVSYASNYNQQEHESWVQPIISSIVYRTQDIQRAFFLLLLLVIIGEFFSAPAVTLADSAVLTLLGEDADTYGHQRMFGSFGWGLAMFFVGIALDHSTAFPNHPCGPAAKEKNYTICFATFSVLMGAALISATQITFKYDEQGSAAVDDEKVQQPISEEDRMQAQLAEQLNLPSLADTSAADVQGV…
Ld015145	665	12	2.A.1.65: The Unidentified Major Facilitator-14 (UMF14) Family	MKVKYFNTSLISLKCVLFLVFGAIGSLFPFLPLHMITLGLSKDESILISIISPAVALLGPLVAAPLADRLAGGFGGAQRSKTGRYLRVMIAACLVLATIFYWLLILVPPIMRNPPKASFACDGEGGFILQDRCGADKTCYDWGTSKGSVLVKNCEFSCNATSAYSKEVTTMPPKDESVEFNEESDYYDSGDGPIVEPDGSYFTTPPPISNDSIIFIPHPHMCYTNSSGDIVCEVYTEFSKPIDFRIGLKPNIDNDTEGTCKYPFIIVVGGGINSAIRKNLTNDGEYDCQPVVLCEIHNAYTNKDSLLKKSQCGYDSFWLYLFLRSVADIFPAAASVLIGTAVVIATRETSTGRGDVGKQFAAGALGFGIFAPIIGGAANGRFLDAMICFTVLMLIAVVI…
Ld004673	765	12	2.A.1.65: The Unidentified Major Facilitator-14 (UMF14) Family	LKLADINVKINQHHHKCAILLSAILVLYPYLTIHMRALGINVQETAIMSAVTPAVVILMPPMAGMIADKIGNFRIKTTESIRDISDVLLTQVAEFDENNTFSSFQVLLASFSAIGGASALLLLLVPVGRLTITFPDRLVFGLSCDTNSTPALSLYQEYPCTTIDPDRILDTELKVESCGFACQAILSENYTNQIIRTRSYDVKIYDIQKNSTLTYTHKLSEGDLIEPEPITKAKNQKTLKNNERYRTSIRKLSKNFFYFPTISMYNFSCDMSDEASLSCVLGSRDQFDGFQRIQSPWKAGIKQKIIEHIDFEENRQIFEIDYINNKNRTNISCLQNTAMVGKHISVTIPINSTDTTVKHLDLGSCVHRCLATSPRKNVCSNSKTVIELDMTVTFWSYLS…
Ld010386	520	8	2.A.1.82: The Plant Copper Uptake Porter (Pl-Cu-UP)	MVLKRTKGYQDIDENNGSLPSTAGSELDPSSIIPQEIEMASVSVVPDDTFTVTQAVNALGFGWFQVKLSLWTGLCWMADSMEMTILSILSPALHCDWHISRYQQALTTTVVFLGMMLSSTFWGNLSDRYGRKHALTLCAILLFYYGLLSAVAPSFMWLLLLRGLVGFAIGCTPQSVTLYAEFLPTKQRAKCVVLLDCFWALGACFEVALAVVVMPTLGWHWLLALSTGPLLAFALICPWLPESARFHVASGQTEKALETLEKIAKDNGKPMLLGRLVVDDSITMPPHRGRFRDLLVPSLRMTSLLLWFIWMACAFCYYGLVLMTTELFETSSIVCSDKPVPIQALDTCAAECKQLQTTDYMDLLWTTLAEFPGIFITIATIERFGRKKTMAVQFIVYAV…

## Sheet: Anoplophora glabripennis
Putative MFS transporters identified in the genome of Anoplophora glabripennis
Protein ID	Length (aa)	TMD (TMHMM prediction)	MFS families	GenBank accession	Protein sequence
Ag567073	276	6	2.A.1.1: The Sugar Porter (SP) Family	XP_018567073.1	MPETPVYLIRNGKLDKVPKTFQFLRGKMYDFSNEIVIIEEQIAEDAKRPGFWETMRTKAFKKAALICVMLMFYQQSSGIVAILFFLSEIFNSAGSSLEPQWCVIIVGIVQVGVSMISSLVMDIFGRKILLIVSSAIMSASAALLGLFFTLKNNALIDKDAVYNISFLPVTSLMLFISAFCIGLGPIPWMAPTELLAPEVKAKFASAVSTFNWLLAFFVTRFFLNVVDAIGSDATFYIFAGITATVPFFVWFLFPETKGKIFIQIKAELEGTSPEEM
Ag567074	360	8	2.A.1.1: The Sugar Porter (SP) Family	XP_018567074.1	MHIETKWRTRKGDDSENCRRGNECAGYDTGTFLHLFITIGILYAQIFGYAVSLLAFHILMLAVPIVCAISFIFMPETPVYLIRNGKLDKVPKTFQFLRGKMYDFSHEVVIIEEQIAEDAKRPGFWVSMNTKASKKASLICLMLMFYQQFSGVIPILFFLNEIFTSAGSSLEPQWCVIIVGIVEVGVSIVSSLVMDKFGRKILLIVSSVTMAISAAVLGLFFTLKNSAIIEKDDIGKISFLSILSLMVFIAGFCFGIGPIPWMAPSELFAPEVTAKCSSAASTFNWLLAFFVSRFFLNVVDAIGSDATFYIFAGITATVPFFAWFLFPETKGKIFIQIKSELEGKSPDEMSPDEISPQEIL
Ag561433	508	9	2.A.1.1: The Sugar Porter (SP) Family	XP_018561433.1	MLNRSETASPEERSALKEALPQIIAVCVKNVLLLGFGMTLGFPTILIPSLSGNDPKEQILLGQEAISWIRRLEQLVIFNTLAVLQQAVQYKTSKHFVRVLTYVAEITQPHLRGILSSTSSMAVMLGILSQFLLGALLRWRTIVLINCAVPILSFVLLIFVPETPIWLISKKKFDEARKSIAWLRGWVPVQNVENEFQELCKQRLQEETRHVKSELTEDLTNKMDGTKKPSNIENLKLYSTKQFLWPYFVVSLVFFLSHFNGNTTLQIYAIKIFSTLKTPIDKYYATVILGIVQFLGCIICVVFVNILGKRTINFISLLGSGICFIVVATYAYFIDVKYFEDTVKINGTSNATHESTFNEVPIQDFRWIPVTFLVASAFLSYVGIKILPWILTGEVYFSK…
Ag564027	475	10	2.A.1.1: The Sugar Porter (SP) Family	XP_018564027.1	MTISTGVPFRTGGSRIYQYIAAVAVNLSIICSEMHYGWSSPFGPVLANGKYKFTITNNESSWLTVIPLTGAIFGAFVTGLVVDIFGRKRMIIFSFLPFVASWLLIGFAESSTLMFVGRFLAGTTDGLSFTAVPMYLGEIADPQIRGLLVSTCPVCIVFGILLINILGACLPLDTTAFISTILPLLLLIIFPWMPESPYFYLMKGNEEEARESLRIFRGVEDVTVELNRISSAVKEQQEKKGSFLDLFRVESNRKGMFITLGLRSFQQLTGSMVIIFYCKTIFEEARGFSPSLSTIIYFSVQLVLSIASSFVVDFFGRKPLLIVSIIGSALSLLAIAIYLYLQEIGIDTTEYNFAPLVALICFVVTFSIGLHTIPLLIMGEIFPTDVKALALCVMDIYFS…
Ag565781	495	10	2.A.1.1: The Sugar Porter (SP) Family	XP_018565781.1	MDNKIKALDEQHETVYKPLTYEISEPHLLKDDGECKKKNSLFLYISSITADLLMFDCGCNFTWTSPAIPTLRSSDIDINPLGVPVTTVQESWIAALVNLGAAVGPLAFGKFADVFGRTKVLMMIAVLKIVSYIILAFAQNIYLFYLARFLLGVGMGLSFALMPMYTGEISEDHNRGRLVSIMAVLTTLGMLYSLVVGPLLPLKAFTLSCASFLIIALVGFLSFIPESPVYLVSTGKFSSAKKTLMKLKNLDSKSAEKDLMQLTRITEEENSNKSMFKNIFGTPSLRKGILICLSLCSLQHLSGIFPITAFIGPIFDAAGSKISTNLSVIFVSVIQLISSILSSLLIERVGRKPLLLLSTFGTSVTLLFLGVYFYLKEMESPYTQGLFWLPVTSLTAYMI…
Ag565807	471	10	2.A.1.1: The Sugar Porter (SP) Family	XP_018565807.1	MTLPVIKTILEGQGSAKLLQYLACTSACVVVFTVGIHLAWTGPSLRKILSPEYPHDVTPDEASYIAIVSCVGHVIGGFSGSTLSDTMGRKYTLLAAAVPQVSSFIMIYFSYYGTYLLYCARVIGGIGEGVVVAVLPTYLAEVSSPNIRGAIGTLSTLFARSGCLFINLLGSYTDIHTAALVCLAFPVLHWVLFVNFPETPYYLLMKGKTERARQSLKALRGSQDVEKEVLRLTADVARQMSESGTYKDLFTIDSNRKAFFLITAARIFQQFTGTSAFINYYQILIEQNTDLSPVMGSSLIILTQIIMSALASKFVDRFGRKPLLTASAGLTFSVLLILGIYFTLKDYTSLDLSVIHWFPLPMMVLFIITFFLGMGVIMPILVSEVYSTSIKARAISLGG…
Ag565824	462	10	2.A.1.1: The Sugar Porter (SP) Family	XP_018565824.1	MIAAILKRHGNGKLSQYLACISACIVAFTSGIHYGWTGPSLRKILTPEYPHEVTPDEASYIAIVSCAGHVIGGFSGSALSDTIGRKYTLLAIAVPQVSSLLLIYFSYVEKYFLYAARVVGGVAEGGIVAVLPIYIAEVSSPDIRGAIGTLSTLASMYGCLFINLLGSYTNIHTTALICLAFPVLHWICFVNFPESPYFLLMKGKVERTRESLKVLRGSQDIEKELLGLTGDVARQMSESGTYLDLFTIDSNRKAFLLVTAARIFQQFTGISAFVSYYQILIEQSTNLSPVLGSSLILLTQIAMNHLTSSFVDRFGRKPLLTLSAGLTCFVLLVLGVYFTLKDYTSLDLSGVLWFPLPVMVLFIISSFLGIGVIIPIVVSEIYSTSIKSKAVSLGSIVFA…
Ag564813	458	10	2.A.1.1: The Sugar Porter (SP) Family	XP_018564813.1	MYGIIKRAWNLAMYIVSYLAGDLLMLLSGSSFTWSSPVLPKLLNNTTSPFGRSISPDEATWISSLVPLGAAVGPFALAYMADKFGRKITLLFLGVPFLLSHLILAFGNIVELYYVARFTIGLSAGGTFTIMPNYAGEIADKSIRGALGSTISTATCAGLLLSYALGPYVSIMAFNLVLAMISVIFLVLFFFVGVECPQYFIIRKEYDLAEDALRKIRGGFKTGDVEKELAEIQMTIDEEHRGSIINVIKSTGFIKAFFMATGLLVFQQFTGINMVFYYTQIIFQETGSLWSPEICSIAIGVVQFLSSLTTPLIIDRLGRKFTLMGSAIWMILSEVPLGVYIYIKQRGIDVSSISFLPLLTLIVFIVAYNSGFGPLPWVMLGEVFPSRIKVIASSVVSCI…
Ag564814	454	10	2.A.1.1: The Sugar Porter (SP) Family	XP_018564814.1	MRFVGKLNHAILAVCAGDLLMLLSGSSFTWSSPVLPKLLNNTTSPFGRSISPDEATWISSLVPLGAAVGPFALAYMADKFGRKITLLFLGVPFLLSHLILAFGNIVELYYVARFTIGLSAGGTFTIMPNYAGEIADKSIRGALGSTISTATCAGLLLSYALGPYVSIMAFNLVLAMISVIFLVLFFFVGVECPQYFIIRKEYDLAEDALRKIRGGFKTGDVEKELAEIQMTIDEEHRGSIINVIKSTGFIKAFFMATGLLVFQQFTGINMVFYYTQIIFQETGSLWSPEICSIAIGVVQFLSSLTTPLIIDRLGRKFTLMGSAIWMILSEVPLGVYIYIKQRGIDVSSISFLPLLTLIVFIVAYNSGFGPLPWVMLGEVFPSRIKVIASSVVSCISWSL…
Ag565926	441	10	2.A.1.1: The Sugar Porter (SP) Family	XP_018565926.1	MVCMASLAAPIGCFLSGPIADKFGRRISILCINVTCFIGWLTIYSAYAAGSNQYLLLLLGRFLTGLSIGLSSAPAIIYMAEVSSSKYRGVFTTWGSIFFSLGILLVYMLGYFLKERWGTMALISCFFPCIGMTFVLFFIPETPSWLVGKNRLEEAKENMCMIFGTKEYHPVVQSEIEGLIQAKGVKKDTTKKSIPEQMLRKVKYLLKPYSLKPFGLVFTYFFFQQLSGTFVIIFYAIDIVRNAGVILDPYITIVMVALTRVVTAVLVGFLSKKFGRRPLSIVSGTGMMLCMFTLACYNLLIDQGRISESLRSNLTLLPLLAVMLYFFTSTLGFLPVPFALAAEYFPTKIRGTASGLLTGCGYIFNFLAVKIYPTMVDSMRSTGVFFFYGCTSLVGTVFL…
Ag567948	469	10	2.A.1.1: The Sugar Porter (SP) Family	XP_018567948.1	MIVKTSVTDIFRGTFPQLFDAVSGTLFAISDGMTAGWTAPMIPYLISEESHIKTTRHEAEWLETTLLAGTFCGLPTTMFFTERIGRKKSLLLASLIVLFAWLAIALGNNMIYIFVARFFCGVAGNMAFVAAPMYIAEIADQKIRGFLSSIIYLMMLAGCLIVYCIGPFTPFYTAPILGICIALTELLVFSFVPESPYYLLYKNKPEQARKSLEHFRSTVAVDKEMKEISDAIDRQKTEKGRIQDLFIINSNRKALLIMTVLNAGQNFCGIGVIMMNLHLILSEAGSIYLDEATTGILFAVIMLVSATGASLQLDKYGRMLLLITSAILTGTCLLIIALYFNLKYVGYNVISVSWIPIVSVMLYAVTFKIGLGIVPIVVTAEVFPAKMKAIGMTIADAMY…
Ag576516	444	10	2.A.1.1: The Sugar Porter (SP) Family	XP_018576516.1	MISGYSAILLPQLQAEKNSTIVIDDEQASWIASMAALPMATGCILGGVLIEKIGRKHTHMLTCLPTLLGWLLIAFACNTRMILGGRFITGLCVGILGAATSVYIGETSKPKYRGFLLAGISFAVSLGLFLSHLLGTFLHWKTTALVCSIVPIISLLLMIFTPESPSWLAKKGQLTKAEKAFYWCRGYSDEAKKELAVMLEGYQDKEPNLKMQIRDFLVPEFLKPLGIITVYIIANQWAGVNAITFYTVSIMKKTVGEGVNEYLSMLIVDVIRVVMSILACILLRRLGRRPLAVVSGLGTFMSLFTLSVFTYLVTIYPAVSSMVYIPMTALVIYISFISIGFVPLPWAMIGEVFPLKTRSIGSGITSFLAFTAFFSVVKTSPAMFRDLGAEGSFLVYGLV…
Ag561906	481	10	2.A.1.1: The Sugar Porter (SP) Family	XP_018561906.1	MKTTVVDKKNVEDLQNDGQIWPQVLAIVVVCFVPFTCGLLFSWSSPFLLKITNDKNTYDISEEEGSYFTVIPPISMILASIFCSNLNDKIGRKPTILLISVPHVIAWILTATATNVWMFYASRFFAGIADGLMFASVPMYIGEISTPKVRGVWGNALTFAIYLGQFIITVTGSYCDVKRTSYICICFPLIHFILFYFMPESPYFYIMKGRFQEARETLTRLRKKHDVEEDFLLLKADVQRQMSESGTWKDLFTIDSNRKALFAGIFLRASQQLGGISTFAVYTQYIFEKSGGNLDPQVSSMIFVGATCLLNLVGAYTLDLFGRRLSYIVSLVSCGVVLLIESIYFYIDQFETQIDIKFLNWIPITGMMAFVLFFSIGLGIVPTLMLGELFSASIKAKGL…
Ag561914	481	10	2.A.1.1: The Sugar Porter (SP) Family	XP_018561914.1	MKTTVVDKKNVEDLQNDGQIWPQVLAIVVVCFVPFTCGLLFSWSSPFLLKITNDKNTYDISEEEGSYFTVIPPISMILASIFCSNLNDKIGRKPTILLISVPHVIAWILTATATNVWMFYASRFFAGIADGLMFASVPMYIGEISTPKVRGVWGNALTFAIYLGQFIITVTGSYCDVKRTSYICICFPLIHFILFYFMPESPYFYIMKGRFQEARETLTRLRKKHDVEEDFLLLKADVQRQMSESGTWKDLFTIDSNRKALFAGIFLRASQQLGGISTFAVYTQYIFEKSGGNLDPQVSSMIFVGATCLLNLVGAYTLDLFGRRLSYIVSLVSCGVVLLIESIYFYIDQFETQIDIKFLNWIPITGMMAFVLFFSIGLGIVPTLMLGELFSASIKAKGL…
Ag561922	481	10	2.A.1.1: The Sugar Porter (SP) Family	XP_018561922.1	MKTTVVDKKNVEDLQNDGQIWPQVLAIVVVCFVPFTCGLLFSWSSPFLLKITNDKNTYDISEEEGSYFTVIPPISMILASIFCSNLNDKIGRKPTILLISVPHVIAWILTATATNVWMFYASRFFAGIADGLMFASVPMYIGEISTPKVRGVWGNALTFAIYLGQFIITVTGSYCDVKRTSYICICFPLIHFILFYFMPESPYFYIMKGRFQEARETLTRLRKKHDVEEDFLLLKADVQRQMSESGTWKDLFTIDSNRKALFAGIFLRASQQLGGISTFAVYTQYIFEKSGGNLDPQVSSMIFVGATCLLNLVGAYTLDLFGRRLSYIVSLVSCGVVLLIESIYFYIDQFETQIDIKFLNWIPITGMMAFVLFFSIGLGIVPTLMLGELFSASIKAKGL…
Ag567072	409	11	2.A.1.1: The Sugar Porter (SP) Family	XP_018567072.1	MDDDQLGWAGSSMTLGAMVMCFPIGWISDAIGRKPTVLLTVFPFVIGWLLIIFSQHVAMIYAGRFLTGVAGGSFCVTAPLYTSEIAETEIRGRLGTFFQLFITIGILYAQVFGYAVPMVVFHYLMLAVPIVFGIVFLFQSETPVYMIRKGKVDKIPKAYKKFRGKDYDPSEEIKTIQEQMASEAESAGFWETLKTKAAIKATLICFMLMFYQQLSGINAVIFYAKEIFTSAGSSLEAHWCVIIIGIVQVIATVFSSWSIELLGRKILLMASCALMALSTALLGLFFSLKNYEALDKYGIQDIGFLPILSLIIFIIAFSIGLGPIPWLASSEIFPPEIKAKCGSAAAVFNWFLAFIVTKFYLNVASAIGNDITFYFFAIVMVTGIFFVLFIIPETKNKTF…
Ag579952	485	11	2.A.1.1: The Sugar Porter (SP) Family	XP_018579952.1	MLFPNSVTDKFQGTFPQILAAVTGTLSAISDGMQYGWTAPTVPILLSEDSPIEVTPHQAEWLETILMIGACFGLPVTMYLVDKIGRKKSLITSATTTLIAWIVIALAPSVEYIFAARFFAGMAGDMAFVAAPMYIAEMADQKIRGFLSGLVYVMMLTGILLLYCVAPFVPIWVPCALGVFINCIGLAIFPFQPDSPYYLLYKNKPEKAKAALQRLRRSEDVENEFNDIATAVDRQKNEGKHSKFQDLFLIKSSRKALIIMVVLNASQHMSSISVMLMNLHSILAEAGSFYVAASTGAIIFSAVMFCSAMSASLAIDNFGRKGLLCTSGIMAGICLLVIAIYFTMKDAGADVLPYSWIPLAMVMLYAAFFKFGIGLVPIVLTAELFPAKTKAIGMTLSDA…
Ag563927	456	11	2.A.1.1: The Sugar Porter (SP) Family	XP_018563927.1	MLTSFPEKTNLGVVCSEMHYGWSSPFGPVLLEGKYKFTITSNESSWLTVTPLIGAVFGAFVTGLVVDTFGRKRMIVFSSVPFIASWLLIGFADSSTLMFVGRFLAGAIDGLSFIAVPMYLGEIAEPKIRGLLSSVCPVSIVFGILLINVLGTYLPLDTTAFISTILPLLLLITFPWMPESPYFYLMKGNEEEARKSLQIFRGVEDVTVELNRISSAVKEQQENKGSFLDLFRVNSNRKAIFITLGLRTVQQLTGTTVIIFYCKTIFKEAGGFSPSLSTIIYFSVQLVLAVVSSIVVDLCGRKPLLITSIIGTALSLLAHATYLYLQKIGYDTTEYNFVPLAALLCFVVTFSIGLQTVPLLIMGEIFPTNVKAFALCTMDIYYSVFVTCMSKFFHWSKGI…
Ag564068	469	11	2.A.1.1: The Sugar Porter (SP) Family	XP_018564068.1	MAQETGSSILQYLAAASGNLAIVTDGMHYGWPSPTLIQLVNNTNHTLGMSNEEGAIMAVMPLIGAILGALTAANIVDLFGRKKTILGTSIPFFIAWIMIAFAKSVLVLHIARFIAGVADGVTFTVVPMYIGEISDAKVRGLLGSSCSALWIGGFLLINVIGSYLSISTTALVSSLVPLLAFITFIWMPESPYYLLMKNKIKEAKQSLRKFRGVENVDEEIERMSTYIQTKTRKTGRFLDLFLVKSNRKAVFIVAGLRGFQQFSGTTAISFYAQTIFKEAGDDISPQHASMIYFTVMFLVTIVSSGIVDKAGRRPLLMISMAGAAFTLLLEGTYFYIQSQTDIDTTPFDYMPVVVLIGFVIVFSIGMQSIPILMLGELFPTGVKAFALCLADVYYSIVAA…
Ag564069	469	11	2.A.1.1: The Sugar Porter (SP) Family	XP_018564069.1	MAQETGSSILQYLAAASGNLAIVTDGMHYGWPSPTLIQLVNNTNHTLGMSNEEGAIMAVMPLIGAILGALTAANIVDLFGRKKTILGTSIPFFIAWIMIAFAKSVLVLHIARFIAGVADGVTFTVVPMYIGEISDAKVRGLLGSSCSALWIGGFLLINVIGSYLSISTTALVSSLVPLLAFITFIWMPESPYYLLMKNKIKEAKQSLRKFRGVENVDEEIERMSTYIQTKTRKTGRFLDLFLVKSNRKAVFIVAGLRGFQQFSGTTAISFYAQTIFKEAGDDISPQHASMIYFTVMFLVTIVSSGIVDKAGRRPLLMISMAGAAFTLLLEGTYFYIQSQTDIDTTPFDYMPVVVLIGFVIVFSIGMQSIPILMLGELFPTGVKAFALCLADVYYSIVAA…
Ag564070	469	11	2.A.1.1: The Sugar Porter (SP) Family	XP_018564070.1	MAQETGSSILQYLAAASGNLAIVTDGMHYGWPSPTLIQLVNNTNHTLGMSNEEGAIMAVMPLIGAILGALTAANIVDLFGRKKTILGTSIPFFIAWIMIAFAKSVLVLHIARFIAGVADGVTFTVVPMYIGEISDAKVRGLLGSSCSALWIGGFLLINVIGSYLSISTTALVSSLVPLLAFITFIWMPESPYYLLMKNKIKEAKQSLRKFRGVENVDEEIERMSTYIQTKTRKTGRFLDLFLVKSNRKAVFIVAGLRGFQQFSGTTAISFYAQTIFKEAGDDISPQHASMIYFTVMFLVTIVSSGIVDKAGRRPLLMISMAGAAFTLLLEGTYFYIQSQTDIDTTPFDYMPVVVLIGFVIVFSIGMQSIPILMLGELFPTGVKAFALCLADVYYSIVAA…
Ag564832	454	11	2.A.1.1: The Sugar Porter (SP) Family	XP_018564832.1	MFFPKWDIVYSAVLAGDLLLFISGTAITWSSPVIEKLTNSTSSPFDHELSSEESSWVSSILTLGAAVSPFIYGYFLDKFGPKRVILSIGVPFLVSYVILACAKTTTLFYLARFLAGLAVGGTFATVPVYIGEITPKSNRGALLSTMSCAVSLGFLFPYCLGPYVDIIILNLVLAVFPVIFLVLFFLFGVECPHYYLHKQHNEMARMALKRIRTGQKDESIEKELVEIQTKIEEEGRGGFLDMFGSKGATKAFIIAVGLLIFQQFSGINAVLFYSQTIFKEVGTTLDPDICSIIVGAVQFLSSLVTPLVIDRYGRKKILICSAVGMALSEVPLGVYSFLNDRQINVQSVSFLPILMMTLFIVSYNSGFGPVPWIMLGEIFPTKVKTISTCTVSSVNWLLA…
Ag564833	444	11	2.A.1.1: The Sugar Porter (SP) Family	XP_018564833.1	MLTFSTGNILMFVSGTALTWSSPELPILSNATTSPFKRAITSEEATWVSSLVTLGAVAGPFFFTYLADKMGRKYTLLSAGVPFVVCYVMLAFGKIVELFYVARFILGLTVGGVFSVLPIYAAEVADKNNRGSIGFQMGCGVCSGLLFSCALGPYVSVMVFNLVLAAFPLMFLILFPFIGKEVPHYYISINETDLAKEALQRLRGSQSNIDDELGEIQRKFKEEEQGSFSEIFRSKALIKAFLTSVGLLIFQQFSGINVVLFYGQILFKEVGANLAPELCTIIIVAMQFISSFIAPLIGERLGRKTILIFSAVGMALSDASLGAYSYIKGKEVVNMESVSFLPLLIMIVFIVSYNSGYGPLPWAILGELFPSRVKSIATSVATSVNWLLAFLITKHFESM…
Ag568116	489	11	2.A.1.1: The Sugar Porter (SP) Family	XP_018568116.1	MKRMEKCWEFGPGRMALAAFCAHSVSISIGICQGYSAILIPQLQASTKMHVTTEETSWLASLGAITNPVGSVLSGVLAEYFGRRRSIQISSIPFIIGWILIGIATDINWLYAGRLISGISAGMSTACYTYVSEISTPESRGFLQALGPICASFGILLTYTLGYYIRWSTVALISVTFGIFSMVTIHFLPESPGYLLKNNRTAEGFEVYLWFRRNNVIAQQEIDSYHENLKQNKSDGTAWKEAYLSPQTVKPFFILVILFLLQEFSGIYTLLFYAVSFFEETDLNIDDYISSIIVGIIRFTMSIVAAFLINKFGRKVLCTFSSLGMALTMLTVAIYVKYYELNPEEEKILSYLPLVGIIFNVVFSMIGMLPIPWILVGEMFPLEVRPIMSGVVICIAQTF…
Ag571574	421	11	2.A.1.1: The Sugar Porter (SP) Family	XP_018571574.1	MGPENNPLQRPTTVLEDSWITSLHSLGAAVCPLFIGPLANKYGRKNTMIIFSLPMLASNIILIFANTVSLFYIARFLIGVGTGCVFSVVPLYVAEISSVENRGFTSLFMSVTISFQQLVVYIIGPYVTIRNLAIISLIPSGLFLLTFGLFVPDSPYYFILVNKKENAINSLTRLRQISKSYAEKEILDVINSVEQSKTKKSPREMFRSKIVLKCFLISSGLMFFQQFTGILAIIPYLQTIFDATNTSIPGEISVMIVGLVQLNTTALTSKIIDIIDRKKLLIASNMGVFLSLVSLGAYFFLLSNGSNVSKLNWLPISSILGYIICFNLGIGPIVWTIAGEIFPSDLKTYLNGLATFTNIMCGFTISMLFPNVSLFLGMAWSVWIFAICTALSIIFIALF…
Ag571575	421	11	2.A.1.1: The Sugar Porter (SP) Family	XP_018571575.1	MGPENNPLQRPTTVLEDSWITSLHSLGAAVCPLFIGPLANKYGRKNTMIIFSLPMLASNIILIFANTVSLFYIARFLIGVGTGCVFSVVPLYVAEISSVENRGFTSLFMSVTISFQQLVVYIIGPYVTIRNLAIISLIPSGLFLLTFGLFVPDSPYYFILVNKKENAINSLTRLRQISKSYAEKEILDVINSVEQSKTKKSPREMFRSKIVLKCFLISSGLMFFQQFTGILAIIPYLQTIFDATNTSIPGEISVMIVGLVQLNTTALTSKIIDIIDRKKLLIASNMGVFLSLVSLGAYFFLLSNGSNVSKLNWLPISSILGYIICFNLGIGPIVWTIAGEIFPSDLKTYLNGLATFTNIMCGFTISMLFPNVSLFLGMAWSVWIFAICTALSIIFIALF…
Ag571576	421	11	2.A.1.1: The Sugar Porter (SP) Family	XP_018571576.1	MGPENNPLQRPTTVLEDSWITSLHSLGAAVCPLFIGPLANKYGRKNTMIIFSLPMLASNIILIFANTVSLFYIARFLIGVGTGCVFSVVPLYVAEISSVENRGFTSLFMSVTISFQQLVVYIIGPYVTIRNLAIISLIPSGLFLLTFGLFVPDSPYYFILVNKKENAINSLTRLRQISKSYAEKEILDVINSVEQSKTKKSPREMFRSKIVLKCFLISSGLMFFQQFTGILAIIPYLQTIFDATNTSIPGEISVMIVGLVQLNTTALTSKIIDIIDRKKLLIASNMGVFLSLVSLGAYFFLLSNGSNVSKLNWLPISSILGYIICFNLGIGPIVWTIAGEIFPSDLKTYLNGLATFTNIMCGFTISMLFPNVSLFLGMAWSVWIFAICTALSIIFIALF…
Ag571577	421	11	2.A.1.1: The Sugar Porter (SP) Family	XP_018571577.1	MGPENNPLQRPTTVLEDSWITSLHSLGAAVCPLFIGPLANKYGRKNTMIIFSLPMLASNIILIFANTVSLFYIARFLIGVGTGCVFSVVPLYVAEISSVENRGFTSLFMSVTISFQQLVVYIIGPYVTIRNLAIISLIPSGLFLLTFGLFVPDSPYYFILVNKKENAINSLTRLRQISKSYAEKEILDVINSVEQSKTKKSPREMFRSKIVLKCFLISSGLMFFQQFTGILAIIPYLQTIFDATNTSIPGEISVMIVGLVQLNTTALTSKIIDIIDRKKLLIASNMGVFLSLVSLGAYFFLLSNGSNVSKLNWLPISSILGYIICFNLGIGPIVWTIAGEIFPSDLKTYLNGLATFTNIMCGFTISMLFPNVSLFLGMAWSVWIFAICTALSIIFIALF…
Ag573239	475	11	2.A.1.1: The Sugar Porter (SP) Family	XP_018573239.1	MLSYTLLTVFVVDLLSTTGDVTLSWTSPMYPKLYSNDTNINPLSQPITVQQDAWLGSLVTIGAMVGPFPFSFLAEKYGRKISLLCIALPHTIAYLTMAFARNIYWFYFGRVLGGLAMGGGYTLVPMYIAEVSRDKNRGAMSQTLNVFTSIGNFLPYAIGPFLSVRWFNLILAAIPTVCFLIFVFVGPETPHYLVSVNEIEKAEKSLMLLRSRDKKEIQMELDSIRSHLKEYEDGHFTDILRNRGLRKALIICLVLIIAQELCGFCAITFYLQPIFETVGARIPPDISALIVGMSMFGSSFFPLFLIDRAGRRFLTICSCFGMFISLLVIGTFFYLKDFTDVNVAPFFFVLILSLIFFIFSFNFGICSVPWTLTSEMFPNNVKQISASAVTCTCWIISFV…
Ag574179	488	11	2.A.1.1: The Sugar Porter (SP) Family	XP_018574179.1	MTRNLYTHTVAGPGRQLFVTGKPEYMGQVLASLAVSLGPLASGLGKGYSSPAIASLQQRDADAFPVSGQQASWLASLSLLGALFGAPVGGIALRWGRRRTLVLAGAPLSICWIITVFAVSVEVMCFAAFFSGFLVAIVQLSAQVYVSEIAAPSIRGGLSALLKVAAHTGVLVAFAAGAFLDWRQLAGLIALAPVTMCIVLWRVPESPGWLVLRGQDVEAEKALRWLRGDTADLQLELAVLQAHVITRPVPTNPKLLIETLRTPALIACGLMFFQRFSGANAFNFYMVSVFKETFGGTNPHSAAVAVAVVQLLSSLLSGLLVDSAGRLPLLVASSVLMTLALASFGSFAYYEAANPKMIPNLDWIPLLCVLVFTVAFSLGISPISWLLVSELFSLEHRGL…
Ag576515	465	11	2.A.1.1: The Sugar Porter (SP) Family	XP_018576515.1	MQKYHNTLVALGPLILDIGLGMISGYSAILLPQLQAEKNSTIVIDDEQASWIASMAALPMATGCILGGVLIEKIGRKHTHMLTCLPTLLGWLLIAFACNTRMILGGRFITGLCVGILGAATSVYIGETSKPKYRGFLLAGISFAVSLGLFLSHLLGTFLHWKTTALVCSIVPIISLLLMIFTPESPSWLAKKGQLTKAEKAFYWCRGYSDEAKKELAVMLEGYQDKEPNLKMQIRDFLVPEFLKPLGIITVYIIANQWAGVNAITFYTVSIMKKTVGEGVNEYLSMLIVDVIRVVMSILACILLRRLGRRPLAVVSGLGTFMSLFTLSVFTYLVTIYPAVSSMVYIPMTALVIYISFISIGFVPLPWAMIGEVFPLKTRSIGSGITSFLAFTAFFSVVK…
Ag578224	459	11	2.A.1.1: The Sugar Porter (SP) Family	XP_018578224.1	NLLATSGDITLSWTSPIYHQLYSKNPSINPLERPITEDEDGWLGSLLTIGAIIGPFPYSLIAEKFGRKIGLLCLAVPHIVSYFTMAFAKSIYLFYFGRIFGGLALGGGYTLLPMYITEISEDYNRGMLSLSLNVFWALGNFIPYAVGPFVSIMWFNIILACLPTAFFIAFLIIGTETPYYLIGANKIEQAHTALMKLRSLENDLVQKELESMKLHLKDDEHGHFSDILKKAELRKALLICLVLIIAQALSGFCAITFYLQPIFEAAGTSISAEISALIVGCAMLLSSFVAPVLVDRLGRKILTISSCFGTFVSLIILGSFFFVQDFTFQDIDHISWMPIFSLILYILTFNFGLGSIPWILSSELFPNSVKQIAASTVSSTFWITSFLLTRFFNDMNDFM…
Ag568459	542	11	2.A.1.1: The Sugar Porter (SP) Family	XP_018568459.1	MDHDDDEGVGFIRESHYLKSPTIEQQQAMALLQIPRRDNVREGSISSNVSDLDVPIYSSENLTTRPKREVPGGFNGKLAFAIAASALGSSFQHGYNTGVVNNPEEIIKNWIFNTQTNRTGIQPEQETVTLIFSIMVSIFCVGGMIGGAITGLIADRFGRKGGLLLNNIFVIIATVCLGAAKSASSYELLILGRFIIGINSGLNAGLAPMYLAEISPINLRGAVGTVYQLVITISILISQILGLGSILGTEKLWPTLLAITIVPAIFQIVTLPFCPESPKYLLSSRGKELEAQKALSWLRGTLSVHEEMDMIKAESEAMKLVPKVTMRELLTNSALRIPLIISLTVMCAQQLSGINAVMFFSKSIFEMSGLSGDQSSYATLAMGGINVLMTIVSLFLVEK…
Ag576514	506	11	2.A.1.1: The Sugar Porter (SP) Family	XP_018576514.1	MKTFSIVGGVLETPIHKIRKALKLEQSTAESGHPVDNKETASPWVRQTLVALGPLILDIGLGMISGYSAILLPQLQAEKNSTIVIDDEQASWIASMAALPMATGCILGGVLIEKIGRKHTHMLTCLPTLLGWLLIAFACNTRMILGGRFITGLCVGILGAATSVYIGETSKPKYRGFLLAGISFAVSLGLFLSHLLGTFLHWKTTALVCSIVPIISLLLMIFTPESPSWLAKKGQLTKAEKAFYWCRGYSDEAKKELAVMLEGYQDKEPNLKMQIRDFLVPEFLKPLGIITVYIIANQWAGVNAITFYTVSIMKKTVGEGVNEYLSMLIVDVIRVVMSILACILLRRLGRRPLAVVSGLGTFMSLFTLSVFTYLVTIYPAVSSMVYIPMTALVIYISFI…
Ag565815	470	12	2.A.1.1: The Sugar Porter (SP) Family	XP_018565815.1	MTPIRSVLEKKDGSRANQYLAGISACIALFTAGIHVGWPAPSLKIILSTEYPFRISEDEGSYIVITSCLGHIVGAMTASALADTIGRKWALLSISLPQLAALMMICTSYHTKYLLYCARIIGGISEGAVLAVLPTYMAEVAEPEIRGFLGTFMSFVFVLGVLFVNIVGSHLDIYTTALIGMIFPVLYWVVFINFPETPYYYFMKGRPEQAVKSLKILRRKNSVWKEAESLSADVDRQMSESGGYLDLFRVSSNRKAFFLVAAARIFQQLTGASAYGLYCQLLIGGSTKLSPVLGSCLLMVTQLTVICVSSLFIDKIGRKPLFTLSSGLSCLVLFIQASFSILKTYSGLDLSFMHWFPVLVMVFFVSFFTMGLGVGLNIFVSEIFSSSIKAKALSLSSIV…
Ag566600	457	12	2.A.1.1: The Sugar Porter (SP) Family	XP_018566600.1	MVVYLFILFKMEKLEKEGKEDKNDMGNWTLQYVAAASASLANFSTGIVFGWPSQISDELMQGKLDFPINSDDLGWICSSSSIGAALLALFIGSLCDKIGRKITMLLLIGVFEIGWVLIILSNSVWMLILGRFMTGMAGGSYCVTVSMYIGEIARKEVRGVLGSLVQFMISCGILFTNVAGAYLSIRSLSIACAALPILFGFAFFSMPETPFYLLRKGRIEESKESLRKFLGKHYVDTEYEDLRLHLKCDTSEKQSTVSVFKKRSVKKACVLGVGLALVKVLTGIDSVTSYLSHIFGKTDIELGAQNASIIFAVFEVFSVVPQALLVDRLGRKVLLVVTQIVMGLCLGVTALSIAIESENAVVQYIPVVALCLFVVGFSVGIGPIGWIITAEIFEEKIKG…
Ag570867	457	12	2.A.1.1: The Sugar Porter (SP) Family	XP_018570867.1	MEKLGKEGKEDKNAVGNWTMQYVAAASASLANFSTGIVFGWPSQISDELMQGKLDFPINSNDLGWICSSSSIGAALLALFIGSLCDKIGRKITMLLLIAVFEIGWALIILSNSVWMLILGRFMTGMAGGSYCVTVSMYIGEIARKEVRGVLGSLIQFMISCGILFTNVAGAYLSIRSLSMACAALPILFGFAFFRMPETPFYLLRKGRIQESKESLRKFLGKHYVDTEYEDLRLHLKCDTSEKLSTLSVFKKKSVKKTCIIGVGLAFIKILTGIDSVTSYLSHIFSKMDIQLGAQNASIIFAVVEVFSVVPLVLLVDRLGRKILLVITQIVMGLCLGATALSIAVESENAVVQYIPVVALCLFIVSFSVGIGPIGWILTAEIFEEKIKGRAVSVCTFLI…
Ag573241	493	12	2.A.1.1: The Sugar Porter (SP) Family	XP_018573241.1	MWAPISYTLVCVVTVNLLATAGDVALTWTSPIYPKLYSNDSSINPLGRPITESEDGWLGSLVNIGAMVGPFPFSFIAKRFGRKVGLLSLAIPLIVSFVVFAFATNIYVFYFARILGGLAMGGGYSLLPMYIAEISEDSNRGMMSLTLNIFWAIGNFLPYAIGPFISITLFSLILACIPTAFFIIFLVVGVETPYYYAGVNKADKAEKSLMKLRCTGKEGVQTELDSIKAHLKQDDDGHFSDIIKRKELRKAFIICIILIIAEEACGSCAITFYLQPIFEAAGTTLSSDISALIVGAALLISSFVAPFVVDRVGRKLLTVVSCIGMMIALLMLGVFFYIQDSTEYSTDSIMWVPIFSLIFFIVSFNLGLGCIPWTLCSELFPNNVKHIAASSVSSVCWIT…
Ag573950	489	12	2.A.1.1: The Sugar Porter (SP) Family	XP_018573950.1	MTKQYTLNKMGDSQGKKLPQYIAALSVCLGSVAAGTVLGWTSNISDKLRNSELNDIFIDLDAVGWIGSFATIGGMLMCFPIGYICDLIGRKWGCITTVVPFTVGWLLIIFAANTGMIYAGRFLTGLAGGAFCVAAPIYTSEIAQKEIRGTLGSFFQLLLTCGILLSYVAGAYMSPRNLSILCAVIPIVFAVVFFFQPETPVYFLKNQKPAAALDSLQRLRGPTYNCDDEIKEIKDTLDQDASIKVSFFEAMRTTASKKALLICFGLMFFQQMSGVNAVIFYTKDIFESSGSTLPASTATIIVGVMQVIATFISSVSVDRFGRKILLLGSVLFMMLSGLILGVFFSLKDRNVLDADGVDKISFLPILCLIIFICAFSLGFGPIPWLISAELMPQEIKSTA…
Ag573951	480	12	2.A.1.1: The Sugar Porter (SP) Family	XP_018573951.1	MGDSQGKKLPQYIAALSVCLGSVAAGTVLGWTSNISDKLRNSELNDIFIDLDAVGWIGSFATIGGMLMCFPIGYICDLIGRKWGCITTVVPFTVGWLLIIFAANTGMIYAGRFLTGLAGGAFCVAAPIYTSEIAQKEIRGTLGSFFQLLLTCGILLSYVAGAYMSPRNLSILCAVIPIVFAVVFFFQPETPVYFLKNQKPAAALDSLQRLRGPTYNCDDEIKEIKDTLDQDASIKVSFFEAMRTTASKKALLICFGLMFFQQMSGVNAVIFYTKDIFESSGSTLPASTATIIVGVMQVIATFISSVSVDRFGRKILLLGSVLFMMLSGLILGVFFSLKDRNVLDADGVDKISFLPILCLIIFICAFSLGFGPIPWLISAELMPQEIKSTACSAAATFNW…
Ag573952	480	12	2.A.1.1: The Sugar Porter (SP) Family	XP_018573952.1	MGDSQGKKLPQYIAALSVCLGSVAAGTVLGWTSNISDKLRNSELNDIFIDLDAVGWIGSFATIGGMLMCFPIGYICDLIGRKWGCITTVVPFTVGWLLIIFAANTGMIYAGRFLTGLAGGAFCVAAPIYTSEIAQKEIRGTLGSFFQLLLTCGILLSYVAGAYMSPRNLSILCAVIPIVFAVVFFFQPETPVYFLKNQKPAAALDSLQRLRGPTYNCDDEIKEIKDTLDQDASIKVSFFEAMRTTASKKALLICFGLMFFQQMSGVNAVIFYTKDIFESSGSTLPASTATIIVGVMQVIATFISSVSVDRFGRKILLLGSVLFMMLSGLILGVFFSLKDRNVLDADGVDKISFLPILCLIIFICAFSLGFGPIPWLISAELMPQEIKSTACSAAATFNW…
Ag573953	480	12	2.A.1.1: The Sugar Porter (SP) Family	XP_018573953.1	MGDSQGKKLPQYIAALSVCLGSVAAGTVLGWTSNISDKLRNSELNDIFIDLDAVGWIGSFATIGGMLMCFPIGYICDLIGRKWGCITTVVPFTVGWLLIIFAANTGMIYAGRFLTGLAGGAFCVAAPIYTSEIAQKEIRGTLGSFFQLLLTCGILLSYVAGAYMSPRNLSILCAVIPIVFAVVFFFQPETPVYFLKNQKPAAALDSLQRLRGPTYNCDDEIKEIKDTLDQDASIKVSFFEAMRTTASKKALLICFGLMFFQQMSGVNAVIFYTKDIFESSGSTLPASTATIIVGVMQVIATFISSVSVDRFGRKILLLGSVLFMMLSGLILGVFFSLKDRNVLDADGVDKISFLPILCLIIFICAFSLGFGPIPWLISAELMPQEIKSTACSAAATFNW…
Ag573957	489	12	2.A.1.1: The Sugar Porter (SP) Family	XP_018573957.1	MNQDIHSLLDNTNSGTVCESGYESVATQNVESVEEAKPNRFPQYFAAFAATLSALAAGTVLGWTSPILEELEQGHFRNISLTNDQIGWIGSFVTLGGMAICIPAGFLCDLIGRKKTLLLLIFPFTIGWLLILLAKNVLMLYFGRLITGLAAGACCIAAPLYTSEIAHKTLRGTLASYFQLMVTVGILLAYLIGKYLTALQFTIWCACLPFGFVILFMIQPESPTYLIKKGFYDEAKSSLVKLRGQLYNVDSEFNETEACLKESSRSTISLRETIRKKTVIKAFIITFALYFFQQFSGVNVIIFYTTDIFKASGTKLDPQTAAILVGVFQVITTFISSLTIDKLGRRILLLTSALLISVSTLLLAVYFTVKYRAHVDSNILAEWSFLPVTSVSIFIIAYS…
Ag576206	481	12	2.A.1.1: The Sugar Porter (SP) Family	XP_018576206.1	MNSDPDIQTPMLDNLPSLTTQKFKQYVATISVSLGAFCAGTVLSWTSPGLAHITIDGTNKTNGTFPTDEIPAPGFKITKSEEALVGAMLTIGALISAIPTGYLADKFGRKLIILGLSIPFLLNYLLISFAYNVETVVAGRFFAGIGLGGICVVAPMYIGEISEPSNRGMFGSFFQMFLSCGILFTCIIGSFANWMSLSLILAVAPVVFGVSFLFMPETPVYLVEKSKLDEAEKTLKELRGSSYDVSVELKTIQKEIMESREKKATLADIISDKANLRATLSVIGVLAFQQFSGINAVVFYTVAIFKAAGSNISPSLSAIIINLVQVVVSYISILIIEKANRKFYLMMSSSGMMLCLAGLGMFFHLKSLAVNVDHLGFIPLGSTVLFMICFSIGYGPVPW…
Ag576207	471	12	2.A.1.1: The Sugar Porter (SP) Family	XP_018576207.1	MLDNLPSLTTQKFKQYVATISVSLGAFCAGTVLSWTSPGLAHITIDGTNKTNGTFPTDEIPAPGFKITKSEEALVGAMLTIGALISAIPTGYLADKFGRKLIILGLSIPFLLNYLLISFAYNVETVVAGRFFAGIGLGGICVVAPMYIGEISEPSNRGMFGSFFQMFLSCGILFTCIIGSFANWMSLSLILAVAPVVFGVSFLFMPETPVYLVEKSKLDEAEKTLKELRGSSYDVSVELKTIQKEIMESREKKATLADIISDKANLRATLSVIGVLAFQQFSGINAVVFYTVAIFKAAGSNISPSLSAIIINLVQVVVSYISILIIEKANRKFYLMMSSSGMMLCLAGLGMFFHLKSLAVNVDHLGFIPLGSTVLFMICFSIGYGPVPWMLISELFSPE…
Ag576208	471	12	2.A.1.1: The Sugar Porter (SP) Family	XP_018576208.1	MLDNLPSLTTQKFKQYVATISVSLGAFCAGTVLSWTSPGLAHITIDGTNKTNGTFPTDEIPAPGFKITKSEEALVGAMLTIGALISAIPTGYLADKFGRKLIILGLSIPFLLNYLLISFAYNVETVVAGRFFAGIGLGGICVVAPMYIGEISEPSNRGMFGSFFQMFLSCGILFTCIIGSFANWMSLSLILAVAPVVFGVSFLFMPETPVYLVEKSKLDEAEKTLKELRGSSYDVSVELKTIQKEIMESREKKATLADIISDKANLRATLSVIGVLAFQQFSGINAVVFYTVAIFKAAGSNISPSLSAIIINLVQVVVSYISILIIEKANRKFYLMMSSSGMMLCLAGLGMFFHLKSLAVNVDHLGFIPLGSTVLFMICFSIGYGPVPWMLISELFSPE…
Ag576209	471	12	2.A.1.1: The Sugar Porter (SP) Family	XP_018576209.1	MLDNLPSLTTQKFKQYVATISVSLGAFCAGTVLSWTSPGLAHITIDGTNKTNGTFPTDEIPAPGFKITKSEEALVGAMLTIGALISAIPTGYLADKFGRKLIILGLSIPFLLNYLLISFAYNVETVVAGRFFAGIGLGGICVVAPMYIGEISEPSNRGMFGSFFQMFLSCGILFTCIIGSFANWMSLSLILAVAPVVFGVSFLFMPETPVYLVEKSKLDEAEKTLKELRGSSYDVSVELKTIQKEIMESREKKATLADIISDKANLRATLSVIGVLAFQQFSGINAVVFYTVAIFKAAGSNISPSLSAIIINLVQVVVSYISILIIEKANRKFYLMMSSSGMMLCLAGLGMFFHLKSLAVNVDHLGFIPLGSTVLFMICFSIGYGPVPWMLISELFSPE…
Ag579896	471	12	2.A.1.1: The Sugar Porter (SP) Family	XP_018579896.1	MPNLSFLSFFKGTFPQFVAAISGTLFAISDGMTYAWTAPYVPYLLSEKSHIKTTHKEGDWLETTLLIGSFCGIPITIYLVHFVGRKKALLIASSVVLLSWLTMALGNRIEYIFAARFFLGICCNMAIVAAPMYTAEIAEQKIRGLLSGIIYINMHIGCLAVYCVGPYLPFYAAPVIGATVVVLELLIFSTVPESPHFLLYKNKVDEARIALEYLRPNGDVDKELKEICDYIERQKSDKGRIQDLFLIKSSRKATFILAVLNTGQHLCAYTVMLMNLHLILEAAGTIYMDSAVAAILFAAIMLLATIFGSFQSDMFGRRALLIFSSLLTCLCLLALAIYFNLKALGYNVLPVSWVPIVSSMIYAGVFKAGMGIVPIMITGEMFPVKLKSIGVTVADAMYV…
Ag579897	470	12	2.A.1.1: The Sugar Porter (SP) Family	XP_018579897.1	MVINFGEMFRGTFPQFVAAISGTLFAISDGMTYAWTAPYVPYLLSEKSHIKTTHKEGDWLETTLLIGSFCGIPITIYLVHFVGRKKALLIASSVVLLSWLTMALGNRIEYIFAARFFLGICCNMAIVAAPMYTAEIAEQKIRGLLSGIIYINMHIGCLAVYCVGPYLPFYAAPVIGATVVVLELLIFSTVPESPHFLLYKNKVDEARIALEYLRPNGDVDKELKEICDYIERQKSDKGRIQDLFLIKSSRKATFILAVLNTGQHLCAYTVMLMNLHLILEAAGTIYMDSAVAAILFAAIMLLATIFGSFQSDMFGRRALLIFSSLLTCLCLLALAIYFNLKALGYNVLPVSWVPIVSSMIYAGVFKAGMGIVPIMITGEMFPVKLKSIGVTVADAMYVI…
Ag579936	468	12	2.A.1.1: The Sugar Porter (SP) Family	XP_018579936.1	MTVESVGALVKRTLPQIVAVLAGTLAAISDGMQYGWTAPVIPILLGPNSPVEVTPAQTEWLETLLMLGSFSGLSLTIFFVDRIGRKRSLLLSSFVTLLVWLVTALAPRVEYIFAARAFSGAAGNMAFVAAPMYVAEIADQKIRGFLSSIIYLMMLIGVLIIYSVAPFVPFYAHCVIGGALVSIELIVFPFMPESPYYLLYKNKPEEARKSLQWFRPNQNVEKELEDIKAAVQRQVTERGKPQDLIMVPSNRRAILIMAILNWAQHFSSISVLFMNMHVILEAAGSIYMANSIAAILFAVIMLVAASIASICIDKFGRRTLLILSSILTGLCLLVIAIYFTLKNMEYNVAAISWIPIVSVMLYACVFKLGLGMVPIVLTAELFPAKMKAMGMTIADGMYV…
Ag579953	467	12	2.A.1.1: The Sugar Porter (SP) Family	XP_018579953.1	MASHDTGINIFKGTCNQLLAAASGSLFAISDGMSYAWTAPAVPYLISEHSHIKTTKYNAEWLETILMLGALCGLPLTIYLVDKIGRRNSLLVASSVNASAWITIALGTNMTQLLVARFFSGMASDMAFVAAPMYIAEIADQKIRGFLSGIIYLMMLTGCVIVYSVGPFLPFYVSPAIGAVVSSLEVVIFGFLPETPYYLLYKHNPEAALKSLQYFRCNGDIEKEIEEISKAVERQRSERGRIQDLFLVKSNRRAITTMTVLNGGQHFCAISVIVMNLHLILKAAGSIYIDSSITAILFSVIMLVAATIACLIVDKYGRKVLLVMSAIFSGMCLLAIAIYFNLQKNGVDVRKASWIPIVAVMVYAAAFKLGLGIVPIVVTSEIFPAKIKAVGMTTADAMY…
Ag561702	538	12	2.A.1.1: The Sugar Porter (SP) Family	XP_018561702.1	MDQKYSMVEIGKNAAHPVPSDTGWKVKEMGIKNIPGVVEEQKPLVPENGFVTNFGHLNEIDITWKDSLKQILACVVAHSVVIQAGINMAFSAVLLPQLYESKSDIQISISEGSWIASIVAIALPLGSLTIGPLMDRFGRRKMCILTNIPFAIAWLLHYYAKNVWFIFSARIISGFSGGLTTVALVYVSEITHPKLRPMLLGLNSVFVTFGILLTCVLGSFLQWRTMSFIYFIIVLLTCISMCLVIPESPHWLVTFKNDTQNAAKSVHWIYSRNYALCEQQLQKIIDTKNQAENEPNEKSVLLKMKKNLRVYRDPIVYKPLITLIIIFIFQQISGAYVIIFYAIELFKKIGGYFQNGIDEFVALVLLGVIRFVMSIVSALISKKVGRRKLMFISSVGMCI…
Ag561703	538	12	2.A.1.1: The Sugar Porter (SP) Family	XP_018561703.1	MDQKYSMVEIGKNAAHPVPSDTGWKVKEMGIKNIPGVVEEQKPLVPENGFVTNFGHLNEIDITWKDSLKQILACVVAHSVVIQAGINMAFSAVLLPQLYESKSDIQISISEGSWIASIVAIALPLGSLTIGPLMDRFGRRKMCILTNIPFAIAWLLHYYAKNVWFIFSARIISGFSGGLTTVALVYVSEITHPKLRPMLLGLNSVFVTFGILLTCVLGSFLQWRTMSFIYFIIVLLTCISMCLVIPESPHWLVTFKNDTQNAAKSVHWIYSRNYALCEQQLQKIIDTKNQAENEPNEKSVLLKMKKNLRVYRDPIVYKPLITLIIIFIFQQISGAYVIIFYAIELFKKIGGYFQNGIDEFVALVLLGVIRFVMSIVSALISKKVGRRKLMFISSVGMCI…
Ag561704	538	12	2.A.1.1: The Sugar Porter (SP) Family	XP_018561704.1	MDQKYSMVEIGKNAAHPVPSDTGWKVKEMGIKNIPGVVEEQKPLVPENGFVTNFGHLNEIDITWKDSLKQILACVVAHSVVIQAGINMAFSAVLLPQLYESKSDIQISISEGSWIASIVAIALPLGSLTIGPLMDRFGRRKMCILTNIPFAIAWLLHYYAKNVWFIFSARIISGFSGGLTTVALVYVSEITHPKLRPMLLGLNSVFVTFGILLTCVLGSFLQWRTMSFIYFIIVLLTCISMCLVIPESPHWLVTFKNDTQNAAKSVHWIYSRNYALCEQQLQKIIDTKNQAENEPNEKSVLLKMKKNLRVYRDPIVYKPLITLIIIFIFQQISGAYVIIFYAIELFKKIGGYFQNGIDEFVALVLLGVIRFVMSIVSALISKKVGRRKLMFISSVGMCI…
Ag561705	538	12	2.A.1.1: The Sugar Porter (SP) Family	XP_018561705.1	MDQKYSMVEIGKNAAHPVPSDTGWKVKEMGIKNIPGVVEEQKPLVPENGFVTNFGHLNEIDITWKDSLKQILACVVAHSVVIQAGINMAFSAVLLPQLYESKSDIQISISEGSWIASIVAIALPLGSLTIGPLMDRFGRRKMCILTNIPFAIAWLLHYYAKNVWFIFSARIISGFSGGLTTVALVYVSEITHPKLRPMLLGLNSVFVTFGILLTCVLGSFLQWRTMSFIYFIIVLLTCISMCLVIPESPHWLVTFKNDTQNAAKSVHWIYSRNYALCEQQLQKIIDTKNQAENEPNEKSVLLKMKKNLRVYRDPIVYKPLITLIIIFIFQQISGAYVIIFYAIELFKKIGGYFQNGIDEFVALVLLGVIRFVMSIVSALISKKVGRRKLMFISSVGMCI…
Ag561706	538	12	2.A.1.1: The Sugar Porter (SP) Family	XP_018561706.1	MDQKYSMVEIGKNAAHPVPSDTGWKVKEMGIKNIPGVVEEQKPLVPENGFVTNFGHLNEIDITWKDSLKQILACVVAHSVVIQAGINMAFSAVLLPQLYESKSDIQISISEGSWIASIVAIALPLGSLTIGPLMDRFGRRKMCILTNIPFAIAWLLHYYAKNVWFIFSARIISGFSGGLTTVALVYVSEITHPKLRPMLLGLNSVFVTFGILLTCVLGSFLQWRTMSFIYFIIVLLTCISMCLVIPESPHWLVTFKNDTQNAAKSVHWIYSRNYALCEQQLQKIIDTKNQAENEPNEKSVLLKMKKNLRVYRDPIVYKPLITLIIIFIFQQISGAYVIIFYAIELFKKIGGYFQNGIDEFVALVLLGVIRFVMSIVSALISKKVGRRKLMFISSVGMCI…
Ag561707	538	12	2.A.1.1: The Sugar Porter (SP) Family	XP_018561707.1	MDQKYSMVEIGKNAAHPVPSDTGWKVKEMGIKNIPGVVEEQKPLVPENGFVTNFGHLNEIDITWKDSLKQILACVVAHSVVIQAGINMAFSAVLLPQLYESKSDIQISISEGSWIASIVAIALPLGSLTIGPLMDRFGRRKMCILTNIPFAIAWLLHYYAKNVWFIFSARIISGFSGGLTTVALVYVSEITHPKLRPMLLGLNSVFVTFGILLTCVLGSFLQWRTMSFIYFIIVLLTCISMCLVIPESPHWLVTFKNDTQNAAKSVHWIYSRNYALCEQQLQKIIDTKNQAENEPNEKSVLLKMKKNLRVYRDPIVYKPLITLIIIFIFQQISGAYVIIFYAIELFKKIGGYFQNGIDEFVALVLLGVIRFVMSIVSALISKKVGRRKLMFISSVGMCI…
Ag561708	538	12	2.A.1.1: The Sugar Porter (SP) Family	XP_018561708.1	MDQKYSMVEIGKNAAHPVPSDTGWKVKEMGIKNIPGVVEEQKPLVPENGFVTNFGHLNEIDITWKDSLKQILACVVAHSVVIQAGINMAFSAVLLPQLYESKSDIQISISEGSWIASIVAIALPLGSLTIGPLMDRFGRRKMCILTNIPFAIAWLLHYYAKNVWFIFSARIISGFSGGLTTVALVYVSEITHPKLRPMLLGLNSVFVTFGILLTCVLGSFLQWRTMSFIYFIIVLLTCISMCLVIPESPHWLVTFKNDTQNAAKSVHWIYSRNYALCEQQLQKIIDTKNQAENEPNEKSVLLKMKKNLRVYRDPIVYKPLITLIIIFIFQQISGAYVIIFYAIELFKKIGGYFQNGIDEFVALVLLGVIRFVMSIVSALISKKVGRRKLMFISSVGMCI…
Ag561709	538	12	2.A.1.1: The Sugar Porter (SP) Family	XP_018561709.1	MDQKYSMVEIGKNAAHPVPSDTGWKVKEMGIKNIPGVVEEQKPLVPENGFVTNFGHLNEIDITWKDSLKQILACVVAHSVVIQAGINMAFSAVLLPQLYESKSDIQISISEGSWIASIVAIALPLGSLTIGPLMDRFGRRKMCILTNIPFAIAWLLHYYAKNVWFIFSARIISGFSGGLTTVALVYVSEITHPKLRPMLLGLNSVFVTFGILLTCVLGSFLQWRTMSFIYFIIVLLTCISMCLVIPESPHWLVTFKNDTQNAAKSVHWIYSRNYALCEQQLQKIIDTKNQAENEPNEKSVLLKMKKNLRVYRDPIVYKPLITLIIIFIFQQISGAYVIIFYAIELFKKIGGYFQNGIDEFVALVLLGVIRFVMSIVSALISKKVGRRKLMFISSVGMCI…
Ag561710	538	12	2.A.1.1: The Sugar Porter (SP) Family	XP_018561710.1	MDQKYSMVEIGKNAAHPVPSDTGWKVKEMGIKNIPGVVEEQKPLVPENGFVTNFGHLNEIDITWKDSLKQILACVVAHSVVIQAGINMAFSAVLLPQLYESKSDIQISISEGSWIASIVAIALPLGSLTIGPLMDRFGRRKMCILTNIPFAIAWLLHYYAKNVWFIFSARIISGFSGGLTTVALVYVSEITHPKLRPMLLGLNSVFVTFGILLTCVLGSFLQWRTMSFIYFIIVLLTCISMCLVIPESPHWLVTFKNDTQNAAKSVHWIYSRNYALCEQQLQKIIDTKNQAENEPNEKSVLLKMKKNLRVYRDPIVYKPLITLIIIFIFQQISGAYVIIFYAIELFKKIGGYFQNGIDEFVALVLLGVIRFVMSIVSALISKKVGRRKLMFISSVGMCI…
Ag565918	492	12	2.A.1.1: The Sugar Porter (SP) Family	XP_018565918.1	MEHTFKRSTSKQIILAFLTNFSSIGPSMTLGFSAVAIPTLKTTLSQNQVTWFASMASLAAPIGCFLSGPIADKFGRRISILCINVTCFIGWLTIYSAYAAGSNQYLLLLLGRFLTGLSIGLSSAPAIIYMAEVSSSKYRGVFTTWGSIFFSLGILLVYMLGYFLKERWGTMALISCFFPCIGMTFVLFFIPETPSWLVGKNRLEEAKENMCMIFGTKEYHPVVQSEIEGLIQAKGVKKDTTKKSIPEQMLRKVKYLLKPYSLKPFGLVFTYFFFQQLSGTFVIIFYAIDIVRNAGVILDPYITIVMVALTRVVTAVLVGFLSKKFGRRPLSIVSGTGMMLCMFTLACYNLLIDQGRISESLRSNLTLLPLLAVMLYFFTSTLGFLPVPFALAAEYFPTK…
Ag568994	447	12	2.A.1.1: The Sugar Porter (SP) Family	XP_018568994.1	MIDETYISATGNLLLLVCGTALTWSSPELPKLTNPATTPFQRTISPTESSWISSVVTLGASIGPFLFGYLADRIGRKSTLIYLGLPFLICYPLLAISTSVEAFLVARFLMGLAVGGTFIVVPIYIGEISDKNNRGAMCSTMSCFACFGILFSCCLGPYVNVTIFNLALAVFPVAFLVLFSLLATETPHFFVREQENVLAKIVLEKIRSGDEIVDKELKEIQTAVEEEDQGTFLDSIKSKGVVRAFVISVGLLIFQQLSGINAVLFYGQQIFQQAGTTLPAEICTIIIVGVQFLSSFFTPLVVDRYGRKIILLGSAFGMLASELPLGVYFYLRTHNVDVSHISFLPTLTLTTFIIAFNFGFGPLPWALLCELFPSNVKSTASALVSCFIWIMAFFMTRYF…
Ag571570	496	12	2.A.1.1: The Sugar Porter (SP) Family	XP_018571570.1	METDFSNEKYYNKLKEVVYIPPSEEDNKPQLLQLENNNKYKDSYFLYLSAFTADLVAFATGCHMAWCSPALAKLQETDPNVNPLGEAVSSIQESWIASLVSLGAAVGPLFIGKLADNLGRKKTLILLSLPMLVAFITLAFSNNITLFYVARFVGGLGVGSSFAILPMYLGEITENHNRGKFGCIMAVFITLGILYPFVVGPLVSLRLFSFSCAIPLMLFLIFFSLFIPESPIFLISNNCSEEAKEALMKLRSKSSSQVENELSAIAKEIEKDKDKKGGIGDLLIVPNLRRGFTVSVGLVALQQFAGINAVQSFMGQIFDASGSEMSTYMSTNLVGVIQVVATFLTSVTVEKLGRKFLLLVSSIGSCAAILILGLYFYLKKSEIYNVDSLFWLPVVSLMI…
Ag573240	481	12	2.A.1.1: The Sugar Porter (SP) Family	XP_018573240.1	MFLKHPISFTLVSVLTVNLLATTGDITLSWTSPIYPKLYSNDSSINPLGRPITEDEDGWLGSLLTLGAIVGPFPYSVVASRFGRKIGLLAIAIPHIVSYFTLAFARTIYLFYFARVFGGLAMGAGYSLLPMYIAEVSEVANRGMMSLTLNVFWAIGNFIPYAIGPFISIMWFNIILACIPTAFFIIFVIIGVETPYFLAEKNKTDKAEKSLMKLRSLEKQGVQKELEDIKAHLKKDEDGHLTDILKRPELRKAFIICLVLIIAQELSGFCAITFYLQPIFEAAGTPISSEMSALYVGISMLVSSFISPFLVDRLGRRILIIGSCCGMCVALAMIGAFFYVQDATDNSTDSITWIPIFSLIFYITSFNFGMSSVPWTLCSEMFPSNVKQIAASCVSSTCW…
Ag573242	469	12	2.A.1.1: The Sugar Porter (SP) Family	XP_018573242.1	MINLQPSYTLLTVFAVDLLATSGDITLSWTSPIYPKLYSNDTSINPLGKPITEDEDAMIGSVLTLGAMIGPLPFGFIAEKFGRKPALLSIAVPHIISYLTMAFSKNVYLYYLGRALGGLAMGGGYSVLPMYLAEISKDSNRGAMTQTLNVFWATGNFLPYAIGPYISILYFNIILACIPITFFLVFFFVGVETPYYLVRVNKITEAEEALMLLRSSDQKEVQNELEHIQTCINEEEKGNFIDIFRKTELRKALIICIVLIIAQEISGFCAITFYLQPIFDAAGTGLPSDISAIVIGFSMLVSSFFAPFLIERAGRKKLTIYSCFGMFLSLTILGAFFYIQDSSNLSTDSIFWLPIFSLMLYIFSFNFGIGSVPWTLCSELFPSSFKQFSSTTVSIVCWI…
Ag573245	471	12	2.A.1.1: The Sugar Porter (SP) Family	XP_018573245.1	MYSKKRFYSFTLLIVFTVDLLATSGDVTLSWTSPVFPKLHSNDTSKNPLGRPITDDEDAWIGSLVTIGAMMGPLPAGFIAEKFGRKIGLLSLAIPHIVSLFSMAFAQSIYIFYLGRFLGGLSTGAGYTLLPMYIAEISDDSDRGKFSQTLNIFWAFGNFIPYAIGPYLSIQWFNIVLAIVPTTFFIVFLLLGPETPYYLVSVNKLKKAEKSLMSLRSLDEEGVKHELEHIKENLGKEETGHFKDIILNKGLRKALIICLVLVISQELSGFCAITFYLQTIFEAAGTEIASDVSALIVGFSIFLSSFFTPFLIDRLGRKVLTVTSCFGMVIALSTLGTFFYMQDFTDIQTDPVFWVPIFSLILYIFAFHFGICSIPWTLSSELFPSNVKGIAAPTITIAC…
Ag573246	459	12	2.A.1.1: The Sugar Porter (SP) Family	XP_018573246.1	MRNSPRNLNYVFVVAFAGNLLALTGDTTLTWSSPVLPKLYSNDTNINPLGRPITASEESWIGSLQYIGAMCGILPFAVLADRIGRKPVLLALAFPHIVSFIAFAFAKNIHWYYFGRFLGGVSLSSVYIVLPMYVAEISEDSYRGMLLVSYSTFASFGDLFPYITGPYMSVMWFNLTLAIFPIVFFILFFLLAPESPYFYVNKNDYKAEKCLTVLRSGKENLYNVKLEIDEIKNEINKNQKGDILNTLKRKYVIKGFFVALGLSSLQQLSGLGAILAYTQFIFEAAGTKISAEISSIIVGVVLFLASFGGPLIVDRKGRKFLLVCSSLGIITSEIVLGAYFYLLDNNGADLSKVSWLPILCLVVYTVTFNIGYGPLPYTITSEVLPSNVKFFLATITGFT…
Ag573247	459	12	2.A.1.1: The Sugar Porter (SP) Family	XP_018573247.1	MRNSPRNLNYVFVVAFAGNLLALTGDTTLTWSSPVLPKLYSNDTNINPLGRPITASEESWIGSLQYIGAMCGILPFAVLADRIGRKPVLLALAFPHIVSFIAFAFAKNIHWYYFGRFLGGVSLSSVYIVLPMYVAEISEDSYRGMLLVSYSTFASFGDLFPYITGPYMSVMWFNLTLAIFPIVFFILFFLLAPESPYFYVNKNDYKAEKCLTVLRSGKENLYNVKLEIDEIKNEINKNQKGDILNTLKRKYVIKGFFVALGLSSLQQLSGLGAILAYTQFIFEAAGTKISAEISSIIVGVVLFLASFGGPLIVDRKGRKFLLVCSSLGIITSEIVLGAYFYLLDNNGADLSKVSWLPILCLVVYTVTFNIGYGPLPYTITSEVLPSNVKFFLATITGFT…
Ag573248	459	12	2.A.1.1: The Sugar Porter (SP) Family	XP_018573248.1	MRNSPRNLNYVFVVAFAGNLLALTGDTTLTWSSPVLPKLYSNDTNINPLGRPITASEESWIGSLQYIGAMCGILPFAVLADRIGRKPVLLALAFPHIVSFIAFAFAKNIHWYYFGRFLGGVSLSSVYIVLPMYVAEISEDSYRGMLLVSYSTFASFGDLFPYITGPYMSVMWFNLTLAIFPIVFFILFFLLAPESPYFYVNKNDYKAEKCLTVLRSGKENLYNVKLEIDEIKNEINKNQKGDILNTLKRKYVIKGFFVALGLSSLQQLSGLGAILAYTQFIFEAAGTKISAEISSIIVGVVLFLASFGGPLIVDRKGRKFLLVCSSLGIITSEIVLGAYFYLLDNNGADLSKVSWLPILCLVVYTVTFNIGYGPLPYTITSEVLPSNVKFFLATITGFT…
Ag573249	459	12	2.A.1.1: The Sugar Porter (SP) Family	XP_018573249.1	MRNSPRNLNYVFVVAFAGNLLALTGDTTLTWSSPVLPKLYSNDTNINPLGRPITASEESWIGSLQYIGAMCGILPFAVLADRIGRKPVLLALAFPHIVSFIAFAFAKNIHWYYFGRFLGGVSLSSVYIVLPMYVAEISEDSYRGMLLVSYSTFASFGDLFPYITGPYMSVMWFNLTLAIFPIVFFILFFLLAPESPYFYVNKNDYKAEKCLTVLRSGKENLYNVKLEIDEIKNEINKNQKGDILNTLKRKYVIKGFFVALGLSSLQQLSGLGAILAYTQFIFEAAGTKISAEISSIIVGVVLFLASFGGPLIVDRKGRKFLLVCSSLGIITSEIVLGAYFYLLDNNGADLSKVSWLPILCLVVYTVTFNIGYGPLPYTITSEVLPSNVKFFLATITGFT…
Ag573250	459	12	2.A.1.1: The Sugar Porter (SP) Family	XP_018573250.1	MRNSPRNLNYVFVVAFAGNLLALTGDTTLTWSSPVLPKLYSNDTNINPLGRPITASEESWIGSLQYIGAMCGILPFAVLADRIGRKPVLLALAFPHIVSFIAFAFAKNIHWYYFGRFLGGVSLSSVYIVLPMYVAEISEDSYRGMLLVSYSTFASFGDLFPYITGPYMSVMWFNLTLAIFPIVFFILFFLLAPESPYFYVNKNDYKAEKCLTVLRSGKENLYNVKLEIDEIKNEINKNQKGDILNTLKRKYVIKGFFVALGLSSLQQLSGLGAILAYTQFIFEAAGTKISAEISSIIVGVVLFLASFGGPLIVDRKGRKFLLVCSSLGIITSEIVLGAYFYLLDNNGADLSKVSWLPILCLVVYTVTFNIGYGPLPYTITSEVLPSNVKFFLATITGFT…
Ag573253	536	12	2.A.1.1: The Sugar Porter (SP) Family	XP_018573253.1	MRDQFLRHINKTLVMLPDVGTYGFLLYTFMYLPFGQQRSKEEVTATGDVDIGLLEGRNMVLDLKKRFFYNKGSVFQYLATIAGAFSVMSSGINLGWTSPYIPKLTSNSSTIPTTSDDGSWCAVAPLLGSPFGAVLAAILADKIGRKNTTLLMAPIVFACFVAIAFANSIWYITSLRFIIGGTEGALYTTLPMYIGEISDPKIRGFLTATIAIFAITGTLFINVIGSTMDIFTSSLICAAVPLVHFVTFVFMPESPYYYIKKHNHKEAKNSLEILRGTSSVDDEMDALCKAVIRQERNEKPGFFDLFTVSSNRKACCIFLILCLTNKLSGKNPCLFYTETIFKEAGTSIDATLSVIIYCSVELIAVAITTIFIVDRFGKRLLMITSTAGCAISVFLLALF…
Ag575639	472	12	2.A.1.1: The Sugar Porter (SP) Family	XP_018575639.1	MKHKSNGLVLVEDEKQWPQILAVFIACLSIFSNGILYAWSSPFIVKITQDKDNYNITEDEASYFTFIPAISMMLTSFLFSKLCDVIGRKRTLLLCAIPHIITWILKALAKDVYMFYIARLFSGMGDACGFSALPMYIGEICSPKVRGRWGNALTFFLFLGQFVINVIGNFFSVKESCYICITIPVCFVILFSFMPESPYFYIMKGRLEEAKESLRRLRGDKNVNEDFIKLKADVQRQISESGTWKDLFTINSNKKALLAGLFLRTSQLLGGMSVFTVYTQYIFEKAGGNLSSGVSSMIYIGLCVVLNLICMHTVDIFGRKKSYWVSLIFCSLVLFFEAIYFIIDQFYPELDLSSLNWMPVAGMFLYIIFSSFGLAIIPTLMLGELFSASVKGKGLNLLS…
Ag575640	454	12	2.A.1.1: The Sugar Porter (SP) Family	XP_018575640.1	MTASIRLACLSIFSNGILYAWSSPFIVKITQDKDNYNITEDEASYFTFIPAISMMLTSFLFSKLCDVIGRKRTLLLCAIPHIITWILKALAKDVYMFYIARLFSGMGDACGFSALPMYIGEICSPKVRGRWGNALTFFLFLGQFVINVIGNFFSVKESCYICITIPVCFVILFSFMPESPYFYIMKGRLEEAKESLRRLRGDKNVNEDFIKLKADVQRQISESGTWKDLFTINSNKKALLAGLFLRTSQLLGGMSVFTVYTQYIFEKAGGNLSSGVSSMIYIGLCVVLNLICMHTVDIFGRKKSYWVSLIFCSLVLFFEAIYFIIDQFYPELDLSSLNWMPVAGMFLYIIFSSFGLAIIPTLMLGELFSASVKGKGLNLLSVAFALSQIAITNVFYFLS…
Ag575643	467	12	2.A.1.1: The Sugar Porter (SP) Family	XP_018575643.1	MVSQASENDKLPERESEEKIWPQILTILIGCLANLTCGTLLSWTSPFIVKLTTDKVYYDISEDEASYFTLIPPIAMIISSFIFSRLNDVLGRKPVLIFVAFPYIIAWILAAVAKDVWVFYVSRFFAGISDGCLYSSLPMYIGEISTPKVRGTWGNSMTFFLYLGQFIISVVGSYFNVQQTSYICICIPIVYLVLFSFVRESPYFYIIKGKYEEAKESVRYFRRKQDVEEEFLILKKDVERQMSESGTWKDLFVIVSNRRALYAGIFLRASQQLGGITAFMLYTQYMFEKSGGNLSSEVSSMIFFAAIVVLNVVGGSVLEKLGRRKSYFISTLFCGIFTLIEAIYFYIDTFQTQINIQFLNWIPITAVLLYVVFYSIGLGLIPTLMLGELFSASIKVKGL…
Ag575644	467	12	2.A.1.1: The Sugar Porter (SP) Family	XP_018575644.1	MVSQASENDKLPERESEEKIWPQILTILIGCLANLTCGTLLSWTSPFIVKLTTDKVYYDISEDEASYFTLIPPIAMIISSFIFSRLNDVLGRKPVLIFVAFPYIIAWILAAVAKDVWVFYVSRFFAGISDGCLYSSLPMYIGEISTPKVRGTWGNSMTFFLYLGQFIISVVGSYFNVQQTSYICICIPIVYLVLFSFVRESPYFYIIKGKYEEAKESVRYFRRKQDVEEEFLILKKDVERQMSESGTWKDLFVIVSNRRALYAGIFLRASQQLGGITAFMLYTQYMFEKSGGNLSSEVSSMIFFAAIVVLNVVGGSVLEKLGRRKSYFISTLFCGIFTLIEAIYFYIDTFQTQINIQFLNWIPITAVLLYVVFYSIGLGLIPTLMLGELFSASIKVKGL…
Ag575782	559	12	2.A.1.1: The Sugar Porter (SP) Family	XP_018575782.1	MDPISASCFSLHIQENQRAIAEEQKQDEKFSEIIVSCKSLSRYDGRTFKTLVPQILAAVIVASYHIVVGISLAYSAILIPSVDPNNTEFRAEDGIVASKTECSWIASVIVIVVPIGAITGGFFMDSIGRLNTIKMAAIPSLLGWSLIALAQNVPMVIAGRLLAGFASAWGTSPAIVYMTEIGRADLRGSLISCAPTFASLGMVICFLKGWFMHWKTVAWLSNIYAVVPCILICFIPESPAWLVSKGRIEQAAKSLQWINKYQPQPENRNESLAELQLNFLQKEHQQKLEQQSLKGSGALVKLKEFFKPTGYKPIIILFGLFFFQQFSGIYITLFYSVTFFQDVGSTINPYLASVLIGTVRMLMSCVNTYMLRTFQRRPLIMVSGLGMAICMGFSGLFTY…
Ag575783	559	12	2.A.1.1: The Sugar Porter (SP) Family	XP_018575783.1	MDPISASCFSLHIQENQRAIAEEQKQDEKFSEIIVSCKSLSRYDGRTFKTLVPQILAAVIVASYHIVVGISLAYSAILIPSVDPNNTEFRAEDGIVASKTECSWIASVIVIVVPIGAITGGFFMDSIGRLNTIKMAAIPSLLGWSLIALAQNVPMVIAGRLLAGFASAWGTSPAIVYMTEIGRADLRGSLISCAPTFASLGMVICFLKGWFMHWKTVAWLSNIYAVVPCILICFIPESPAWLVSKGRIEQAAKSLQWINKYQPQPENRNESLAELQLNFLQKEHQQKLEQQSLKGSGALVKLKEFFKPTGYKPIIILFGLFFFQQFSGIYITLFYSVTFFQDVGSTINPYLASVLIGTVRMLMSCVNTYMLRTFQRRPLIMVSGLGMAICMGFSGLFTY…
Ag575784	555	12	2.A.1.1: The Sugar Porter (SP) Family	XP_018575784.1	MDPISASCFSLHIQENQRAIAEEQKQDEKFSEIIVSCKSLSRYDGRTFKTLVPQILAAVIVASYHIVVGISLAYSAILIPSVDPNNTEFRAEDGIVASKTECSWIASVIVIVVPIGAITGGFFMDSIGRLNTIKMAAIPSLLGWSLIALAQNVPMVIAGRLLAGFASAWGTSPAIVYMTEIGRADLRGSLISCAPTFASLGMVICFLKGWFMHWKTVAWLSNIYAVVPCILICFIPESPAWLVSKGRIEQAAKSLQWINKYQPQPENRNESLAELQLNFLQKEHQQKLEQQSLKGSGALVKLKEFFKPTGYKPIIILFGLFFFQQFSGIYITLFYSVTFFQDVGSTINPYLASVLIGTVRMLMSCVNTYMLRTFQRRPLIMVSGLGMAICMGFSGLFTY…
Ag576203	463	12	2.A.1.1: The Sugar Porter (SP) Family	XP_018576203.1	MGYIIDVLVGNIIGFIAGTVLTWSSPVQLDLEHPTDAPFGYPLTSEQTSWISSLLALGAIVGPFVFGILADKIGRKPTLLVCAVPFLIGFLVFSFVLYPWIFYVARFLMGMSVGGVFTVVPIYIGEVAEVSNRGALGTSLNCYICFGFFFSHFAGSYLSFFVFNLILSIFPATFIVLFFIIAEESPHYYVIKGKLDQAEMALKKIRKGSEEVINEELMEMVEKVKESQSGSFLDIFKHKGLRKGFLICVCLLGFQQFSGINAVLFYVEGIFTYATTNLHPKVCSIIVGATQFLTSFTTPLVVDRVGRKVLLIVSAVGIIISEVPLGIYCYMHIKGYHVEDVGFIPILCLVMYIIMFNTGLAILPWSMMGELFPDSVKFKASSLATSITWFLGFFIAKYF…
Ag576204	448	12	2.A.1.1: The Sugar Porter (SP) Family	XP_018576204.1	MNYIYVAAFTANVISFIAATSLTWTSPILSKLKNETDTPFSSPLSEDEASWVSSLLPLGAVFGPFVYGFLADWIGRKLSLMICGVPFLLSYLALAFGKAPWIYYAARFLIGTSVGGVFTVIPMYVGEIAQDSNRGALGSSMNCFLCTGLLFSYAVGPYVSILVFNLILAVFPVIFLVLFFLLAPESPHFYAIKERNADAKTALHKIRSGGNEVIEEELNEMHAKIKEDGHANFFDIFRSKGLTKAFFISVGLIAFQQFSGINVVLFFAQILFEQAGTTLEPEICSIIIGCTQFITSFVTPLVVDRLGRKILLLISAVGMAISEFPLGLYSYLKDDNKDVSSISFLPILCLIGYIITYNSAFGPLPWAMMGELFPANVKSSASAVTSAFCWFLGFLITKY…
Ag576205	506	12	2.A.1.1: The Sugar Porter (SP) Family	XP_018576205 .1	MEGKKDEYKYDYAEGSEEAEPLATYDADRGNVNIVSPTMVSASSGTANRNFLYVAACAGNIASFICGTTIGWTSPEIPKLKGVIDNPLSSPITKTAEGWIGSLLPLGAAIGPFAAGIAADKIGRKKTLLISAIPFIITFVLNIVATHVYYFFASRFLCGLAVGIVFTVLPMYIGEIADDEVRGSLGSFMQLFIMLGLLFSYVLGSYLSVQTFNITLLIPPVVFLVVFLFFIPESPYYLVKARNFEGAEESLMKLRSKSKDDVQKELETTKGLVHEAQENKKNFFDIFKSRGLTMALFLSVSLVGIQQFSGINIVLFYAQDIFTDAGVSLAPEICTIILGIVQVFASSATPLLVERRGKRFLLLLSAAGMGLSQGVLAYFFYLKDDRHTDVSSIGWIPIV…
Ag576569	455	12	2.A.1.1: The Sugar Porter (SP) Family	XP_018576569.1	MNFKINYTILVVIAVGLLGTSGDITMTWSSPMYSKLYSNDTSINPLDEPINSNQDALIGSLINIGAIIGPFPFSLMADKFGRKLTLLCVGVPHLVAYLSFAFANSVYYFYFGRLFGGIGVGAGYALLPMYLAEISEDSNRGVISASLMVFWSFGDLLPYVIGPFLSVLVFNLILACFPLVFLILFFLFGVETPYYWLTKNREDKAEESLMYLRSLNKKDVEKELEHIRKNFKREEGMHFTDIVHNPALRKAFLISISLIALQQLGGINAIAFYLQPIFEASGSKLSSNISSVIYGIGMFFSSFIAPLVINRFGRKTLVNFSCLGTTLSLVVLGAFFYIHDSTDLSTESIFWLPLVSVISYLFFFSSGISILPWTIAAELFPTSCKQISSSSVSSSCWIT…
Ag578882	584	12	2.A.1.1: The Sugar Porter (SP) Family	XP_018578882.1	MDVNSTVCLLEKVDRPHIDGTVKVASNQPAWANIFIQWNRQKWNGNHQRLQTTDSPCISACTTATNLSSLGDFQSNSTINFQRKMGTLEENLRMTIPEIEPLQKKGDEEAGAQEETKPFSIWQIKRQLLTAVAVSWVSMIIGYSSAYTSPAQLSLEAHFNLEEDKMSWISSLMPLGALVGGLCGGTFIEYLGRKWTILLTNILFLTAWTVSYFAQNYVYLYVSRAITGASVGIASLTLPVYLAETIQPEVRGTLGLLPTAFGNIGILVCFLFGTVYQWQELALIGAILSLPFLVLIWFIPESPRFLVAKGKEEKSREALQWLRGSETDIDKEFHELLKIQKESDKQNESVFVLFSRNNLKLLAIVLGLMFFQQLSGINAVIFYTTKIFKDAGSSLKESI…
Ag578883	572	12	2.A.1.1: The Sugar Porter (SP) Family	XP_018578883.1	MPGSNSGNYYRVASNQPAWANIFIQWNRQKWNGNHQRLQTTDSPCISACTTATNLSSLGDFQSNSTINFQRKMGTLEENLRMTIPEIEPLQKKGDEEAGAQEETKPFSIWQIKRQLLTAVAVSWVSMIIGYSSAYTSPAQLSLEAHFNLEEDKMSWISSLMPLGALVGGLCGGTFIEYLGRKWTILLTNILFLTAWTVSYFAQNYVYLYVSRAITGASVGIASLTLPVYLAETIQPEVRGTLGLLPTAFGNIGILVCFLFGTVYQWQELALIGAILSLPFLVLIWFIPESPRFLVAKGKEEKSREALQWLRGSETDIDKEFHELLKIQKESDKQNESVFVLFSRNNLKLLAIVLGLMFFQQLSGINAVIFYTTKIFKDAGSSLKESICTTIVGVVNFVS…
Ag578884	564	12	2.A.1.1: The Sugar Porter (SP) Family	XP_018578884.1	MIRVASNQPAWANIFIQWNRQKWNGNHQRLQTTDSPCISACTTATNLSSLGDFQSNSTINFQRKMGTLEENLRMTIPEIEPLQKKGDEEAGAQEETKPFSIWQIKRQLLTAVAVSWVSMIIGYSSAYTSPAQLSLEAHFNLEEDKMSWISSLMPLGALVGGLCGGTFIEYLGRKWTILLTNILFLTAWTVSYFAQNYVYLYVSRAITGASVGIASLTLPVYLAETIQPEVRGTLGLLPTAFGNIGILVCFLFGTVYQWQELALIGAILSLPFLVLIWFIPESPRFLVAKGKEEKSREALQWLRGSETDIDKEFHELLKIQKESDKQNESVFVLFSRNNLKLLAIVLGLMFFQQLSGINAVIFYTTKIFKDAGSSLKESICTTIVGVVNFVSTFIAAILI…
Ag578885	485	12	2.A.1.1: The Sugar Porter (SP) Family	XP_018578885.1	MKVLVRADTHVTFSIPETEPRPKCTFSQLLTAVAVSWVSMIIGYSSAYTSPAQLSLEAHFNLEEDKMSWISSLMPLGALVGGLCGGTFIEYLGRKWTILLTNILFLTAWTVSYFAQNYVYLYVSRAITGASVGIASLTLPVYLAETIQPEVRGTLGLLPTAFGNIGILVCFLFGTVYQWQELALIGAILSLPFLVLIWFIPESPRFLVAKGKEEKSREALQWLRGSETDIDKEFHELLKIQKESDKQNESVFVLFSRNNLKLLAIVLGLMFFQQLSGINAVIFYTTKIFKDAGSSLKESICTTIVGVVNFVSTFIAAILIDRLGRKVLLYISSVSMIISLSVLGAYFFLQNEHIVDVKPFGWLPLIALVIYVLGFSLGFGPVPWLMMGEILPSKIRGPA…
Ag579883	487	12	2.A.1.1: The Sugar Porter (SP) Family	XP_018579883.1	MRENTICHMFKGTLPQMIAVLTGTLGAISDGMQYGWTAPVLPILEKPDSPVKITHSDHTWLESIYMCGGITGLPVTIFAVDKIGRKNSIIMSAVISLISWTLIGVADRVEYIYVARFLTGLSGDVAFVAAPMYIAEIADQKVRGFLAGIIYIMMLIGILVIYAVAPFVDFCVPSIIGGIIVVVQLATFPFMPDSPYYLISKGKEEKAKKHLKKLRTSENIDKEFAEIAAAVKRQKTERGRPQDLVISKSNRKAVLIMFVLNAAQHFSSISVMLMNLHEILTAAESSYLSSNIAGILFAALMLIAATIADFIVDKFGRKILLTTSSLLTGLSLLVLAIFFTLKHSGADVDSISWIPVASVMVYAAVFKFGLGIIPIVMTAELFPAKVKAMGMTIADFFYV…
Ag579884	487	12	2.A.1.1: The Sugar Porter (SP) Family	XP_018579884.1	MRENTICHMFKGTLPQMIAVLTGTLGAISDGMQYGWTAPVLPILEKPDSPVKITHSDHTWLESIYMCGGITGLPVTIFAVDKIGRKNSIIMSAVISLISWTLIGVADRVEYIYVARFLTGLSGDVAFVAAPMYIAEIADQKVRGFLAGIIYIMMLIGILVIYAVAPFVDFCVPSIIGGIIVVVQLATFPFMPDSPYYLISKGKEEKAKKHLKKLRTSENIDKEFAEIAAAVKRQKTERGRPQDLVISKSNRKAVLIMFVLNAAQHFSSISVMLMNLHEILTAAESSYLSSNIAGILFAALMLIAATIADFIVDKFGRKILLTTSSLLTGLSLLVLAIFFTLKHSGADVDSISWIPVASVMVYAAVFKFGLGIIPIVMTAELFPAKVKAMGMTIADFFYV…
Ag579885	487	12	2.A.1.1: The Sugar Porter (SP) Family	XP_018579885.1	MRENTICHMFKGTLPQMIAVLTGTLGAISDGMQYGWTAPVLPILEKPDSPVKITHSDHTWLESIYMCGGITGLPVTIFAVDKIGRKNSIIMSAVISLISWTLIGVADRVEYIYVARFLTGLSGDVAFVAAPMYIAEIADQKVRGFLAGIIYIMMLIGILVIYAVAPFVDFCVPSIIGGIIVVVQLATFPFMPDSPYYLISKGKEEKAKKHLKKLRTSENIDKEFAEIAAAVKRQKTERGRPQDLVISKSNRKAVLIMFVLNAAQHFSSISVMLMNLHEILTAAESSYLSSNIAGILFAALMLIAATIADFIVDKFGRKILLTTSSLLTGLSLLVLAIFFTLKHSGADVDSISWIPVASVMVYAAVFKFGLGIIPIVMTAELFPAKVKAMGMTIADFFYV…
Ag579886	487	12	2.A.1.1: The Sugar Porter (SP) Family	XP_018579886.1	MRENTICHMFKGTLPQMIAVLTGTLGAISDGMQYGWTAPVLPILEKPDSPVKITHSDHTWLESIYMCGGITGLPVTIFAVDKIGRKNSIIMSAVISLISWTLIGVADRVEYIYVARFLTGLSGDVAFVAAPMYIAEIADQKVRGFLAGIIYIMMLIGILVIYAVAPFVDFCVPSIIGGIIVVVQLATFPFMPDSPYYLISKGKEEKAKKHLKKLRTSENIDKEFAEIAAAVKRQKTERGRPQDLVISKSNRKAVLIMFVLNAAQHFSSISVMLMNLHEILTAAESSYLSSNIAGILFAALMLIAATIADFIVDKFGRKILLTTSSLLTGLSLLVLAIFFTLKHSGADVDSISWIPVASVMVYAAVFKFGLGIIPIVMTAELFPAKVKAMGMTIADFFYV…
Ag579892	463	12	2.A.1.1: The Sugar Porter (SP) Family	XP_018579892.1	MQEKRPINKGTLFQLFAAVIANLMAISDGMTVGWTSPMIPYFLSEKSHIKITKHEAEWLETWLLIGSIAGLVPTIYAVNKKGRKVSLLLASFALLVSWVIIALVNKIEYIYVARIISGMGGDMAFVAAPMYIAEIADQRIRGFLSSVIYLMMLTGVLLIYIVGPFLPFYFPSLLGVILLSIELIVFSLLPETPYYLISKGKHEEAKRSLQKFRSTDDVASELKEISSAIEKQMAEKGRIQDIVLIKNNRKAMLIMTVLNAAQQLSSINVILMNMHTILEAAGSIYMESSSAAILFAALMLSAATTASFFIDKFGRKKLLIISSVLTGFCLLSLAIYFNLQYIGYNVSSISWIPIASVMVYAFVYKFGLGMVPIVITAEIFAPKVKAMGMAIADAIYVLA…
Ag579895	469	12	2.A.1.1: The Sugar Porter (SP) Family	XP_018579895.1	MTVKTSVTDIFRGTFPQLFAAVSGTLFAISDGMTVGWTAPMIPYLISEESHIKTTRHEAEWLETALLVGAFCGLPTTMFFTERIGRKKSLLLASFIVLFAWLAIALGNNMIYIFVARFFCGIAGNMAFVAAPMYIAEIADQKIRGFLSSIIYLMMLAGCLIVYCIGPFTPFYTAPILGICIALTELLVFSFVPESPYYLLYKNKPEQARKSLEHFRSTVAVDKEMKEISDAIDRQKTEKGRIQDLFIIDSNRKALLIMTVLNAGQNFCGIGVIMMNLHLILSEAGSIYLDEATTGILFAVIMLVSATGASLQLDKYGRKLLLITSAILTGTCLLIIALYFNLKYDGYNVISVSWIPIVSVMLYAVTFKIGLGIVPIVVTAEVFPAKMKAIGMTIADAMY…
Ag565608	532	12	2.A.1.1: The Sugar Porter (SP) Family	XP_018565608.1	MEQQGEREVLFNGKGIRIQHPQSPYRDISVERPGWTKLLVLAGVATCLGLSLPVGYNIGVVNTPAEVIKEFINESSYTRYDSTLSYTELEFLWSSIVSIFLVGAAVGSLGGSVLADRMGRKGVLKVCAALAIVSALLFFGCKAANSIEMLAFGRLFAGLSAGLTTTVAPMYMTELAPLHLKGATGVLCPLGVTVGVLVGQILSMRGILGNENYFPHCLAFYALPVFFYVASHRWLPESPKYIFVIKKQPQVALRLLKKLRNVSEDRLQDEIEELKIEEEDNKKCAGESWNIGKVITDRSLLLPLLLVCCLQAGQQFSGINAVFYYSSKIFHAAGLSVSASELATIGAGCCNFGMAVLSIFIMNTFDRRTCILLSLASSMFFLVVLGVAILFIESYTWVP…
Ag561359	479	12	2.A.1.1: The Sugar Porter (SP) Family	XP_018561359.1	MAVAEKKNVKGINNDGQTWPQVLAILIVCLVPFTCDLFFSWSSPFLLKIINDKSIYDISEEEGSYFTVIPPISMILTSIFFSNLNDKLGRKPTILINSVPHIIAWILTATATNVWMFYASRLVAGIADGLMFASVPMYIGEITTPKVRGVWGNALNFAIYLGQFAITAIGSYCDVKQTSYICICFPVIHISLFYFMPESPYFYIMKGRFEEARESLRWLRKKHDVEEDFILLKADVERQMSESGTWKDLLTINSNRKALFAGVFLRISQQLGGISVFVVYTQYIFQKSGGNLSPQVSSMIFVGTLCILNLVGGYTLDLFGRRLSYIVSLATCGIVLLIESVYFYIDQFETQIDIKFLNWIPITGMMIFVLFYSFGLGVVPTLMLGELFSASVKAKGLSV…
Ag561402	481	12	2.A.1.1: The Sugar Porter (SP) Family	XP_018561402.1	MKTTVAEKKNVEDIKSDGQIWPQVLAIVVVCLVPFTVGLFFTWSSPFLLKITDDKSTYDISEEDGSYFTVIPPISMILTSIFFSNLNDKIGRKPTILINSVPHIMGWILTATATNVWMFYASRFFAGIGDGLMFASVPMYIGEISTPKVRGVWGNALTFAIYLGQFIITVTGSYCDVKQTSYICICFPLIHFVLFYFMPESPYFYIMKGRFQEARESLRWLRKKDDVEQDFLLLKADVERQMSESGTWKDLLTIKSNRKALFAGIFLRASQQLGGIATFAVYTQYIFEKSGGNLDPQVSSMIFIGTTCVLNLLGAYTLDLFGRRLSYIVSLVCSGIILLIESIYFYIEQFETQIDIKFLNWIPITGMMVFVLFYSIGLGIVPTLMLGELFSTSVKAKGL…
Ag561699	571	12	2.A.1.1: The Sugar Porter (SP) Family	XP_018561699.1	MDVAGEPLAARVPRHSIASCISLYCPENNIRLNENDENIKELVQSCKSLSEYESKSIKSLVPQIIASLIAASFHIGNGISLAYSAILISQLGKPESDIKSTESQNSWMASVLIVVIPFSSVFSGMMMDGLGRLNTIKIAGIPGVIGWSLIAISPNVPWIIMGRLLVGISAAWGTSPGIVYITEIASVNLRMSLMAIAPAYVSLGMVLTYLGGWILHWRTLAWISNIFIVVPCITCIFIHESPSWLIWKGKLDAAKKALDWMHKYQPNPKNAKETYADLQFNLLQEEQQKKREENTNNNHKGAKAILLEFMKPTGYKPIIILNGLFFFQHFSGIYITMFYSISFIEQAGSSVNPFLASILIGVVRLIMSILSIYILKTFCRRSLMFVSTFGMAICMFVAG…
Ag561700	559	12	2.A.1.1: The Sugar Porter (SP) Family	XP_018561700.1	MEPIGASCISLYCPENNIRLNENDENIKELVQSCKSLSEYESKSIKSLVPQIIASLIAASFHIGNGISLAYSAILISQLGKPESDIKSTESQNSWMASVLIVVIPFSSVFSGMMMDGLGRLNTIKIAGIPGVIGWSLIAISPNVPWIIMGRLLVGISAAWGTSPGIVYITEIASVNLRMSLMAIAPAYVSLGMVLTYLGGWILHWRTLAWISNIFIVVPCITCIFIHESPSWLIWKGKLDAAKKALDWMHKYQPNPKNAKETYADLQFNLLQEEQQKKREENTNNNHKGAKAILLEFMKPTGYKPIIILNGLFFFQHFSGIYITMFYSISFIEQAGSSVNPFLASILIGVVRLIMSILSIYILKTFCRRSLMFVSTFGMAICMFVAGLFTKLIQENATT…
Ag567937	515	12	2.A.1.1: The Sugar Porter (SP) Family	XP_018567937.1	MCHDTKSEQSTDDDSDILHNNNNAQYQPLQTIKKQKKSETRRRILAQSFVTSAVMLSSASCGMPVGYSAVLLPQLKLINDSMQIDDEIGSWIASVHSAATPLGSLLSGVLMDRCGRKLALQIASIPLIVGWILIGLSRNHAVLLLGRLIAGISAGLTAAAGQVLIGEISEPHLRGMFSSVPFASYSFGILLIYALGTLLPWRYVAGLSIILPLASILAFFFLPESPVWLVRHDKIECAKKALTWLRGGNSLQAKMETEALIHRVDLDNQQHKKTSLHTLFQPEVIKPFIIINVFNVMQILSGTYIIVFYAVDILSHIQGGEGLDHFLVAVLTACVRFIFSIIASILLVLIGRRTLAMLSGLGTSISALCLGTILQQNCHGEGYLAAVFVLIYVATNTVG…
Ag576518	488	12	2.A.1.1: The Sugar Porter (SP) Family	XP_018576518.1	MKSKAMWEIIRKFFKSTKKNEQQMNTDMTVQDFSPRLRQCYVALGVVLISISLGMVEGYSAILLPQLEKEGKMTIDYEMSSWIASIATLPTPLGCALGGLLMETIGRKTIHMVVCVPCLVGWVLLYFSTTTTHLLIGRFTTGICLGILGPPSGVYTAETSDPEFRGFLLGAISFAITLGVVIAHVLGTFISWQNTALIGCIFPIACLVVMIQAPESPTFLAKKSKISAAKAAFYWCRGYGEAAEAELQELLTRQTALAGLPRKSIMDYVKNLQQREFLKPLSITVVLFFTLQWTGINAMTFYNIEIVKLTLGDSLDVYTSMIIMDIIRLATSVLACYLMKVIGRRPHILLSSIGTTLSLFTLSGFSFGVNYWPDLRNYSIYALVVLIVYMAFVTVGLFS…
Ag563925	863	18	2.A.1.1: The Sugar Porter (SP) Family	XP_018563925.1	MLIALASSVVELYVARFIAGLSSGMSISTVPMYLGEIAEPEVRGMLASLCPVCVVFGILLINILGNYLDIDQTAFVASIFPIILFCTFVWMPESPSFLLLKHRKDEAQRTLETLRGKENGEVELKRLTEALNQCQGKVTAFDLFLNSTNRKAATVAFGLRTVQQFCGTTALTFYCKTIFEQADDIISPNVATIIYFCLQLGVAFFASFIVDIFGRRPLLVVSLIGSSTTLYLLSSYIYIKDNTDLFLESYSIIPILALFFNVVFISIGIRNIPLLMMSEMFSTDIKPIALCVGTIFYSIIATLSAKVFYFTNERFGMYMPFLIYGTLSLLSVIFVVFYVPETKGKTLEDIQRELQGCKREQCSERYRNKEITVVLRSSGLATMKITTGSSLKIHQGNPS…
Ag561457	449	8	2.A.1.2: The Drug:H+ Antiporter-1 (12 Spanner) (DHA1) Family	XP_018561457.1	MTVVNEWMAGTRFGGWVQRCRESRRLVLVIVAIALLLDNMLLTTVVPIIPEFLYDINHPDAPLDGHVRGTTTTTTPPPPVPISCQQMNQNINYSNTAAPTEIYNFTTLDPEAVQQELRHKDLVQETVEVGMMFASKAFVQLLANPFVGPLTHKIGYSVPMFAGFIIMFLSTIIFAFGRSYSVLFIARALQGIGSSCSSVSGMGMLAERYPDDKERGNAMGIALGGLALGVLIGPPFGGLMYEFVGKSAPFLVLSALALGDGLLQLLMLQPAVVRQDSDPPSLKALVSDPYIIIAAGAITFANMGIAMLEPSLPIWMIDTMGADKWKQGVTFLPASISYLIGTNLFGPLGHKMGRWLAALLGLIVIGVCLMLIPLATSMNHLIIPNAGLGFAIGMVDSSM…
Ag574055	456	9	2.A.1.2: The Drug:H+ Antiporter-1 (12 Spanner) (DHA1) Family	XP_018574055.1	MTNLMLHLRENNVFVFVIVYLSFLLDNVLLTVVVPIIPDYLFSNVLNVTVIEESNRLGPASLSPLQRKYETLENENGPLGALLASKAFVQLAFTPLIGYLTGVVGCNIPLLIGSCNMLLAAILFAYGNSYRLLVLARALHGSSSAAIAVSGMCILAKNLPKELRVKLMPLSFGGIALGVLIGYPLGGAAYQLFGKPAPFLFIGFFVSLNIVLQVLYLKDDQVEEGSSTIKGNYTEWVRLLKDKQTLLATFVICICTSSMAVLEPCVPMWLLAHLNPPPSRWQLGAIFIPDSIGYFVGSHFTGLLPVLPWRISLSAMVLTGLSCCALPLVNSISQLALPHFGVGLGVGAVDAALVPLLANFVDRKGSTQYGPVYALQQASVAVAYSFGPLLGGQAVHVFG…
Ag573971	426	9	2.A.1.2: The Drug:H+ Antiporter-1 (12 Spanner) (DHA1) Family	XP_018573971.1	MCHFVWRTILLDKVEGHYPFIILSFVIRIVEALGNAAFLTASFAIIAKEFPDNVATTFASLETFFGLGLIVGPTVGGALYEVGRYTLPFAVMGSALFMSAILTAIVLPKHEAGTDREAGPSIFKALKIPGVMLAAASIIVTSISIGFLQATFEPHLRPLNLTGIELGLMFVVNGGTYAIIAPGFGWLCDRFYNPKIVTIVGTILVAAGFMLIGPAPFIPVPTILWLTICGLVLHGLGMAAQLVASFTDALRTSVAHGFPNNLETFGLISGLWTSTFALGAFIGPSISGILYDSIGFRNASIFIMAIHLFVGFAVTIFICFSKTHPAYVEIKEDKLASGDTSLYIKSQSQSSTTESMKSIRSVGNGISIEKSRPPGMNSLIACNSYKSQAWPKRDASSLN…
Ag565093	392	9	2.A.1.2: The Drug:H+ Antiporter-1 (12 Spanner) (DHA1) Family	XP_018565093.1	MDLFAVGLTFPLFANHLRELGASHTLVGVCSSVYSGLQLFSGPLIGGWSDVRGRKSVLKITLLLCAISYGFLGLTTSILCIILLRIVFGITNHTQIICKAVISDLIPPGDQTGVYGRSAALSSLGFIVGPFLGGHLSEIKHGFTYVSGVTALAFLVNLGLATLLPSESRIRNIQNNDVSLITGIKREFAKTVKELNDIDWKVHWDSFLLRFLFCLAIMCYFSNQSLYLREKYELSQKHIGYIISFFGTISMFSAFFLDQINSFYKDDSTCFTRLFHFSLLLTSCFMAIAFSPNISVLLLLMVPFSVASTVLRVVSMELMLKKSDESHTGSLSGASNSVMSLAKFLTPFLTGVISDIFTEKSVMFVGILPSGLCVFLTLYMKKYVANTEDKNK
Ag561676	575	10	2.A.1.2: The Drug:H+ Antiporter-1 (12 Spanner) (DHA1) Family	XP_018561676.1	MTTIPIINMEFGEFKEVVWTKLQEPRNQRKLILVIVSIALLLDNMLYMVIVPIIPDYLRYIGAYQDIDVPASGNATLPPGTPIKHDHHGQDSATGILFASKAIVQLMVNPFSGALIDRIGYDMPMMIGLSIMFLSTAVFACGRSYGLLFFARSLQGVGSAFADTAGLAMIADRFTEENERSKALGIALAFISFGCLVAPPFGGALYQFAGKEMPFLILAFVSLLDGFMLLLVMKPIKEQIKEQQMAKPPSVPIWRLFMDKYIAICAGALMMSNVALAFLEPTISLWVEDNLTTENWKVGIIWLPAFFPHVLGVILTVKMAKKYPHYQWLMAAVGLALEGLCCFIIPFANSYKFLMIPICGICFGIALIDTALLPTLGYLVDVRYVSVYGSIYAIADISY…
Ag561449	499	10	2.A.1.2: The Drug:H+ Antiporter-1 (12 Spanner) (DHA1) Family	XP_018561449.1	MTVVNEWMAGTRFGGWVQRCRESRRLVLVIVAIALLLDNMLLTTVVPIIPEFLYDINHPDAPLDGHVRGTTTTTTPPPPVPISCQQMNQNINYSNTAAPTEIYNFTTLDPEAVQQELRHKDLVQETVEVGMMFASKAFVQLLANPFVGPLTHKIGYSVPMFAGFIIMFLSTIIFAFGRSYSVLFIARALQGIGSSCSSVSGMGMLAERYPDDKERGNAMGIALGGLALGVLIGPPFGGLMYEFVGKSAPFLVLSALALGDGLLQLLMLQPAVVRQDSDPPSLKALVSDPYIIIAAGAITFANMGIAMLEPSLPIWMIDTMGADKWKQGVTFLPASISYLIGTNLFGPLGHKMGRWLAALLGLIVIGVCLMLIPLATSMNHLIIPNAGLGFAIGMVDSSM…
Ag565092	416	10	2.A.1.2: The Drug:H+ Antiporter-1 (12 Spanner) (DHA1) Family	XP_018565092.1	MYKRNNKFKMMEISTINLVYAISFLDLFAVGLTFPLFANHLRELGASHTLVGVCSSVYSGLQLFSGPLIGGWSDVRGRKSVLKITLLLCAISYGFLGLTTSILCIILLRIVFGITNHTQIICKAVISDLIPPGDQTGVYGRSAALSSLGFIVGPFLGGHLSEIKHGFTYVSGVTALAFLVNLGLATLLPSESRIRNIQNNDVSLITGIKREFAKTVKELNDIDWKVHWDSFLLRFLFCLAIMCYFSNQSLYLREKYELSQKHIGYIISFFGTISMFSAFFLDQINSFYKDDSTCFTRLFHFSLLLTSCFMAIAFSPNISVLLLLMVPFSVASTVLRVVSMELMLKKSDESHTGSLSGASNSVMSLAKFLTPFLTGVISDIFTEKSVMFVGILPSGLCVF…
Ag573956	445	11	2.A.1.2: The Drug:H+ Antiporter-1 (12 Spanner) (DHA1) Family	XP_018573956.1	MMLGAADFMSFCSMSIMAPFYPKEAASKGMTESMAGYIFGFYALVVFISCPVFGKILPKLGVKFSFIGGLLVSGVCSVIFGMLHTVQDYTLFTTLSFTIRGFGALGAGIYSTAAYVIIINIFPDNAGAVRGLLETFVGLGMSAGPGIGGILFAIGGFGLPFYVVGLITILIAPLNIYLLPPTQKCEVGVKSGSLKNLLKLTPVMMTCLIMMVVAMTWGFLDPTLEPHLRKFKLSPGNIGLIFLLLSAMYGIFCPAWGWLTDKLENYWWLMTTGLFCNSVVLLVMGPSPILSFLKDSIWLNIVSLSILGIFVAMSLMPTYQFILDSALENGFIENLGTHSVIAGLWSSVYSLGEVLGPVLGGYLMEKYDFPTTTTTFSALNFAAALCGMLFFMNRRKLTL…
Ag565649	437	11	2.A.1.2: The Drug:H+ Antiporter-1 (12 Spanner) (DHA1) Family	XP_018565649.1	MTEKMERISPTVYIVFVSLLLDLLAFTMILPLLPSLLEHYRINDSTGLYTWLSHKINYFQQFVGAPERFSTVLFGGFLGSMFSFLQFVAAPIFGGISDVIGRKKVMIACLIGISLSYILWALSTNLVIFILARFFGGISKGNVSLSMAIITDVSSMKTRGKGMALVGIAFSLGFIIGPLIGAIFAVWAKQKSGEWFVVPALFAFLLSIADLIFFTIFFKESLPKEKRSKSVMKTLKNAKVLINVIDLFRFTAVASVKDANLKKLRKIGLIYFVYLFIYSGLEFTLTFLTHHVFNYTSMQQGWMFFVLGLTMALMQGTYVRRVPQNKIKKTAVNGLWLIVPTFILVGIAKGQIMLYLGLFLYAISTAMVVPCITTMASEYGNDQEKGTVMGIFRSLGALA…
Ag562749	483	12	2.A.1.2: The Drug:H+ Antiporter-1 (12 Spanner) (DHA1) Family	XP_018562749.1	MCMIVFYYLFKKYVLNFRRFKRFYLRVPTSGIGQPSLYHALVVIFLEFFAWGLLTMPLISVLNNTFPDHTFLMNGLIMGIKGILSFLSAPLVGALSDVCGRKLFLLVTVFFTCLPIPLMTINTFWFFAMISISGVFAVTFSVVFAYVADVTDEKERSLAYGLVSGTFAASMVISPALGAYLMERWSLSLVVALATAVAILDVFFILVAVPESLSEKVRVSPISWEQADPFSSLRNVGQDPTILLLCIAVFLSYLPEAGQYSCIFVYLKLVMGWSAPMVAVFVGLVGLLAVITQLCLGILIKNLGSKHTIMLGLLFEMLQLLWYGFGTTTWMMWGAGILASMSSITYPAISAFVSVHSTADRQGVVQGMVTGMRGLCNGLGPAMFGLIFFMFHVDLNDGE…
Ag562750	482	12	2.A.1.2: The Drug:H+ Antiporter-1 (12 Spanner) (DHA1) Family	XP_018562750.1	MKAKPSKRMVGMIIRSRKSIAKDAMVTTSGIGQPSLYHALVVIFLEFFAWGLLTMPLISVLNNTFPDHTFLMNGLIMGIKGILSFLSAPLVGALSDVCGRKLFLLVTVFFTCLPIPLMTINTFWFFAMISISGVFAVTFSVVFAYVADVTDEKERSLAYGLVSGTFAASMVISPALGAYLMERWSLSLVVALATAVAILDVFFILVAVPESLSEKVRVSPISWEQADPFSSLRNVGQDPTILLLCIAVFLSYLPEAGQYSCIFVYLKLVMGWSAPMVAVFVGLVGLLAVITQLCLGILIKNLGSKHTIMLGLLFEMLQLLWYGFGTTTWMMWGAGILASMSSITYPAISAFVSVHSTADRQGVVQGMVTGMRGLCNGLGPAMFGLIFFMFHVDLNDGEN…
Ag571004	579	12	2.A.1.2: The Drug:H+ Antiporter-1 (12 Spanner) (DHA1) Family	XP_018571004.1	MTKEEMIASKSSTMPSPEPSVSSSSKGSFALSLNKAIPSRPVYKKYCRSKSLSNVFPESYTHGDIARMRERLLRTNSHLEPSAIRNFSRSQKLTLALLALVDFMSFCSMSIMAPFFPREAAEKGLSDTMSGFVFSFYALIVFITSPIFGKILPKIGAKFLFVLGILIAGISNILFGMLEYIQNYTLFTTFCVLIRGFEALGASAFSTASYVIVVKAFPNNIGSVIGILETFVGLGMSTGPALGGILYSLGGFGMPFFVLGIAMVVIVPLNLWMLTTVENWDDVTSRGTSILKVIKVPAVMVTGLVVVIVSSTWSFLDPTLEPHLRQFDLSPEQIGLIFLLFSALYGLSSPVWGWVADKVNNHWSMMVAGLVMSTIGLLLLGPCPFLPILESNIWLDLVA…
Ag571014	579	12	2.A.1.2: The Drug:H+ Antiporter-1 (12 Spanner) (DHA1) Family	XP_018571014.1	MTKEEMIASKSSTMPSPEPSVSSSSKGSFALSLNKAIPSRPVYKKYCRSKSLSNVFPESYTHGDIARMRERLLRTNSHLEPSAIRNFSRSQKLTLALLALVDFMSFCSMSIMAPFFPREAAEKGLSDTMSGFVFSFYALIVFITSPIFGKILPKIGAKFLFVLGILIAGISNILFGMLEYIQNYTLFTTFCVLIRGFEALGASAFSTASYVIVVKAFPNNIGSVIGILETFVGLGMSTGPALGGILYSLGGFGMPFFVLGIAMVVIVPLNLWMLTTVENWDDVTSRGTSILKVIKVPAVMVTGLVVVIVSSTWSFLDPTLEPHLRQFDLSPEQIGLIFLLFSALYGLSSPVWGWVADKVNNHWSMMVAGLVMSTIGLLLLGPCPFLPILESNIWLDLVA…
Ag571023	579	12	2.A.1.2: The Drug:H+ Antiporter-1 (12 Spanner) (DHA1) Family	XP_018571023.1	MTKEEMIASKSSTMPSPEPSVSSSSKGSFALSLNKAIPSRPVYKKYCRSKSLSNVFPESYTHGDIARMRERLLRTNSHLEPSAIRNFSRSQKLTLALLALVDFMSFCSMSIMAPFFPREAAEKGLSDTMSGFVFSFYALIVFITSPIFGKILPKIGAKFLFVLGILIAGISNILFGMLEYIQNYTLFTTFCVLIRGFEALGASAFSTASYVIVVKAFPNNIGSVIGILETFVGLGMSTGPALGGILYSLGGFGMPFFVLGIAMVVIVPLNLWMLTTVENWDDVTSRGTSILKVIKVPAVMVTGLVVVIVSSTWSFLDPTLEPHLRQFDLSPEQIGLIFLLFSALYGLSSPVWGWVADKVNNHWSMMVAGLVMSTIGLLLLGPCPFLPILESNIWLDLVA…
Ag573970	510	12	2.A.1.2: The Drug:H+ Antiporter-1 (12 Spanner) (DHA1) Family	XP_018573970.1	MVKFTKRQWLTLIVISIADFCNAICVSLQAPFYPQEAEKKGCSATEYGLVFGIFEFVVFLISPIYGQHLNKIGPKITFNGGIYTTGVCAILFGLLDKVEGHYPFIILSFVIRIVEALGNAAFLTASFAIIAKEFPDNVATTFASLETFFGLGLIVGPTVGGALYEVGRYTLPFAVMGSALFMSAILTAIVLPKHEAGTDREAGPSIFKALKIPGVMLAAASIIVTSISIGFLQATFEPHLRPLNLTGIELGLMFVVNGGTYAIIAPGFGWLCDRFYNPKIVTIVGTILVAAGFMLIGPAPFIPVPTILWLTICGLVLHGLGMAAQLVASFTDALRTSVAHGFPNNLETFGLISGLWTSTFALGAFIGPSISGILYDSIGFRNASIFIMAIHLFVGFAVT…
Ag567450	566	11	2.A.1.4: The Organophosphate:Pi Antiporter (OPA) Family	XP_018567450.1	MFCDVFYIFRYFRRKIKMSLMYNEVPLGVRILQKLTDKCCPRFHFNREICYRASVAFLTYIAYMCYHLSRKPISVVKTVLHRNCSGLSLPSTSSPPDHWCDWAPFNGTDANAAQMLGELDSAFLFSYAAAMFLSGFIADRVNLRYFLSLGMIMSGIFCYLFGLAKTYNIHHFSYYIVVQALAGIFQTTGWPGVVSVMSNWFGKEKRGLIFGLWNSHTSIGNILGSLIAAEYVEVDWALSFVMPGLYIGVAGFVIYLFLVVNPSDVGCVVADNRRSCLKRERLLENQVANNSSSGEVSSGISSDVDDSEILIGEQAVINRSRYMADDNSEVQRRITERTHLLPRSSPERNEQAIGFFNACCIPGVVEFSLALFFSKLVGYTFLYWLPLYVNASTTMGATL…
Ag567451	552	11	2.A.1.4: The Organophosphate:Pi Antiporter (OPA) Family	XP_018567451.1	MFCDVFYIFRYFRRKIKMSLMYNEVPLGVRILQKLTDKCCPRFHFNREICYRASVAFLTYIAYMCYHLSRKPISVVKTVLHRNCSGLSLPSTSSPPDHWCDWAPFNGTDANAAQMLGELDSAFLFSYAAAMFLSGFIADRVNLRYFLSLGMIMSGIFCYLFGLAKTYNIHHFSYYIVVQALAGIFQTTGWPGVVSVMSNWFGKEKRGLIFGLWNSHTSIGNILGSLIAAEYVEVDWALSFVMPGLYIGVAGFVIYLFLVVNPSDVGCVVADNRRSCLKRERLLENQVANNSSSGEVSSGISSDVDDSEILIGEQEVQRRITERTHLLPRSSPERNEQAIGFFNACCIPGVVEFSLALFFSKLVGYTFLYWLPLYVNASTTMGATLSADMSTLYDVGGIA…
Ag570396	242	6	2.A.1.4: The Organophosphate:Pi Antiporter (OPA) Family	XP_018570396.1	MEYHMSVTRVATQRDLDEAGCKRAICTEAVKRTLATMLDYKLLKSPTFLLITLNATFVCLGYFTTYIFIEDRARQAGLPKEVASWLIPIIGIANITGRIICGFIATCPRVSCTGLSALCLSVGGLATVLSAHFDDVVAQVCYAVIFGSFIACIPVLRTLIIVDTLGLDKLTNAVGLILMFQGIACLIGLSITGVLREVTGDYKWSFYFSGGTIIIAALFFIPLQRVAKWERARNDEAKQSER
Ag572993	411	7	2.A.1.13: The Monocarboxylate Transporter (MCT) Family	XP_018572993.1	MGITAAETSFLLHLHSSLYCSFGFFGSPLLKTYGFRVVAFAGASLMIFGIFLSSFANSYGFLILSISILIGLGQGILMPATYLATYTYFKKRLTVAISLSATGASLFLIFMPKVCDILLTHVRRKYTVLILFTISLLSLVGCYLLKTLNTGSNESDKSVELLNKNNGKLEENANVKEEENKLMPNSNPVYRDTTIPAKKEESIAQKIYSLFDLELLKQTSYVLVVIGLGISFAAELNVILMMQFVLPELSGFLRSDVAFVTSVQYTTDIIGRLAIPLVSHYFEVAPKIMYGGALVAATVARTVLALCGKSGTTVYMCCALLGLTKGARAVFQSVIIPKYVPLEKLPAANGLNMLFTGVVSLMVGPIIGAIHDATNSYVPALHTASALSCICVILWVSEF…
Ag565266	398	7	2.A.1.13: The Monocarboxylate Transporter (MCT) Family	XP_018565266.1	METTGTPPDGGWGWMVVLGAALINMVNQALFANFGLIFGEELEAMADGKATGIMLVMSGSVLVTNFSGLLVGPLMRKFSVRTITIFGILCVGTGMICCSFSTEIWQIILGYSCVTGLGLGLLASVTFLAINSYFTTKKSTAVGLAMAGTSVGQMVFPTFIGILLKKYYFSGATMILGAISYTGILGALLFKPMCACCKRMKKSGTVVVENGTKSDYDVNFNDDIKENGKDSEKRLMEDHNLLEQKPLTKKGSAAIISNGLQANYRDSAIAMANSTEFANAKEEPGTTCCGKFVKSLGLNLLKDLSFVHIVIGLSFGYLSTVTFSTFFPLFLQDEIKFSIMEASTCMTALSFSDVLGRITVSELCRKLHLSNKSSFMLGCILLAVTRSCMKKHGGNDRI
Ag572989	460	8	2.A.1.13: The Monocarboxylate Transporter (MCT) Family	XP_018572989.1	MSKPQEREEFVPPDGGYGWVVVFANILINSSLLTLVQCFGIIYKDEFSSMGITAAETSFLLHLHSSLYCSFGFFGSPLLKTYGFRVVAFAGASLMIFGIFLSSFANSYGFLILSISILIGLGQGILMPATYLATYTYFKKRLTVAISLSATGASLFLIFMPKVCDILLTHVRRKYTVLILFTISLLSLVGCYLLKTLNTGSNESDKSVELLNKNNGKLEENANVKEEENKLMPNSNPVYRDTTIPAKKEESIAQKIYSLFDLELLKQTSYVLVVIGLGISFAAELNVILMMQFVLPELSGFLRSDVAFVTSVQYTTDIIGRLAIPLVSHYFEVAPKIMYGGALVAATVARTVLALCGKSGTTVYMCCALLGLTKGARAVFQSVIIPKYVPLEKLPAANG…
Ag572990	460	8	2.A.1.13: The Monocarboxylate Transporter (MCT) Family	XP_018572990.1	MSKPQEREEFVPPDGGYGWVVVFANILINSSLLTLVQCFGIIYKDEFSSMGITAAETSFLLHLHSSLYCSFGFFGSPLLKTYGFRVVAFAGASLMIFGIFLSSFANSYGFLILSISILIGLGQGILMPATYLATYTYFKKRLTVAISLSATGASLFLIFMPKVCDILLTHVRRKYTVLILFTISLLSLVGCYLLKTLNTGSNESDKSVELLNKNNGKLEENANVKEEENKLMPNSNPVYRDTTIPAKKEESIAQKIYSLFDLELLKQTSYVLVVIGLGISFAAELNVILMMQFVLPELSGFLRSDVAFVTSVQYTTDIIGRLAIPLVSHYFEVAPKIMYGGALVAATVARTVLALCGKSGTTVYMCCALLGLTKGARAVFQSVIIPKYVPLEKLPAANG…
Ag572991	460	8	2.A.1.13: The Monocarboxylate Transporter (MCT) Family	XP_018572991.1	MSKPQEREEFVPPDGGYGWVVVFANILINSSLLTLVQCFGIIYKDEFSSMGITAAETSFLLHLHSSLYCSFGFFGSPLLKTYGFRVVAFAGASLMIFGIFLSSFANSYGFLILSISILIGLGQGILMPATYLATYTYFKKRLTVAISLSATGASLFLIFMPKVCDILLTHVRRKYTVLILFTISLLSLVGCYLLKTLNTGSNESDKSVELLNKNNGKLEENANVKEEENKLMPNSNPVYRDTTIPAKKEESIAQKIYSLFDLELLKQTSYVLVVIGLGISFAAELNVILMMQFVLPELSGFLRSDVAFVTSVQYTTDIIGRLAIPLVSHYFEVAPKIMYGGALVAATVARTVLALCGKSGTTVYMCCALLGLTKGARAVFQSVIIPKYVPLEKLPAANG…
Ag572992	460	8	2.A.1.13: The Monocarboxylate Transporter (MCT) Family	XP_018572992.1	MSKPQEREEFVPPDGGYGWVVVFANILINSSLLTLVQCFGIIYKDEFSSMGITAAETSFLLHLHSSLYCSFGFFGSPLLKTYGFRVVAFAGASLMIFGIFLSSFANSYGFLILSISILIGLGQGILMPATYLATYTYFKKRLTVAISLSATGASLFLIFMPKVCDILLTHVRRKYTVLILFTISLLSLVGCYLLKTLNTGSNESDKSVELLNKNNGKLEENANVKEEENKLMPNSNPVYRDTTIPAKKEESIAQKIYSLFDLELLKQTSYVLVVIGLGISFAAELNVILMMQFVLPELSGFLRSDVAFVTSVQYTTDIIGRLAIPLVSHYFEVAPKIMYGGALVAATVARTVLALCGKSGTTVYMCCALLGLTKGARAVFQSVIIPKYVPLEKLPAANG…
Ag573020	565	9	2.A.1.13: The Monocarboxylate Transporter (MCT) Family	XP_018573020.1	MFIEQKKLVPPDGGWGWIVVIGVSLVNLCTRSIEPSFGLLFGDLLKEMGIETTGAAIIMSTLDALINFSGLFVGPLIRAFSYRKVSLIGSALCGLGLILTYPASTMAHLLCTYSIINGLGVGLTASSTFVALNNYFVKRRGQAVGFSLAGTAFGMMLMPQAVKFLLDSYNFRGAILILGAFALNGIVGSTLLQPAKWHFVPEAKDEEEGGYHQEMETIKETEDEDAELAEGQTLINNKIISELGIKTLEELTKPGLTRKSTFPRNFSTMSFTGNRKRKTSIDSISNISRLDFTGSSIQLQFDGTQSEETTTYGSCRQLRRNMSYPGVQISPQHKFLQQTHTTPVKQTPKKSTWQKIVVFMDFDLLKDPIYLNLVFGLSIFYVAEQNFKMVTPFFFQDIG…
Ag573021	565	9	2.A.1.13: The Monocarboxylate Transporter (MCT) Family	XP_018573021.1	MFIEQKKLVPPDGGWGWIVVIGVSLVNLCTRSIEPSFGLLFGDLLKEMGIETTGAAIIMSTLDALINFSGLFVGPLIRAFSYRKVSLIGSALCGLGLILTYPASTMAHLLCTYSIINGLGVGLTASSTFVALNNYFVKRRGQAVGFSLAGTAFGMMLMPQAVKFLLDSYNFRGAILILGAFALNGIVGSTLLQPAKWHFVPEAKDEEEGGYHQEMETIKETEDEDAELAEGQTLINNKIISELGIKTLEELTKPGLTRKSTFPRNFSTMSFTGNRKRKTSIDSISNISRLDFTGSSIQLQFDGTQSEETTTYGSCRQLRRNMSYPGVQISPQHKFLQQTHTTPVKQTPKKSTWQKIVVFMDFDLLKDPIYLNLVFGLSIFYVAEQNFKMVTPFFFQDIG…
Ag573022	565	9	2.A.1.13: The Monocarboxylate Transporter (MCT) Family	XP_018573022.1	MFIEQKKLVPPDGGWGWIVVIGVSLVNLCTRSIEPSFGLLFGDLLKEMGIETTGAAIIMSTLDALINFSGLFVGPLIRAFSYRKVSLIGSALCGLGLILTYPASTMAHLLCTYSIINGLGVGLTASSTFVALNNYFVKRRGQAVGFSLAGTAFGMMLMPQAVKFLLDSYNFRGAILILGAFALNGIVGSTLLQPAKWHFVPEAKDEEEGGYHQEMETIKETEDEDAELAEGQTLINNKIISELGIKTLEELTKPGLTRKSTFPRNFSTMSFTGNRKRKTSIDSISNISRLDFTGSSIQLQFDGTQSEETTTYGSCRQLRRNMSYPGVQISPQHKFLQQTHTTPVKQTPKKSTWQKIVVFMDFDLLKDPIYLNLVFGLSIFYVAEQNFKMVTPFFFQDIG…
Ag573023	565	9	2.A.1.13: The Monocarboxylate Transporter (MCT) Family	XP_018573023.1	MFIEQKKLVPPDGGWGWIVVIGVSLVNLCTRSIEPSFGLLFGDLLKEMGIETTGAAIIMSTLDALINFSGLFVGPLIRAFSYRKVSLIGSALCGLGLILTYPASTMAHLLCTYSIINGLGVGLTASSTFVALNNYFVKRRGQAVGFSLAGTAFGMMLMPQAVKFLLDSYNFRGAILILGAFALNGIVGSTLLQPAKWHFVPEAKDEEEGGYHQEMETIKETEDEDAELAEGQTLINNKIISELGIKTLEELTKPGLTRKSTFPRNFSTMSFTGNRKRKTSIDSISNISRLDFTGSSIQLQFDGTQSEETTTYGSCRQLRRNMSYPGVQISPQHKFLQQTHTTPVKQTPKKSTWQKIVVFMDFDLLKDPIYLNLVFGLSIFYVAEQNFKMVTPFFFQDIG…
Ag573702	361	9	2.A.1.13: The Monocarboxylate Transporter (MCT) Family	XP_018573702.1	MALKSSEKIVIAENKKSKPRRLKVGDPNFVPPDGGWGWLIVFACGFSNLSTFPMFQQFGLVFRGKFEEIGISETQTTSIINLNSAFNAGMGLINGPLFRKFTYRQVAMFGSCLVAGSLFLCAFCESFVTYLIFYAMCYGSGIGITQSSNALALNTYFKEKRRIATGFSWTTTALGPIVWPYIIVVLNELYGMEGTLLFFSGFALHSFVCSLLLHPVEWHTNFKYVRSIKLDISSGWCGGLFSDFLFFPISYHTFLVHTQTYSMGLLVAVIIGAGKALRTIFMALVIPSYVPLERLPAASGLQLATSGLLFIILGPLVGWIREVVENYVITLHILNICTYATAVAWTAEMLKSKKKTQPIGK
Ag565265	493	10	2.A.1.13: The Monocarboxylate Transporter (MCT) Family	XP_018565265.1	METTGTPPDGGWGWMVVLGAALINMVNQALFANFGLIFGEELEAMADGKATGIMLVMSGSVLVTNFSGLLVGPLMRKFSVRTITIFGILCVGTGMICCSFSTEIWQIILGYSCVTGLGLGLLASVTFLAINSYFTTKKSTAVGLAMAGTSVGQMVFPTFIGILLKKYYFSGATMILGAISYTGILGALLFKPMCACCKRMKKSGTVVVENGTKSDYDVNFNDDIKENGKDSEKRLMEDHNLLEQKPLTKKGSAAIISNGLQANYRDSAIAMANSTEFANAKEEPGTTCCGKFVKSLGLNLLKDLSFVHIVIGLSFGYLSTVTFSTFFPLFLQDEIKFSIMEASTCMTALSFSDVLGRITVSELCRKLHLSNKSSFMLGCILLAVTRSCMVEMTEFNYIF…
Ag569583	483	11	2.A.1.13: The Monocarboxylate Transporter (MCT) Family	XP_018569583.1	MNYKLVPPDGGWGYLIAASVAIMNLVTVTPQTAFGLTFGNFLASIGDETTGTTISNGIFNTVQSFTGLASSILLQRYSYRKVGLLGATLFGVGAFGIIFISNLTQMVICYGVLQGLGFGLMMPASYSAFNCYFDKRINVIMGIAQAVTVLGAITFSPVMALCIEYCGFRGTVTILAILSLLNFLAMGVLQPVKWHMKKISVKDSDILQDAKTTINDEVTATQIKPLLRDDPEDNCLTNNTNLSKDSLTNVNVPSKPRFSVISLGDRAASVTVINDLDDGDDNQNITCVDLSLLKNVKYLNVSLGVSLSYTSDVMFFALIPLILNRAGFSTPDIALLMMVYFGSDLVSRILISVISAFCKIRNRYVFLAGSFFSAIFRIAFVLSGNQMYKMITLAALGFL…
Ag569911	639	11	2.A.1.13: The Monocarboxylate Transporter (MCT) Family	XP_018569911.1	MSNEDVTKPSANEPLLEKTEADGNSTKPAIYGRSTEEGPKVKRNKSVVLLEAKNTRRTEKWKLVPPDGGWGWLVLFGATLVNVLVPGTIKSFGVLFVEFLEAFKASTAEAMWIPALCYFLYSSLGPISSILSVKYSYRIVTVLGGIFAAAGMILSFWANSVYYLYFTYGVLVGCGAGLSFPPTVYIVCSYFVRLRGVANGICISGSAFGSILIPPLLRLLLVTYGYRGAVLIMGGITLNVFVAALFYDKVELHMKRVKVEPEQEEEIDQFQAKFIISQDSMPSLHHIPHNDSFLEHIENSEGNFNRSVSSATVQNLKSQYRERKISMPTGKNEVMKVKAGHGSKYNMSSNSTLHAVPEKENGNNAMDMYSHGRLPNSRRRTGVPKRSTSTSSFQYVTTP…
Ag565497	468	11	2.A.1.13: The Monocarboxylate Transporter (MCT) Family	XP_018565497.1	MVEDAKLVPQKVDLINQKNHHNGSLPKTDATHRPPADGGSRAWIVMLGSFFCNGILFGVINSYGVLYNEFHDNLERRNVTNASGKAALVGSFAMGTTFFISPVSGVLTDYIGIRKTTFLGGAIASGGMFLSSFFVDNIVALCITYGIMYGLGGALAYTPSLAVLGHYFKRYLGIVNGFVTAGSSVFTIAMPYFIGFLLKYLGVVWTLRVLAMISGLIMICAFLFKPVKYNVSSKKISFRDVCNLTVITNTKYIIWTSVIAISLFGYFVPYVYMLKFVEQNFPKGSDTKLPILCIGITSGIGRLIFGYVADMPRVNRIYLQQLSFLSIGALTILLPFTGGYYGWLIVMVLGMGLFDGCFISLLGPIAFDICGREGATQAIGFLLGVCSIPLTIGPYVAGV…
Ag574164	646	11	2.A.1.13: The Monocarboxylate Transporter (MCT) Family	XP_018574164.1	MKTIHNIAAVEVEGLPGQDRSTPIPRPPEEEDSFPVLHERELHSLHRNVPALRRRDMDTATIKQHYYPEGGWGWLVCGAAFLAHLLTSGIQLAFGLLYLYTMTSLLRKHPDKEIYAMGTAWMGALCLCVSFFTSPIIVAICRRKSTRLAAFLGGLVISLACLFTSFAVQFHQALLSYGLVLGIGAGVVRETSTLVLGHYFKRRREFVEMVAQAGTGVGVALFSVLYKEAIGKLGWRLGLQAITGLLALAFFLPIVYRSANLYHPQRRAITHLKNQRKKMKEKKTHTKIPKPPMFDFSPLKSRGLRVLMMACAFAALGVYAPIFYLIYQGYREGLEESGLVVLQTFMGFASALGCVGFGLVIVRPSTQCLISRQYLCQAAMVGIGISLLALSAVQGYHGY…
Ag569259	593	12	2.A.1.13: The Monocarboxylate Transporter (MCT) Family	XP_018569259.1	MSVGHTIKRRDDEEESESPPPPDGGWGWMIVFGSFMIHVITDGVTYSFGIFYDEFLDYFKEGKALTSWILSILVGVTLCSGPISSSFVNRWGCRPVTIVGALIASGCLVLSFWAQNVLTLCFTIGIGAGIGFGLIYLPAIVSVTTYFEKKRSLATGIAVCGSGFGTFLFAPIISKLLTEYGWRGSILIIAGIVLECIIFGALFRPLEGKRDVEEGKRLKAAEANIDIHVSNHDLHQFTTGLLSNGNNMHRPHSMGHFSIPRVLKYEPNGNIPSEKQKGNDIARLALSQPMLTQSEPHYKHIHHYGSQNLRRHGPLDRPDVFYQGSLMNIPSYRSKLDLKRGEEGSDIERRHSTFSYKRRHHPESEPEETTVCGVVPCSQETKDTLKEMLDLSLFKDVIF…
Ag570447	661	12	2.A.1.13: The Monocarboxylate Transporter (MCT) Family	XP_018570447.1	MSVNNKHSAAPGRAPQVISSLEVLPELEEATLINGAPTPSLHVDRKFQGKESILSSQISLFVEETKPDIPDGGWGWLVVLAAFVINAVSEGIIFTFGLLYIEFLKEFRASKSATSWIGSLFMAIPLLSGPIASAFVDRYGCKSMTVLGALICVTGFVISSYVKSIGVMYVTFGVIGGLGRGLSYVTAVVSIAFWFEKKRAFVLGLAASGAGFGTIVFAPLSTWLLYEYGWRGTLLIFAGLFANMCVCGVLMRNPDWIIEEERRQNKEKEQKKNEANMEILRKGLQSKETQHLLPNANSTERGNNRIMSEVSLPTYLKRHEKVPVEVLKQLSTNKELYKVIVDNYPTLADCKSESNEVHSSENKDLHLIRRNSKTKKSHHHSHSYLKNIRFRKNSMVCRS…
Ag575240	707	12	2.A.1.13: The Monocarboxylate Transporter (MCT) Family	XP_018575240.1	MSSTNQNRVAPLVTISQVAPSMESLEDEEEHKLHIDRRFQRKESIISSEISLYVAEMKPRIPDGGWGWLVVLACFYINMISDGVGFTFGLLFIEFLHEFKASKSATSWIGSLFMAIPLIAGPIGSALVDKYGCQSMTVVGGLICTVGFVLSSYAKSIGVMYITFGIIGGLGLGLCFVTAVVSIAFWFEKRRTVALGLAASGTGFGTVVFSPLSTCLLFEFGWRGTLLIVAGLFANMCVCGMLMRDPDWINETEDKKAKKLNKTPSCASSRKSSISIQDLKETLKNGGDTQYLLQNVDTCPDLSQKERFFSAIDLPTFLKQNETVPLEVLKQVSENKQLYNIILENYPNLLNCKSISDKGLPALTNDASAVQTRVPLRFSMKLKKTDELQKNGDPVDLKK…
Ag575241	707	12	2.A.1.13: The Monocarboxylate Transporter (MCT) Family	XP_018575241.1	MSSTNQNRVAPLVTISQVAPSMESLEDEEEHKLHIDRRFQRKESIISSEISLYVAEMKPRIPDGGWGWLVVLACFYINMISDGVGFTFGLLFIEFLHEFKASKSATSWIGSLFMAIPLIAGPIGSALVDKYGCQSMTVVGGLICTVGFVLSSYAKSIGVMYITFGIIGGLGLGLCFVTAVVSIAFWFEKRRTVALGLAASGTGFGTVVFSPLSTCLLFEFGWRGTLLIVAGLFANMCVCGMLMRDPDWINETEDKKAKKLNKTPSCASSRKSSISIQDLKETLKNGGDTQYLLQNVDTCPDLSQKERFFSAIDLPTFLKQNETVPLEVLKQVSENKQLYNIILENYPNLLNCKSISDKGLPALTNDASAVQTRVPLRFSMKLKKTDELQKNGDPVDLKK…
Ag575242	707	12	2.A.1.13: The Monocarboxylate Transporter (MCT) Family	XP_018575242.1	MSSTNQNRVAPLVTISQVAPSMESLEDEEEHKLHIDRRFQRKESIISSEISLYVAEMKPRIPDGGWGWLVVLACFYINMISDGVGFTFGLLFIEFLHEFKASKSATSWIGSLFMAIPLIAGPIGSALVDKYGCQSMTVVGGLICTVGFVLSSYAKSIGVMYITFGIIGGLGLGLCFVTAVVSIAFWFEKRRTVALGLAASGTGFGTVVFSPLSTCLLFEFGWRGTLLIVAGLFANMCVCGMLMRDPDWINETEDKKAKKLNKTPSCASSRKSSISIQDLKETLKNGGDTQYLLQNVDTCPDLSQKERFFSAIDLPTFLKQNETVPLEVLKQVSENKQLYNIILENYPNLLNCKSISDKGLPALTNDASAVQTRVPLRFSMKLKKTDELQKNGDPVDLKK…
Ag575243	707	12	2.A.1.13: The Monocarboxylate Transporter (MCT) Family	XP_018575243.1	MSSTNQNRVAPLVTISQVAPSMESLEDEEEHKLHIDRRFQRKESIISSEISLYVAEMKPRIPDGGWGWLVVLACFYINMISDGVGFTFGLLFIEFLHEFKASKSATSWIGSLFMAIPLIAGPIGSALVDKYGCQSMTVVGGLICTVGFVLSSYAKSIGVMYITFGIIGGLGLGLCFVTAVVSIAFWFEKRRTVALGLAASGTGFGTVVFSPLSTCLLFEFGWRGTLLIVAGLFANMCVCGMLMRDPDWINETEDKKAKKLNKTPSCASSRKSSISIQDLKETLKNGGDTQYLLQNVDTCPDLSQKERFFSAIDLPTFLKQNETVPLEVLKQVSENKQLYNIILENYPNLLNCKSISDKGLPALTNDASAVQTRVPLRFSMKLKKTDELQKNGDPVDLKK…
Ag575244	707	12	2.A.1.13: The Monocarboxylate Transporter (MCT) Family	XP_018575244.1	MSSTNQNRVAPLVTISQVAPSMESLEDEEEHKLHIDRRFQRKESIISSEISLYVAEMKPRIPDGGWGWLVVLACFYINMISDGVGFTFGLLFIEFLHEFKASKSATSWIGSLFMAIPLIAGPIGSALVDKYGCQSMTVVGGLICTVGFVLSSYAKSIGVMYITFGIIGGLGLGLCFVTAVVSIAFWFEKRRTVALGLAASGTGFGTVVFSPLSTCLLFEFGWRGTLLIVAGLFANMCVCGMLMRDPDWINETEDKKAKKLNKTPSCASSRKSSISIQDLKETLKNGGDTQYLLQNVDTCPDLSQKERFFSAIDLPTFLKQNETVPLEVLKQVSENKQLYNIILENYPNLLNCKSISDKGLPALTNDASAVQTRVPLRFSMKLKKTDELQKNGDPVDLKK…
Ag575246	675	12	2.A.1.13: The Monocarboxylate Transporter (MCT) Family	XP_018575246.1	MTNSSKMLEKASPSGNEVHLNRQFQGKESILSSQISLHVQESKPKIPDGGWGWWVVFAACMLNVISEGITLSFGFLYIEFLEEFKASASVTSWIGSLFMAIPLLAGPLASALVDKYGCKYMTVLAGITCMIGFMLSAVANSIGVMMFTFGIIGGLSRSLTYVTAVVAIAFWFEKRRTVALGLQGSGAGLGTVIFPPISIFLLNEYGWRGTLLVFAGFVANMCVCGMLMRDPEWITEADTREKELKKLKKKTGSDAASRNAALTSNLKTQLANGEEIQALLNSQANDPNAKDRYVSMVNLPTYLKFNDKVPIEVLKQLRENEQLYNYIVQHNPSLLTCKSTSEKGLYTFHSPKPTRANNLKDNEKPVFPKINEEDEEEAETSGNKGGASTNASTKNKTES…
Ag575247	675	12	2.A.1.13: The Monocarboxylate Transporter (MCT) Family	XP_018575247.1	MTNSSKMLEKASPSGNEVHLNRQFQGKESILSSQISLHVQESKPKIPDGGWGWWVVFAACMLNVISEGITLSFGFLYIEFLEEFKASASVTSWIGSLFMAIPLLAGPLASALVDKYGCKYMTVLAGITCMIGFMLSAVANSIGVMMFTFGIIGGLSRSLTYVTAVVAIAFWFEKRRTVALGLQGSGAGLGTVIFPPISIFLLNEYGWRGTLLVFAGFVANMCVCGMLMRDPEWITEADTREKELKKLKKKTGSDAASRNAALTSNLKTQLANGEEIQALLNSQANDPNAKDRYVSMVNLPTYLKFNDKVPIEVLKQLRENEQLYNYIVQHNPSLLTCKSTSEKGLYTFHSPKPTRANNLKDNEKPVFPKINEEDEEEAETSGNKGGASTNASTKNKTES…
Ag576651	552	12	2.A.1.13: The Monocarboxylate Transporter (MCT) Family	XP_018576651.1	MSKTKIPLQNMTSHEDIEDEQEKNVINIPAPPDGGYGWVIVVASFVCNMVVDGICYTFGIFLFEIIQYYNASKGKTAWVGSILTGTYLIIGPLVSALCNKFGCRAVCVAGSIISTVAFALSIFSPTVNWLMFTYGFLGGFGFGLIYLPAVVCVGYYFESKRSLATGIAVCGSGAGTFAFAPLATVLLDRYGWKGANLILAGIIFNCAIFGALMRPLEYTKKDSESHTKLLTTSISSGTATSFKDVRKRNDFTHHEKETDGESLQFASKSSLASKKSTSRTNRTIQPMARKDVFYSGSIEHLAEYQSQKSLASYRQSVLSIPRAEHDNISGNKCLPNMDQICDLSLLKNVVFLLIGISNFFAMAGLYVPFTYLVDCAKSKGIDGNSASFLISIMGITNTI…
Ag576653	810	12	2.A.1.13: The Monocarboxylate Transporter (MCT) Family	XP_018576653.1	MGQAESREDDEDDPDKCGSRRASDNLTDSEVACEEAARLTVEQQEDEDDEDYCDYHDLPPPPDGGYGWVVVFASFMCNMIVDGIAYTFGVFLSDIVDSYGETKGKTAWVGSLLSGMYLSAGPLVSALTNKFGCRAVCVAGSIISTVAFVLSIFSPTVNWLMLTYGFIGGFGFGLIYLPAVVCVGYYFETKRSLATGIAVCGSGVGTCVFAPLATVLLESYGWRGANLILAGFIFNCVIFGALMRPLEYPKETGETPLLQRMAEERRIQMERGSIGGSYFMVQLPDGTMERRQKQPLNIDPGVHSSLNLDQLAPGTPITPIPTVPTLPTITEVKITEQSGSSGTPSPRDSTQEIRVKNPRLETIQQEGRIRRDSDHTAELNSQNAKIIMPRNASQPAFST…
Ag576654	805	12	2.A.1.13: The Monocarboxylate Transporter (MCT) Family	XP_018576654.1	MEAKLYFNVYPYKHWRAGHTRTDSEVACEEAARLTVEQQEDEDDEDYCDYHDLPPPPDGGYGWVVVFASFMCNMIVDGIAYTFGVFLSDIVDSYGETKGKTAWVGSLLSGMYLSAGPLVSALTNKFGCRAVCVAGSIISTVAFVLSIFSPTVNWLMLTYGFIGGFGFGLIYLPAVVCVGYYFETKRSLATGIAVCGSGVGTCVFAPLATVLLESYGWRGANLILAGFIFNCVIFGALMRPLEYPKETGETPLLQRMAEERRIQMERGSIGGSYFMVQLPDGTMERRQKQPLNIDPGVHSSLNLDQLAPGTPITPIPTVPTLPTITEVKITEQSGSSGTPSPRDSTQEIRVKNPRLETIQQEGRIRRDSDHTAELNSQNAKIIMPRNASQPAFSTHVQGL…
Ag576655	800	12	2.A.1.13: The Monocarboxylate Transporter (MCT) Family	XP_018576655.1	MSADTARPPRSRKVSRTDSEVACEEAARLTVEQQEDEDDEDYCDYHDLPPPPDGGYGWVVVFASFMCNMIVDGIAYTFGVFLSDIVDSYGETKGKTAWVGSLLSGMYLSAGPLVSALTNKFGCRAVCVAGSIISTVAFVLSIFSPTVNWLMLTYGFIGGFGFGLIYLPAVVCVGYYFETKRSLATGIAVCGSGVGTCVFAPLATVLLESYGWRGANLILAGFIFNCVIFGALMRPLEYPKETGETPLLQRMAEERRIQMERGSIGGSYFMVQLPDGTMERRQKQPLNIDPGVHSSLNLDQLAPGTPITPIPTVPTLPTITEVKITEQSGSSGTPSPRDSTQEIRVKNPRLETIQQEGRIRRDSDHTAELNSQNAKIIMPRNASQPAFSTHVQGLPKNGS…
Ag576656	785	12	2.A.1.13: The Monocarboxylate Transporter (MCT) Family	XP_018576656.1	MTDSEVACEEAARLTVEQQEDEDDEDYCDYHDLPPPPDGGYGWVVVFASFMCNMIVDGIAYTFGVFLSDIVDSYGETKGKTAWVGSLLSGMYLSAGPLVSALTNKFGCRAVCVAGSIISTVAFVLSIFSPTVNWLMLTYGFIGGFGFGLIYLPAVVCVGYYFETKRSLATGIAVCGSGVGTCVFAPLATVLLESYGWRGANLILAGFIFNCVIFGALMRPLEYPKETGETPLLQRMAEERRIQMERGSIGGSYFMVQLPDGTMERRQKQPLNIDPGVHSSLNLDQLAPGTPITPIPTVPTLPTITEVKITEQSGSSGTPSPRDSTQEIRVKNPRLETIQQEGRIRRDSDHTAELNSQNAKIIMPRNASQPAFSTHVQGLPKNGSVPTFDRIRKTSFGER…
Ag561764	622	12	2.A.1.13: The Monocarboxylate Transporter (MCT) Family	XP_018561764.1	MSSTQTRREGHNEELVIDGVLSTQPELGPSIPDGGYGWVVFLATLFFQALIPSLIVSFGIFLAFSRLSNITGEDINPMLWDDKLVYTPLLFVATWTFFDPTARALISNSTWPRLVATAGTCLTCAGLLFLWMGMIGYGGTLVFILAGGVSGIGASIQIAQCEILMAQYFRLKHAVLAHITQAVSAFGFLIAPIVVGHHILSSNLLHVILWYQAIILQGLVLNLTFRKPMYLKSKQTNNYNYVSATADDEEDIFSKNSRELQIKRLNSSGSNVTIEKHTITNSSEGDVAGTSHSSDDNDKVRTEKQSWETFEDNEGLEEPKYKNLQEEWEIFDEEDEVTPKISKPKSTEWEKFEEEEPLPKNQAKNLRLELAFAEELAEANNVPTPNNTTGVPIPIFTDL…
Ag576657	568	12	2.A.1.13: The Monocarboxylate Transporter (MCT) Family	XP_018576657.1	MRQFIVMSATERSYEEVTQLRVPKNEDDDHNDLPPPPDGGYGWVIVATSFLCNMVVDGISYTFGIFLPEIVKDYGETKGNVAWVGSLLTGMTMCAGPIVSALANKYGCRTVCIVGSLISTAAFALSIFSPNVIWLMLIYGFVGGTGFGLIYLPAVVCVGYYFESKRSLATGIAVCGSGVGTFAFAPLATTLLQIYGWKGANLILAGIILNCVIFGALMRPLQYPEKNKVTNNSVRATSVIILENSKLFQGPVKSASHGAIALSVNDVRNRIDSVGSITGRNLLEVESSTFTSKLSLASRKSNVIQPLARKDVFYSGSILNLKEFQSQKSLASYRQSITNMQNIRKAKDENPYVELLKDPVFMLIAISNLFGMAGLYVPFVYLVDCAVADGIDANSASFL…
Ag576658	562	12	2.A.1.13: The Monocarboxylate Transporter (MCT) Family	XP_018576658.1	MSATERSYEEVTQLRVPKNEDDDHNDLPPPPDGGYGWVIVATSFLCNMVVDGISYTFGIFLPEIVKDYGETKGNVAWVGSLLTGMTMCAGPIVSALANKYGCRTVCIVGSLISTAAFALSIFSPNVIWLMLIYGFVGGTGFGLIYLPAVVCVGYYFESKRSLATGIAVCGSGVGTFAFAPLATTLLQIYGWKGANLILAGIILNCVIFGALMRPLQYPEKNKVTNNSVRATSVIILENSKLFQGPVKSASHGAIALSVNDVRNRIDSVGSITGRNLLEVESSTFTSKLSLASRKSNVIQPLARKDVFYSGSILNLKEFQSQKSLASYRQSITNMQNIRKAKDENPYVELLKDPVFMLIAISNLFGMAGLYVPFVYLVDCAVADGIDANSASFLLSIIGI…
Ag570450	828	12	2.A.1.13: The Monocarboxylate Transporter (MCT) Family	XP_018570450.1	MAESNVDTDRQSPATPKNFDRVNQTPKNSASYRDAGAVLLQNGDLAKRREESPFVSRDDKSTSKITSPKKSPARNNLELLLNEKNAKKKLRINSLYENSVDSESETLLKKNLINSNKDDEDKPVLHVQFDSDNKSDSSIAKEPCPSPSSISSSSSSSSSSSESLEISEARPPDGGWGWVVVLASFVVNLIADGITFSFGVIFVEFLKYFGENRGTTAWIGGLFMAMPLLSGPIASFLTDRYGCRKVTIFGAILASVGFIISSRANSMTVLCITFGIVAGFGLSLCYVASVVIVAYYFDKKRSFATGLAVCGSGIGTFIFAPLIQLLLDEYGWRGTTLILAGLFLNLVVCGALMRDLPWTSEKQKSLAKERKRTRNMKRKNKGSSADSFSVSNSTNTASV…
Ag570451	828	12	2.A.1.13: The Monocarboxylate Transporter (MCT) Family	XP_018570451.1	MAESNVDTDRQSPATPKNFDRVNQTPKNSASYRDAGAVLLQNGDLAKRREESPFVSRDDKSTSKITSPKKSPARNNLELLLNEKNAKKKLRINSLYENSVDSESETLLKKNLINSNKDDEDKPVLHVQFDSDNKSDSSIAKEPCPSPSSISSSSSSSSSSSESLEISEARPPDGGWGWVVVLASFVVNLIADGITFSFGVIFVEFLKYFGENRGTTAWIGGLFMAMPLLSGPIASFLTDRYGCRKVTIFGAILASVGFIISSRANSMTVLCITFGIVAGFGLSLCYVASVVIVAYYFDKKRSFATGLAVCGSGIGTFIFAPLIQLLLDEYGWRGTTLILAGLFLNLVVCGALMRDLPWTSEKQKSLAKERKRTRNMKRKNKGSSADSFSVSNSTNTASV…
Ag573059	681	12	2.A.1.13: The Monocarboxylate Transporter (MCT) Family	XP_018573059.1	MEELENQSTMAPPNVDSPGKVDTSYHQVPTSEDEVTECKCAKQLNEISDSNVATPINECEKLVKEDDEEESSSDACSDEAEVVVPPDGGWGWVIVAASFMCNMIVDGIIFSFGTFLEYIADDFSATIPEVTLVGSLMSGFYLIAGPFASAIANRYGFRLVAILGSLMGATAFAVSYYSTSVTFLCISYGVLGGIGFGFIYVPSVITIGFYFERWRALATGIAVCGSGIGTFLFAPLSEALITNLGWRSALLCQGALVLSCIIYGALFRPLKPTKVKELDDKEEKPELIMDPTKLPLAARLKMEEAINSMRRNSTISTHDNQSSIPRLFGVNNNSEYPRVSDVYHTISIPSRKRADTYSKEKEKTLSVPFLADKGKTKEEGKTHLLELNKLNPIIVPRRS…
Ag573060	672	12	2.A.1.13: The Monocarboxylate Transporter (MCT) Family	XP_018573060.1	MAPPNVDSPGKVDTSYHQVPTSEDEVTECKCAKQLNEISDSNVATPINECEKLVKEDDEEESSSDACSDEAEVVVPPDGGWGWVIVAASFMCNMIVDGIIFSFGTFLEYIADDFSATIPEVTLVGSLMSGFYLIAGPFASAIANRYGFRLVAILGSLMGATAFAVSYYSTSVTFLCISYGVLGGIGFGFIYVPSVITIGFYFERWRALATGIAVCGSGIGTFLFAPLSEALITNLGWRSALLCQGALVLSCIIYGALFRPLKPTKVKELDDKEEKPELIMDPTKLPLAARLKMEEAINSMRRNSTISTHDNQSSIPRLFGVNNNSEYPRVSDVYHTISIPSRKRADTYSKEKEKTLSVPFLADKGKTKEEGKTHLLELNKLNPIIVPRRSRTVSENQQE…
Ag573061	672	12	2.A.1.13: The Monocarboxylate Transporter (MCT) Family	XP_018573061.1	MAPPNVDSPGKVDTSYHQVPTSEDEVTECKCAKQLNEISDSNVATPINECEKLVKEDDEEESSSDACSDEAEVVVPPDGGWGWVIVAASFMCNMIVDGIIFSFGTFLEYIADDFSATIPEVTLVGSLMSGFYLIAGPFASAIANRYGFRLVAILGSLMGATAFAVSYYSTSVTFLCISYGVLGGIGFGFIYVPSVITIGFYFERWRALATGIAVCGSGIGTFLFAPLSEALITNLGWRSALLCQGALVLSCIIYGALFRPLKPTKVKELDDKEEKPELIMDPTKLPLAARLKMEEAINSMRRNSTISTHDNQSSIPRLFGVNNNSEYPRVSDVYHTISIPSRKRADTYSKEKEKTLSVPFLADKGKTKEEGKTHLLELNKLNPIIVPRRSRTVSENQQE…
Ag560957	665	12	2.A.1.13: The Monocarboxylate Transporter (MCT) Family	XP_018560957.1	MAITDEELSSDERPRRSGLSRSRSLPQLSHHDSGLGSYYGGSGVDEPPASRAARLVADLRQLLTLKQHYYPEGGWGWVVLVCAVLVHILSHGMVSSAGLFYVEIVRKFGTAVAEPTGWLGAMSTGVALLISPVTIAFCRRKSTRVTAVMGGLITALGCLFTSFATQFHQLFFSYGTVVGIGVGITRDCSTLMVAQYFKRRREFVEIFIVSGSGLGIATMSVIIRSTIGALGWRLGLQVVTGAISVTFILGTFYRSASLYHPQRRAILHIKNQKRKIKDKNKIEDKVPFFDFSTLKSKTVRILLISTGISAFGINTPLFYLAYQAEEEGLGDSTVFLQMYLGLAWTVGCVVFSTLVLHNSTECRIARQYLCQTAVFMCGLSILAFTVVSGNYHAYVMFAW…
Ag575239	764	13	2.A.1.13: The Monocarboxylate Transporter (MCT) Family	XP_018575239.1	MDDSGEKSLAPLASLSVVAPSLDSSPSKTPQKNDVVVPIENDKTEVTFKSGTSSSSSSSAEEEEEELDKPKIPDGGWGWVVVFASLVASMIADGISFSFGILFDEFKEEFGASSSATSWIGSLFVSVPLITGPIMSALVDKYGCRSMTIVGGLVSALGFIISWKVTHIGVMYLTFGILSGLGLGLCYVTVVVSIAFWFDKKRTLAVGLSAAGTGIGTFVFSPFTTYLMYQFHWRGTTLILAGTLLNMCVCGALMIDPDWIIEQNKQNSKLTKSGKSSKTSLESVSSTNPANCININELKKLLQSGKDAEYFLQTLETSMESQAPDKTTLKNVHNSVLNLPTYIKQNEKVPIEVLEQLASNKKLYNIILTNYPSLLLCRSTSDKELNKLEVNASQVERVP…
Ag561090	303	6	2.A.1.14: The Anion:Cation Symporter (ACS) Family	XP_018561090.1	MDGKEVSEKSNAPPKPAGWFGVRHEQYILLFAATVIVFGSRTLFNVAIIAMISNEPPTADIPTYPEWTDKKNIMLSSFFWGYVCFQIGAGQLAKNYGPKLFLGSAIFICSLAIILLPIMGEKFGYGGVIACRVVQGMTQGFLFPSVHNLLSAWVPIVDRAVIGSFVYAAGPLGNVLAMPITGAISASTVGWPITFYLYGGLGMTWIIFWIIFGSDSPSKHKRISQEERRYLEDGASTEEKEVVPTPWSSIATSLPFYAILIAHCGQNWGFWTLLTEIPSYMENILKFKIASVSHHFFAVDQRQ
Ag570591	295	7	2.A.1.14: The Anion:Cation Symporter (ACS) Family	XP_018570591.1	MVCKPLSCVCGKLVIPQRFVMMVMLHLALLNSYQMRVVLNIAITEMVQPANETREFDSCPEFKYTKVDVTGETYDWPSWLEAFVLYAFYIGYILGNLPAGFLADKLGARHVLGVCMLTSVITTLLLPICVIYGGPTAAIWLRAILGIGQGPIFPTISSFLQNWAPYSERGFIGGVAMCGGNLGAFIGNLFTVPQKERKFSVPWLRLISSLPIWSIFIATFGDNYTYFTLVTNLPKYMKDILKLDVQANAAYSALPFLGLWLSTLLFSRMSDYLMNRGWCQILTLRKVYTTIEYKR
Ag569737	454	8	2.A.1.14: The Anion:Cation Symporter (ACS) Family	XP_018569737.1	MAPGLSTLKRGSIQVQRVAKVVNDQIGSRQVLVVFVLTGFVLCGVVEQSASVALRANSTSTYSAAEFAEYVENTSYITRYCQPPQNDTDSGNVTVHVVRSIPHIEIPMTRTDETEAVLRQAFMWGTLVSPLAASRIAARVGAERLFGAGVLGAGIVAVMVPAAWLTACHVGIRFVQGIFMGATWPAAHMLAVTWIKHKHISGFVSLYTAVNLGYAVVGILGTILVRNLGRDWLSYVISLSSFLWYFLWWRFVEESLHPNRPKRDEHRHLPWRRLLMSKPAWACGIAVIGSQWADATLMLGVTKYLKLVYGFSIEYEDILQSLPHIGHFFAAITFGIVVDHVRESGLISTTTSRKFFVYLSHFPPAALMFVLGYTGCDPAAPAALYTAALAMTGATPAGA…
Ag561126	474	8	2.A.1.14: The Anion:Cation Symporter (ACS) Family	XP_018561126.1	MKGENEVEVQEPVRWFGIRHIQYVLFFTAALCAYAIRTSLNVAVIAMISSDPPSEDIPTYPEWESKQNIMLSSFFWGYLATQILAGQLAERFGPKWFLAGTYFLGSLFSILIPIFGATFGYQGVIACRVIQGLSQGFLFPCLHNMLGKWCPLEDRAKACGFAYAGAPLGTVIAMPITGLISDAENLGWPVAYYIFGAFGIAWTLVWMVVGSDCPSKNRFISASEKKYINSGLKSEVEEAGQTAPTPWLAILTSVPFWAIVINDCGESWGYWTLLTKIPSFMQNILNFDIASNSLLSALPYLAFWLLSILMGLSADFFIMKGITSVTTSRKICNSIAMFVPAVALVSLSFVSNTERALSITLLVIAVGCTGGIFCGYTVNHIDLSPNYAGTLMGMANTAS…
Ag561161	505	9	2.A.1.14: The Anion:Cation Symporter (ACS) Family	XP_018561161.1	MYAPREESVNNSDSDSDSNYEDEDELTRILPPEVEDATTCLKARHVLGIMGFLGFANVYAMRVNLSVAIVAMVNNTAFPQPPSNNSFETCPGPNINNATTPDNGEFVWDEKTQGLVLGSFFYGYVLTQVPGGRLAELFGGKLVYGIGVLVTAVFTLLSPVAARINFPLFIIVRILEGMGEGVTFPSMHAMLARWIPPLERSKFGAYVYAGTNFGTILSLPLSGWLCSLEYDGGWPLSFYLFGVIGIIWFVFWMFLIYDTPTTHPRIDPQEKAFILASIGPQDEDEKAPIPWMNMLKCVPLWAILITQCGNSWAFYTQLTELPTYMAQILHFDIQSNALLSAVPYLTSWWCGILTSIIADWLLSKGYLSLSTSYKIFNSIASIVPSLGILGVAYVGCDKV…
Ag569735	498	9	2.A.1.14: The Anion:Cation Symporter (ACS) Family	XP_018569735.1	MAPGLSTLKRGSIQVQRVAKVVNDQIGSRQVLVVFVLTGFVLCGVVEQSASVALRANSTSTYSAAEFAEYVENTSYITRYCQPPQNDTDSGNVTVHVVRSIPHIEIPMTRTDETEAVLRQAFMWGTLVSPLAASRIAARVGAERLFGAGVLGAGIVAVMVPAAWLTACHVGIRFVQGIFMGATWPAAHMLAVTWIKHKHISGFVSLYTAVNLGYAVVGILGTILVRNLGRDWLSYVISLSSFLWYFLWWRFVEESLHPNRPKRDEHRHLPWRRLLMSKPAWACGIAVIGSQWADATLMLGVTKYLKLVYGFSIEYEDILQSLPHIGHFFAAITFGIVVDHVRESGLISTTTSRKFFVYLSHFPPAALMFVLGYTGCDPAAPAALYTAALAMTGATPAGA…
Ag569736	482	9	2.A.1.14: The Anion:Cation Symporter (ACS) Family	XP_018569736.1	MDEHRKCNQIGSRQVLVVFVLTGFVLCGVVEQSASVALRANSTSTYSAAEFAEYVENTSYITRYCQPPQNDTDSGNVTVHVVRSIPHIEIPMTRTDETEAVLRQAFMWGTLVSPLAASRIAARVGAERLFGAGVLGAGIVAVMVPAAWLTACHVGIRFVQGIFMGATWPAAHMLAVTWIKHKHISGFVSLYTAVNLGYAVVGILGTILVRNLGRDWLSYVISLSSFLWYFLWWRFVEESLHPNRPKRDEHRHLPWRRLLMSKPAWACGIAVIGSQWADATLMLGVTKYLKLVYGFSIEYEDILQSLPHIGHFFAAITFGIVVDHVRESGLISTTTSRKFFVYLSHFPPAALMFVLGYTGCDPAAPAALYTAALAMTGATPAGAFASAADIAPNFAGTVF…
Ag561168	470	9	2.A.1.14: The Anion:Cation Symporter (ACS) Family	XP_018561168.1	MKLGRFDIEKGEKPVVSDGKGPTFGKRHVQVILLFLLVTSSSCTRLNLSVGLDAMTDGTFNENPNIPTYTWDNKRVILTSFYWGFGFLQVVGAQMGKVYGTKWLLTTAMCINCMAFIIIPVVAEVFGSTGVIVCRVTQGLAQGFFFPSIQSLIGQWIPPAERLRSCVLALSGTPFSNIVTILLTSYVSTTSLGWPVTFYFFGLLGFTWVFLWVLFGYNSPAEHISITEEEKTFIETSLGMNENAKYISTPWRRIFTSLPVWATVMAYLGQTWGAIIIQSEIPTYMSEIMKMDIASNSLLASAPYIATFFMCFVFCFIANHLIVNKYVTKLFARKLFTTIGMAVPALVVIVLGYLPEDAKIWAYALLIIAAGASSAMYSGHSANVFDLTPTFPGIIKGFS…
Ag561181	483	9	2.A.1.14: The Anion:Cation Symporter (ACS) Family	XP_018561181.1	MKLIHMTEEKMSEVQKPNKCFGIRHIQCAFLSVIIVALAGMRTSLSVVVIAMISENPPNKNIPTYPEWASKKNMILSSFYWGYIVFQFVAGMVANKYGTKYLLGIGMFINSVFCLILPYFGSQFGYQGIIACRMIQGLTQGPLLPCCHNLLSKWLPLQERGKIGNFVYACFPLGTVICLPLAGVISSSAAGWPTVFYLYGGICLVWSILWLIFGSSNPSTDRFISEDERKYIQAGAPIEEEKSIATPWKAIFTSGPFYAIIICHCGTSMGDYTMRSETPSYMEKIMDFDLASNSSFSALPSLGQYVVGNLSGQITSRLIEKGVLSVGGGRKLSNSLATFVPALFLFALVFIAADQPELTLITLIIGVGMMGASYSGYLINHMDISPVHSGVLMGFGNTL…
Ag561182	479	9	2.A.1.14: The Anion:Cation Symporter (ACS) Family	XP_018561182.1	MTAEKISDAVEKPNRCFGIRYVQCAFLSIIIITVSGMRSSLSVAVIAMVSKNPPSRNIPTYPEWASQKNVILSSFYWGYIVFQFVTGVVAKKYGAKYLLGIGMFVNSVFCLITPYFGSQFGYQGVIACSVIQGLAQSPLLPSCHNLLSKWTPLQERGKMGSFVYTGFSLGTLISMPLSGVIALSSAGWPTIFYLHGGISLVWSILWLILGSNSPSTDRFISEEERKYIQAGAPIEEEKSIATPWKAIFTSGPYYAIIISHCGTGMGDYTMLSETPSYMEKIMDFDLASNSLLSALPCLVQYIVGNLLGQITSRLIEKGVLSVGSARKLSTALATFVPAMFLFALVFVGADQPEVTLVSLIVGVGMMGAVCSGYLINHMDISPVHSGTLMGFGNSLGNTF…
Ag561183	479	9	2.A.1.14: The Anion:Cation Symporter (ACS) Family	XP_018561183.1	MTQEKISDGVQKPNKYFGIRHVQCAFLSVIIIALAGMRSSLNVAVIAMVSKNPPNQNIPTYPEWADEKNVILSSFFWGYIVFQFVGGMVAKKYGTKYLLGIGMFVNSVFCLILPYFGSQFGYQGVIACRVIQGLTQGPLLPCCHNLLSMWLPLQEKGKMGNFVYACFPLGTVISLPLAGVISSSAAGWPTVFYLYGGISLVWSILWLIFGSSSPSTDRFISEDEKMYIQAGTATDEEKEYPTPWKAIFASGPYYAIIISHCGTGMGDYTMLSETPSYMEKIMDFDLASNSSFSALPSLGQYIVGNLSGQITGRLIEKGVLSVGAGRKLSNSLATIVPALFLFALVFIGADQPELTLISLIIGVGMMGAAYSGYLINHMDISPAHSGVLMGFGNSLGNVF…
Ag563482	510	9	2.A.1.14: The Anion:Cation Symporter (ACS) Family	XP_018563482.1	MGQQNGFDMEKKIPPGEEVLPPKGFLGRFGARHFVTFMLFLGMANAYIMRTNMSVAIVAMVNHTAISGDSESSSVDDECGVIADNTTTSSSESDGEFLWETDIQGYVLSSFFYGYVITQIPFGILSKRYGNIYFLGVGMLINSVFGLLVPVAANMGIWWLITVRFIQGLGEGPIVPCTHALLAKWIPPNERSRMGAFVYAGAQFGTVISMPLSGLLSECALGWPSIFYVFGAVGTVWCVFFLIFVFEDPETNTRMDSEERLYIQKELGSKIGVPIPPIPWKAIVKSMPFWAILLAHMGHNYGYETLMTELPTYMKQVHHFSIKDNGILSALPYLAMWIFSIFISHVADWMLTKPYFTHTIVRKLINGIGQYGPAIALLAVSFTGCDKWLTVALLTVGVG…
Ag567371	461	10	2.A.1.14: The Anion:Cation Symporter (ACS) Family	XP_018567371.1	MVHSEDSDKKPGDENERNKSVGWMFWKKRRYVVSVLAFGGFFNVYSLRVNLSIAIVAMTELKNVTLSNGTVVLEREFDWDSVLQGYILSSFFYGYITTQLIGGYLALHFGGVKIFGGGIAITAALTLVTPWLVKTNVYLLLGVRIIEGIFEGVTFPSIHGVWSKWAPPLERSRLATIAFSGSFIGTVIAMPLSSYLANSFGWPSIFYFFGGLGLLWFLVWIIVVADTPDQDSRISPEELAYIHETLSNSDKNKTAKMPWRAVLTSMPVWAITVSHFSENWGFYTQLTQLPTFMKHVLEFDLEKTGFMSALPYLVMSIMLQFSGQLADWCRVKGYLTTTQVRRVFNCGGFLGQTVFMLSAAFWLSPVGTTLCVTLAVGLGAFAWAGFSVNHLDIAPKHAS…
Ag568852	472	10	2.A.1.14: The Anion:Cation Symporter (ACS) Family	XP_018568852.1	MASASSRRWTDLLTCRQVLNIMVILGFMFNYMLRVNLTIAIVDMVVDNGNSTSANVTNSTSTGHPRFAWDTQIKNDILGSFFWGYILTELPGGRMAEIVGARKIFGGGMLAASVLTILTPASCHIHHYAVIGLRAVLGFFLGATWPAILPMAAKWIPPMERSKFIANMMASSLGAAITLPVCGFLISSLGWPSVFYFTGAIGLIWSILWFVLVFDSPAEHPRITEEERTEIETKIADGEGGKGVKPSTVPWVRIFTSLPVWAIVITHGCSVFGYFTVVNQLPTYMKDVLHFNIKNNGLLSSLPYLGKYLMAIIASWLADKLRRSGKLSTTVTRKVFTTFALLVPAVLMIIQAIWGENSALSVTAGYLSNGLDIAPNFSGTIFGMANTLSSLGGWVSTQI…
Ag572111	569	10	2.A.1.14: The Anion:Cation Symporter (ACS) Family	XP_018572111.1	MEKTQEIKAPKECCSTRDVLWYLVFTGFAVNYMIRINLNIAIVSMIAQRPKNNISLTGKSTAEQLYLENGTLTSNVYIVNSTNASFNGTMNVITRWNATTIDAGNWSDSATTPSVVENNVTEQPDSKPLFKFESRKFDWNEKQQGTILGSFFWLHWTTQIPGGLLASRYGAKLVFGLSNCMGILVCFLIPFCAYKGAGFLIFARVCQGLLTGFAWPAMHCMTARWIPPNERSKFVTAYLGSSVGASLTYPICGFIIDRWGWELVFYTCGVMGMLWFFAWGTLVYDSPNEHPRISEKEREYIVASLGQSVATAKETAPVPWLKIFTSVPVWMNILAQWGGIWGLFTLMTHAPTYFKFIHGWNIKATGLLSGMPHLLRMLWAWVFSQLGDYLLRSNKMTRS…
Ag576507	419	10	2.A.1.14: The Anion:Cation Symporter (ACS) Family	XP_018576507.1	MQNSSQLYPWTSKQQGLILSSFYWGYVVTHIPGGIIAEKFGGKHSLGLGILCTAIFTFITPFVIYATDGNWVWVVVVRIIEGLGEGTTFPALTTLLANWVPLSERSKIGTLVYAGSQIGTVVGNSVSGALIAATHDWAIVFYVFGIMGIVWVILFMMLCYASPESHPFISEKEKIFLGEQIANVPHEDKVIPWKSILTSWPIWALVVAQIGHDWGFFTMVTDLPKYMKDVLHFNVKENGVWSSVPYIFMWIISMSSGWLCDWLISRKSLSLTKARKTFTTIASMGPAIFILAASYSGCDRTMAVSMFTIAMGFMGTFYCGMKVNALDLSPNYAGTIMAIVNGIGGLTGIIVPYLIGALTENHTLEEWRVVFWITFGVFFVTNVIFLLFGSGKVQKWNDN…
Ag576508	494	10	2.A.1.14: The Anion:Cation Symporter (ACS) Family	XP_018576508.1	MLQGWRLTVSKMFLIPQRYILGIMGFLAVVNAYTMRVSLSIAITEMVASSNETDSVDVDACPADNSSSSSGSVTDSNILYDWDETTQGLILSSFYWGYVITHLPGGILAEKFGGKYSLGLGILSTAIFTLVTPWVIYSTDGDWRILVLLRVLEGLGEGTTYPALNAMLAKWVPLGERAKIGTLVYAGGQIGTIVSNSISGALITATKDWASVFYLFGGLGMLWFVIWALICYSDPESHPFISDKEKIYLRKELENVSSEKKTIPWRPILTSVPLWALIAAQIGHDWGFFTMVTDLPKYMSDVLKFNVKENGLWSSVPYIVMWLVSMSSGWLCDWLINKGYMGITFARKFFTTIASLGPAIFIMVASYSGCDKYLTVGMFTVAMGFMGTFYCGMKVNALD…
Ag561089	482	10	2.A.1.14: The Anion:Cation Symporter (ACS) Family	XP_018561089.1	MVQKEVSEKSSNAPPKQAGWFGVRHEQYILLFTAILISYGIRTTFNLAIIAMISNEPPTDDIPTYPEWTDKKNIMLSSFFWGYVCFQIGAGELAKNYGPKLFLGTAIFICSLATILLPLMGEKFGYGGVIACRVVQGMTQGFLYPSVHNLLSAWVPIANRAVIGSFVYAAAPLGNVLAMPLTGSISASTIGWPMTFYLYGGLGMTWSIFWIIFGSDNPSKHKRISLEERRYIEDGASTEEKEVVPTPWLSIATSLPFFAILIAHCGQNWGFWTLLMEIPSYMENILKFKIASNSYLSALPYLVLWLISFVMSPIADRLILKQVVSRGTSRKIFNSIGFMVPAVALLALNFVGSSQKEVTIVILVIAVGFNAGVLSGYNVNHMDISPIHSGTLMGIANSL…
Ag561166	471	10	2.A.1.14: The Anion:Cation Symporter (ACS) Family	XP_018561166.1	MEADNISDSGAKKPKNFFGVRHIQYLLLFTATAVAYAVRVAFNVGVIAITSSDYLEGVPTYPEWSSKKNIMLSSFFWGYIAPQVVAGQLAKHFGAKWFLCFTTFLGSLAGLLIPYFASVFGYEGVIVCRVVQGLAQSFLFPCVHTLLSKWTATADRSKVGGFTYAGVPLGTLISMPITGLMSKYEYVGWPASFYLFGAVGVAWSILWAFLGSESPSTYSKITIAEREYIEYGSHAEKEKKVPTPWKSIATSLPFWAILICHCGENWGYWTLLTEIPSYLEKIFNFNIAANSALSALPYFAFWILSFAMGPIADYLTEKDYINRTTSRKIFTSIAMFVPVITLIAVNFVGNSERALTIFLLTLSVGSTAGIFCGYYINHIDLAPNHVGALMGITTMISNI…
Ag561225	483	10	2.A.1.14: The Anion:Cation Symporter (ACS) Family	XP_018561225.1	MAKENPNMEMKTVQNGKGGEKFSDELTKEEKSNGPSFGKRHTQILIYFLLIFIAYGIRVNLSVGIVAMTDPTASSNPDVPTYNWTDKSVMLSAFFWGYVLPQVGAGWLANTYGPKWFLISAMAVCSLFGLLLPSMAAMFGSKGVMASRAIQGLCQGFIFPSTHNLLAQWVPPNERSRLGTFVYAAGPFGTVVSMLVTGLISSSWYGWPLVFYLYGVAGLLWSVIFTFFGYNGPSFHPTITEEEKFYIESSLGHSDDKRKLPTPWKKILTSAPVWAILLTQCGHNWGFWTLLTEIPVYMSHVMNFNIKSNSVLSALPYFVLWVLSFVFSVTADMLVNKNLFSIGTSRKFFNTIGLVVPAIALVCLGNTGSEETNKAIVLLVVAVGINSAVFCGFNVNHMD…
Ag561227	474	10	2.A.1.14: The Anion:Cation Symporter (ACS) Family	XP_018561227.1	MGIFRRTYIRYRPLGLDGYLDVASRPSFGKRHTQILIYFLLIFIAYGIRVNLSVGIVAMTDPTASSNPDVPTYNWTDKSVMLSAFFWGYVLPQVGAGWLANTYGPKWFLISAMAVCSLFGLLLPSMAAMFGSKGVMASRAIQGLCQGFIFPSTHNLLAQWVPPNERSRLGTFVYAAGPFGTVVSMLVTGLISSSWYGWPLVFYLYGVAGLLWSVIFTFFGYNGPSFHPTITEEEKFYIESSLGHSDDKRKLPTPWKKILTSAPVWAILLTQCGHNWGFWTLLTEIPVYMSHVMNFNIKSNSVLSALPYFVLWVLSFVFSVTADMLVNKNLFSIGTSRKFFNTIGLVVPAIALVCLGNTGSEETNKAIVLLVVAVGINSAVFCGFNVNHMDISPNFTGTL…
Ag563481	524	10	2.A.1.14: The Anion:Cation Symporter (ACS) Family	XP_018563481.1	MNGDVRNGNNYPNTRYTTVATAVFEQENGDVLVKKKKGFLGRFGARHFVTFMLFLGMANAYIMRTNMSVAIVAMVNHTAISGDSESSSVDDECGVIADNTTTSSSESDGEFLWETDIQGYVLSSFFYGYVITQIPFGILSKRYGNIYFLGVGMLINSVFGLLVPVAANMGIWWLITVRFIQGLGEGPIVPCTHALLAKWIPPNERSRMGAFVYAGAQFGTVISMPLSGLLSECALGWPSIFYVFGAVGTVWCVFFLIFVFEDPETNTRMDSEERLYIQKELGSKIGVPIPPIPWKAIVKSMPFWAILLAHMGHNYGYETLMTELPTYMKQVHHFSIKDNGILSALPYLAMWIFSIFISHVADWMLTKPYFTHTIVRKLINGIGQYGPAIALLAVSFTGC…
Ag561721	520	11	2.A.1.14: The Anion:Cation Symporter (ACS) Family	XP_018561721.1	MAEDKVYSSDLSYPKEEKKCLIYRIFGQVPARLVLYLLSWSGFLVSFMMRNDINLTIVAMVEQPESKYTNASNEYCYVREEYNNNTAPVDYGGTLEWSGQVQSYVLASFYWAYIVSQVVGGFATQKLGTKRVFGYAQLATALCSLCIPWASETHYGIVIALRFVQGFASGLTWPAMYALVGHWIPVPERSRFMSSFQGFSIGIGVTYPLCGFLIAHLGWRSVFYTTGSIGVLWCIIWYLLAFDSPETHPRISLSEQQYIKENTVNTYANTRKQAVPWKAILTSMPAWSIGITTFGRIWVHYTFIIPGPTYMKSILGFSIEKNGLLSGAPFICSYVASVLFCYVADKLVTKNYMSLTNVRKVMTALSQVVPGILVLLISYLGCDIDLVLVVWFFAVTLIT…
Ag561722	520	11	2.A.1.14: The Anion:Cation Symporter (ACS) Family	XP_018561722.1	MAEDKVYSSDLSYPKEEKKCLIYRIFGQVPARLVLYLLSWSGFLVSFMMRNDINLTIVAMVEQPESKYTNASNEYCYVREEYNNNTAPVDYGGTLEWSGQVQSYVLASFYWAYIVSQVVGGFATQKLGTKRVFGYAQLATALCSLCIPWASETHYGIVIALRFVQGFASGLTWPAMYALVGHWIPVPERSRFMSSFQGFSIGIGVTYPLCGFLIAHLGWRSVFYTTGSIGVLWCIIWYLLAFDSPETHPRISLSEQQYIKENTVNTYANTRKQAVPWKAILTSMPAWSIGITTFGRIWVHYTFIIPGPTYMKSILGFSIEKNGLLSGAPFICSYVASVLFCYVADKLVTKNYMSLTNVRKVMTALSQVVPGILVLLISYLGCDIDLVLVVWFFAVTLIT…
Ag568851	485	11	2.A.1.14: The Anion:Cation Symporter (ACS) Family	XP_018568851.1	MASASSRRWTDLLTCRQVLNIMVILGFMFNYMLRVNLTIAIVDMVVDNGNSTSANVTNSTSTGHPRFAWDTQIKNDILGSFFWGYILTELPGGRMAEIVGARKIFGGGMLAASVLTILTPASCHIHHYAVIGLRAVLGFFLGATWPAILPMAAKWIPPMERSKFIANMMASSLGAAITLPVCGFLISSLGWPSVFYFTGAIGLIWSILWFVLVFDSPAEHPRITEEERTEIETKIADGEGGKGVKPSTVPWVRIFTSLPVWAIVITHGCSVFGYFTVVNQLPTYMKDVLHFNIKNNGLLSSLPYLGKYLMAIIASWLADKLRRSGKLSTTVTRKVFTTFALLVPAVLMIIQAIWGENSALSVTVFTASLFFNGAVTAGYLSNGLDIAPNFSGTIFGMAN…
Ag570592	477	11	2.A.1.14: The Anion:Cation Symporter (ACS) Family	XP_018570592.1	MPFKPLSCVYGKVTIPQRFIVGIMLQLALINSYHLRVVLNIAITEMIRPPQEQEKEYDSCPEFKHEKLDIKGGTFDWPTWLRAFILYAFFIGYALSQLPGGWLADRIGARHVMGTCMLVSITVSLVFPISVEYGGHQAAIGLRAVLGLAQGPMYPTTSSFLQKWAPVSERTFLAGIAFSGGNLGAFTGNLLTGVIIKETSNWPNAFYAWAVVAFVWYIFYLFMVFSRPSTHPFITEKELKMLSEELEESKKFVVPWTQILRSVPVYCILLSQLAHDYTYFTLVTDLPKYMKDILKLNIKDNATFSAIPFLILGLSNVLFSKLSDFMIKRGCRTVVMRKVYSFVGNVFPAICMVTAAHIGCTRAGAITLYTVGMFFMGLYYPGTMVNINDISRHYSGTIM…
Ag561105	482	11	2.A.1.14: The Anion:Cation Symporter (ACS) Family	XP_018561105.1	MDRKELSEKPSNTPPKPAGWFGVRHEQYILLFVATVIAYGIRTTFNVAVMAMISKEPPTDDIPTYPEWTDKKNIMLSSFFWGYVCFQIGAGQLAKNYGPKLFLGSAIFICSLATILLPIMGEKLGYGGVIACRVVQGMTQGFLFPSVHNLLSAWVPIVDRAVIGSFVYAAGPLGNVVAMPITGAISASTVGWPITFYLYGGLGMTWIIFWIIFGSDGPSKHKRISREERRYVEDGASTEEKEVVPTPWLSIATSLPFFAILIAHCGQNWGFWTLLTEIPSYMENILKFKIASNSYLSALPYFVLWLLSFVMSPIADRLIIKQVVSRGTSRKIFNSIGLMVPAVALFALNFVGSSQKEVTIVILVIAVGFNAGVFSGFNVNHIDISPIHSGTLMGITNSL…
Ag568115	408	11	2.A.1.14: The Anion:Cation Symporter (ACS) Family	XP_018568115.1	MGRIRWFTRTSRIVALCSFANFINSADRVIMPIAIVPMTNLFEWSLHSQGWILSAFAFGYFTSQILGSFWATQLGAKNVLICSVVLWSIATFITPLLASSITALVICRIVLGFAEGLGLPTIFHLFAHSVPVEERSRAFSYLLASGSVGQTVASVLCPHLSWEACFYWFGSFGFLWVLLWYCFYPEDSYNGEESLPLHMPKVISHNIRWADLIFSKPLWVIYTAHFAMNWSSYIIMQWLPTYLSRYLGANAHSLSLTAVPYIVNSIFGVISGHVADGLLGRKNWSVLNVRRLMTCIGLVGPALFLAIFCVVDHLAFALILVSISMGLSASNSAGHLSNHVDVAPNYAGTTFAISNTIATIPGILCGPLTATLVTISRGRWAPVFLGATFVNLTGAFIYF…
Ag561508	499	12	2.A.1.14: The Anion:Cation Symporter (ACS) Family	XP_018561508.1	MYKNEVFEAEDLLTKNRNVVEGRPKKRLCCKIPVRFWIGCMVFLTTYINYTTRVNMSISIVSMTMGKTKGVPECKREDIKSVTEGGSTTTAKPLPDYGPRYGWDENVQGTILGSYFWGYVITSLPGGFIAEWLGPFKTVFWAHVVTAVMNAACVFAPGLHWGVLVFCRFVIGLCAGPIYPALQCLIARWAPPAEKGKFVGALMGNTLGTCVTWPFVGAITQAFGWDWGFYTMTIQMAVFLIIFWIITADSPADHRWISEEEKNYIAESQGGSVTKTKAIPPYVSIFTSIPFWALQVLHFGNLWGLYLQITGAPKFMSEVVGFDLKSAGGLAALPHLLRMFLGMGFGSIGDFLKKREVSTKFIRKFFVLFSHILPGVLMIGISFVGCKWIPIVALLILSQ…
Ag561509	480	12	2.A.1.14: The Anion:Cation Symporter (ACS) Family	XP_018561509.1	MKSGKRSGKSCKIPVRFWIGCMVFLTTYINYTTRVNMSISIVSMTMGKTKGVPECKREDIKSVTEGGSTTTAKPLPDYGPRYGWDENVQGTILGSYFWGYVITSLPGGFIAEWLGPFKTVFWAHVVTAVMNAACVFAPGLHWGVLVFCRFVIGLCAGPIYPALQCLIARWAPPAEKGKFVGALMGNTLGTCVTWPFVGAITQAFGWDWGFYTMTIQMAVFLIIFWIITADSPADHRWISEEEKNYIAESQGGSVTKTKAIPPYVSIFTSIPFWALQVLHFGNLWGLYLQITGAPKFMSEVVGFDLKSAGGLAALPHLLRMFLGMGFGSIGDFLKKREVSTKFIRKFFVLFSHILPGVLMIGISFVGCKWIPIVALLILSQAINGAAVLTNLSNPQDLAP…
Ag561510	477	12	2.A.1.14: The Anion:Cation Symporter (ACS) Family	XP_018561510.1	MKRDKKGCKIPVRFWIGCMVFLTTYINYTTRVNMSISIVSMTMGKTKGVPECKREDIKSVTEGGSTTTAKPLPDYGPRYGWDENVQGTILGSYFWGYVITSLPGGFIAEWLGPFKTVFWAHVVTAVMNAACVFAPGLHWGVLVFCRFVIGLCAGPIYPALQCLIARWAPPAEKGKFVGALMGNTLGTCVTWPFVGAITQAFGWDWGFYTMTIQMAVFLIIFWIITADSPADHRWISEEEKNYIAESQGGSVTKTKAIPPYVSIFTSIPFWALQVLHFGNLWGLYLQITGAPKFMSEVVGFDLKSAGGLAALPHLLRMFLGMGFGSIGDFLKKREVSTKFIRKFFVLFSHILPGVLMIGISFVGCKWIPIVALLILSQAINGAAVLTNLSNPQDLAPNFA…
Ag578448	515	12	2.A.1.14: The Anion:Cation Symporter (ACS) Family	XP_018578448.1	MSKDVKARGNPCGGKISTRYILAVLGSIGLGIIYGLKVNLHVAIVSMVNHTMVKAMEGGGHDVLNLTNSAPTCGDTPDDAKNATAALAEDGPFIWSSTIQGTLLSAYFWGYIVAQIPGGRIAELFSAKWVMFFSVAINVVCTLLTPVMAQLHFGALIAMRIGEGIGGGVTFPAMHVMLAHWAPPNERSVMSSIVYAGTALGTVIFMLMSGIIAGAISWQAVFYIEGGVSALWLLLWIVFIADTPQTQRFISEEERNYIVTSLNQGENETKHEEQHKMPWKSVLTSPAFLAILVAHTCSNWGWYMVLIELPLYMKSVLNFKISENAVLTAVPFLCMWLFSMILSKTLDTLRAKKIINTTMARKLATGCASVVPMVCFIILCYIGCQRTLAVVLMTLAVMC…
Ag561123	478	12	2.A.1.14: The Anion:Cation Symporter (ACS) Family	XP_018561123.1	MENQIETTEGPPNLPPPKPAIWFGVRHEQYILLLLAVVIAFGIRTAFNVAIIAMIAEDPPEGVKTYPEWIDQKNIMLSSFFWGYVCFQIGAGQLAKNYGPKLFMGGAVFICSLFTVLVPLMGDKLGYGGVIACRVIQGLAQGFLFPCTHNLLSAWVPIFDRARVGSFVYTGGPLGTVIALPVTGAISASSVGWPLMFYLYGGLGLAWTVAWIFLGADCPAKHGRISAEERRYVEDGASTEEKETVPTPWKAIFTSLPFFAILVGHCGNNWGFFTLLTEIPSYMESILKFNIASNSLLSALPYLVLWLLSFVMSPLADILVVRKIITRGTSRKIFNSIGLMVPALALFVLNFIGSGQKEVTILFLVIAVGFNAGVYSGYNVNHIDISPVHSGTLMGITNT…
Ag561164	479	12	2.A.1.14: The Anion:Cation Symporter (ACS) Family	XP_018561164.1	MVEISSKETAEKAAEELEKGPLYGVRHLITTLLFLLLSIAYGMRVNLSVAIVAMTDNTTSKNPDIPVYDWNNKSVVLSSFFWGYIILQVFAGQLGRTYGTKWLLVGAMIINSTACIFIPLMSDTLGSGGAMACRVVQGLSQGFFFPSIHNLLGRWAPPSERSRLGTIVFSGVAFGTIITIPITGFISASWIGWPPSFYLFGGLGYCWAISWAYFGANGPGEHKTISEEEKIYIETSLGTTETTQTVATPWKAIFTSLPAWAIIVGNFGQNWGYSTLLTEMPNYMNKVMKFDMESNSLLSAGPYLALFIFSFVFGHLSDYLINNECISRGGARKLFNSIGTFVPAAALFILGFLPEDATSLSVVMLVIAVGINAAVFCGFQVNHIDLTPKFSGVLMGIGN…
Ag561167	470	12	2.A.1.14: The Anion:Cation Symporter (ACS) Family	XP_018561167.1	MTNFKVLCCAKGESPEKKVNKGPTFGCRHFQMILYFLLMTYTYCMRTVLSVAIVAMNDNSTSINSNVPTYNWDNQSVVLSAFFWGYVMLQIPAGQLGKKFGAKWMLVCCITVDSVACLSIPVIAEYFGATGVMVCRFFQGLSQGCISPLLHTLLGYWAPPCERSVIGTFSYAGSVFGNILSLPVTGFICSTWVGWPVAFYLFGALGLKWVILWILFGVDRPGCHKTITSYEKMYIESSLGHEEHKVHRTPWKAILTSPPFWAVTFAFMGANWGSSVLLTQTPTYLNKILKYDIKSNSLLSAAPYVMMMMCSLMFSPICDMLINREILSRGAARKIFNSIGTLCPAVSLTLVGFIPQDEAGIAVTLLILTGGLSAGGFCSFQVNHMDLSPNHSGVLMGLS…
Ag561169	469	12	2.A.1.14: The Anion:Cation Symporter (ACS) Family	XP_018561169.1	MDVLSLLCCRNGEADQDLHATGQKLGYRHVQMALYFLLMTYTYCMRSVLSVAIVAMNSNSTTPNPDIPIYHWDNQSVVLSAFFWGYAVLQLPSAQLGKRFGVKWLLVGCTMTNAGFCILIPLFAEYCGSVGVIISRFFQGLAQGCIPSLLHNLLGHWAPPSERSVIGTISYSGAVFGNILALSTTGLISSSWVGWPFAFYLFGALGVKWALLWILFGADRPGLHKNISAAERTYIETSLAYQDRRVIPTPWKAILTSLPFWAITLSFVGANWGSSVLMTEIPTYLDKILDYDIKSDSILSAAPYVAMWICSVIFSPICDMLINREIVSRGGARKIFSSIGTMIPAVSLGLVGFMPKDRPGLSVALLIINGGISAGGLCGFQVNHLDLSPNHSGILMGLT…
Ag571940	471	12	2.A.1.14: The Anion:Cation Symporter (ACS) Family	XP_018571940.1	MCDTEENKKLGDEQKSGGCFGVRYMQYILYFAALNIAYGIRSVLSVGIYAMIADDPPSKDIPTYPEWANMKNIMLSSFFWGYICFQIGAGQLAKNYGPKLFLGGTTLIGSLFCLLIPLFGKYFGYGGVIACRVMTGLSQGFIFPCVHTLLSSWAPVQDRAKISTFAYAGGPLGSVISMPVTGFISNSIGWPVAFYLYGGLGAAWSVIWFFVGSDSPSKHPNISDEERKYIEAGLQNDDDKENIPTPWKAIFTSLPFWAILVTHCGQNWGFWTLFTEIPSYMQNILNFNIASNSTLSALPYLVLWLLSLVLSPIADYLIVKNFTTGASRKIFNSIGLYCPAVALISLSFVENDQRALTIAILVLGVGFNAAIFCGYHINHIDLSPVHAGTLMGITNCFSN…
Ag571948	465	12	2.A.1.14: The Anion:Cation Symporter (ACS) Family	XP_018571948.1	MDTQKCCSEISGCFGVRYMQYILYFAALNIAYGIRSVLSVGIYAMIADDPPSKDIPTYPEWANMKNIMLSSFFWGYICFQIGAGQLAKNYGPKLFLGGTTLIGSLFCLLIPLFGKYFGYGGVIACRVMTGLSQGFIFPCVHTLLSSWAPVQDRAKISTFAYAGGPLGSVISMPVTGFISNSIGWPVAFYLYGGLGAAWSVIWFFVGSDSPSKHPNISDEERKYIEAGLQNDDDKENIPTPWKAIFTSLPFWAILVTHCGQNWGFWTLFTEIPSYMQNILNFNIASNSTLSALPYLVLWLLSLVLSPIADYLIVKNFTTGASRKIFNSIGLYCPAVALISLSFVENDQRALTIAILVLGVGFNAAIFCGYHINHIDLSPVHAGTLMGITNCFSNIFSLLG…
Ag563710	583	12	2.A.1.14: The Anion:Cation Symporter (ACS) Family	XP_018563710.1	MSDVRKQYEEFDAPAKKGSEVADDASSPESIPEIDRPPLRKIDHYIRPEIPCLTKRITVAFLSCMGFIIMFGMRTSMSFVKVEWTNETLAAVDSAIFWGYFVTQIPGGLIAAAYPANVLFGAAIGSSCILNLCIPAVYENPNFLIVVKILQGLVEGVTYPACHGIMRHWAPPLERSRLATLAFSGCYAGVMFSMPISGALIGAFGPLSPFYFYGVVGILWYLSWIWLVFEKPAYHTCIEAKELMFIQTSLGDSQMTYEAPTLRNTPWKAFFTSMPCYAIFVANFCRSWNFYLLVIFQAIYFRDAFGTGLTENALLGPLPHFFMTVVVQTGGILADKLRKNGILTTTQVRKLFNCGGFGMEATFFLIMAYSNTVTQGMTALSIGVAFSGFAISGFNVNHL…
Ag561087	943	20	2.A.1.14: The Anion:Cation Symporter (ACS) Family	XP_018561087.1	MSDPEKAVKTETNKEVEKPEGIFGIRHRQYALLFTVNLLAYSIRNVLNVAVIAMISENPPDESVPTYPEWSDKKNIMLSSFFWGYICLQIAAGQIAKNYGPKLFLTGAVFVCSMFSVLIPLFGERFGYEGIILCRIIQGLSQGFIYPSVHNLLSAWVPLVNRAKVASFIYAGSPLGTVIALPIAGFLCSTSWGWPYCYYLFGGAGILWCIIWYFVGSDSPQKHSKISEKEISYIHHGTNDEDRENVPTPWKHILKSLPFWAILVANSGNIWGYWTLLTEISTYMEKVLGFNIASNSALSSLPYLTYWLLSIAMGHIADYLVVKKITSIKISRKIFNSIGLFVPALALTSLVFVGPTEKYLTIVLLVTAVGFNAATLSGFNVNHIDIAPVHAGTLYGLAN…
Ag564337	540	9	2.A.1.19: The Organic Cation Transporter (OCT) Family	XP_018564337.1	MSTSAIDNSLDSILVEIGDFGKYQIYVFVLVCIPVVLHSSVHVAYVFTAMDLTYRCGIPECDQDSTDYEPPWLINAVPYTQGIPNKCDMYLYNSTAEAANETCSASDFDKNEVSRCSSFIYKTDEESILQEYNLQCSDNLWKLTLVGTVNSFGQFSGLLIAGMLSDRYGRRRVMVWGMVLCAICGLIRTVMPTYELFLLMEYLDAAFSAGTFICGYILGVELVGPKNRVITGSIATSCNATGFILTSVVAWIVRSWRMIIYILYTLPFFLILYLWIVPESIRWNIKKGRIDEAKVTLRKLAKVNGKEISERTLDKLNIVDDKQQNESGNQFFLSLKSPVLLLRFMNACFGWITCAFVFYGLSINSVTLASGNKYMNFILSSLVEIPAYFLCPFLLSYFG…
Ag564339	491	9	2.A.1.19: The Organic Cation Transporter (OCT) Family	XP_018564339.1	MSTSAIDNSLDSILVEIGDFGKYQIYVFVLVCIPVVLHSSVHVAYVFTAMDLTYRCGIPECDQDSTDYEPPWLINAVPYTQGIPNKCDMYLYNSTAEAANETCSASDFDKNEVSRCSSFIYKTDEESILQEYNLQCSDNLWKLTLVGTVNSFGQFSGLLIAGMLSDRYGRRRVMVWGMVLCAICGLIRTVMPTYELFLLMEYLDAAFSAGTFICGYILGVELVGPKNRVITGSIATSCNATGFILTSVVAWIVRSWRMIIYILYTLPFFLILYLWIVPESIRWNIKKGRIDEAKVTLRKLAKVNGKEISERTLDKLNIVDDKQQNESGNQFFLSLKSPVLLLRFMNACFGWITCAFVFYGLSINSVTLASGNKYMNFILSSLVEIPAYFLCPFLLSYFG…
Ag574992	527	9	2.A.1.19: The Organic Cation Transporter (OCT) Family	XP_018574992.1	MAKRLEEWDATSYKGHHCLKDPPLSGERFHLCYIPECETYPETTYNPKWLVEFVPYKEESPSRCTRYAPPNNTCAAAASKNKTVKCDTFVYQRRETTIVRDFNVTCEENLWKLTIIGTINVVGELVCLSYSGFISDKYGRKEVMIVSVLLSTAVGILRSFSPNYFTYASLEFLDTALGGGMYGAAFILAMEIVGSKERNVGNTIISCIYALGQAVLGITAWLTLSWRTMLRIIYAPGILSLVFFWTIPESIRWLLSMNMTKEAKDVMLEIARANKKQIPPETLEKLMRFRKMEQEESIRGESFLESVKSTRLLIRTVHCSFTWICCTFVYYGLTLHSVAISDNVYLSFIFATVVEIPGYVIYFYANEKIGRRLMMFFTLILAGISCVAVGFIPEDYYWF…
Ag564340	545	11	2.A.1.19: The Organic Cation Transporter (OCT) Family	XP_018564340.1	MTKSDLDSSLDNILVQLGDFGKYQIFVFSLVCVAVILHSAVHVAYVFTAMDLDYRCEIPACDSDTPEYEPSWLINAVPYKGSTPQNCEMYLHISNSSDVVNENCSADNFDTSHKLRCSSFVYKSTEKSILQEYDLHCDDNLWKITMVGTVNSIGQFFGLFVSGIVSDKYGRKLVLIWGMVVCSICGIIRTFMPTYELFLVFEFLDAAFGSGTYICGFVLGVELVGPKTRVLTGILASSCYAVGEVFTAGAAWIIKSWRPLIYVLYSPGFFLLVYLWILPESIRWNLSKGRIEEAKKTLRTTAKFNGIELSENALEKLSSVDIDTHLKEVNTLKDACKSTKLILRLINCCFCWITCTFLFYGLTLNSVALAAGNSYLDFILTALVEIPAYVSCHYMLEYF…
Ag565498	550	11	2.A.1.19: The Organic Cation Transporter (OCT) Family	XP_018565498.1	MDGSYDLDTMMGYLGDFGKYQAWQFTLHILSAVTAGLNMLSLVTVAAVPDHRCEIPGIDLNGTFTPLNDSMKEIFIPRLASGKFDSCSLFNITTNSTYKCDSWVFDHQYYGTSRAIEWKFICDQRWMGAVAQSMYMFGVFTGAVVLGNLADKVGRKPIFCWSAVLQLVLGVGVAFTPEYYSFLFIRYLYGIFGSAGSYIPGFVLTMELVGASKRSMCGVAFQAAFAMGFMLVAGWGSFIKDRQILQIIYGCHAIVLVGHFWLMDESPRWLWGQGRIKEAVDIVKKALKMNGSPINLETAEFVSKGKSETRTSGESAGVLDLFRTPNLRKKTLNVMLCWFANSLVYYGLSLSTGSLEGNPYVTLFLMGLVELPSYVVTVYLMDRLGRRSLTAFEMIAGGI…
Ag566487	542	11	2.A.1.19: The Organic Cation Transporter (OCT) Family	XP_018566487.1	MDRQRMLDFDDMLEELGELGKFQIYTYILVCLPVLFAAANSLSYVFTAGVPDYRCFIPECEDPLDTSYDTPWLKWAIPAEKNSDQVIGVKADTCDRFSLNQSAINTTCSPEMFTKTIEKCSEWIFDNNERTIVNDWNITCVENQWKLSLVGTSHFAGIIVGSCVFGILADWYGRKSIFVICTLLMSISGAVQVVSPEYITFVSLIFINALGTAGVYPLAFIIGVEMVGKRKREVTGIVLNYFYALGEAIVSPIAWYTKDWVHLQLIVSVPAVLFAGYYWIVPESVRWLLANEKNDKAKKIVFKVAKFNNVVLSDNLVDSFKEEAPLTVKGEPDLKEKDKILPVIKRMLTSRKLILRFLIMYFIWAVNAFIYYGLSINSTSLGGNKYLNFALVSLIEIPG…
Ag566488	542	11	2.A.1.19: The Organic Cation Transporter (OCT) Family	XP_018566488.1	MDRQRMLDFDDMLEELGELGKFQIYTYILVCLPVLFAAANSLSYVFTAGVPDYRCFIPECEDPLDTSYDTPWLKWAIPAEKNSDQVIGVKADTCDRFSLNQSAINTTCSPEMFTKTIEKCSEWIFDNNERTIVNDWNITCVENQWKLSLVGTSHFAGIIVGSCVFGILADWYGRKSIFVICTLLMSISGAVQVVSPEYITFVSLIFINALGTAGVYPLAFIIGVEMVGKRKREVTGIVLNYFYALGEAIVSPIAWYTKDWVHLQLIVSVPAVLFAGYYWIVPESVRWLLANEKNDKAKKIVFKVAKFNNVVLSDNLVDSFKEEAPLTVKGEPDLKEKDKILPVIKRMLTSRKLILRFLIMYFIWAVNAFIYYGLSINSTSLGGNKYLNFALVSLIEIPG…
Ag578501	555	11	2.A.1.19: The Organic Cation Transporter (OCT) Family	XP_018578501.1	MSYDDVIPLLGDFGRYQKKIYFLLCLPAILCAFHKFGNVFMIAEPNYRCKLPIEPINASYHLNSSIIKQYYPWDSRNNKSSSCDIIINNKTQTCEKYIFDDAVYGYTSVIEYDLTCKNAYLIATSNSLFMVGVMIGSIVFGELSDRYGRKITFFISLVTQLVFGIITGFAPEYWTFTIARAIVGATTSGVFLVAYVIGLEMVGPSKRTIAGTVTQMFFSLGYMLTAVFALYIYNWRKLQFALTIPGVLFLCYWWCIPESARWLISKNKITEAKRLIQIAAKYNKVTISDDTLNSLLASTENQKKTKDPNQKSPSVLDIFKHSSLRKRALIIFFDWFANNITYYGLSWNTNNLGGNPYLNFVISGAVEIPAYIFVLLTLNRWGRKKVMCGCMILAGCALL…
Ag578502	555	11	2.A.1.19: The Organic Cation Transporter (OCT) Family	XP_018578502.1	MSYDDVIPLLGDFGRYQKKIYFLLCLPAILCAFHKFGNVFMIAEPNYRCKLPIEPINASYHLNSSIIKQYYPWDSRNNKSSSCDIIINNKTQTCEKYIFDDAVYGYTSVIEYDLTCKNAYLIATSNSLFMVGVMIGSIVFGELSDRYGRKITFFISLVTQLVFGIITGFAPEYWTFTIARAIVGATTSGVFLVAYVIGLEMVGPSKRTIAGTVTQMFFSLGYMLTAVFALYIYNWRKLQFALTIPGVLFLCYWWCIPESARWLISKNKITEAKRLIQIAAKYNKVTISDDTLNSLLASTENQKKTKDPNQKSPSVLDIFKHSSLRKRALIIFFDWFANNITYYGLSWNTNNLGGNPYLNFVISGAVEIPAYIFVLLTLNRWGRKKVMCGCMILAGCALL…
Ag578503	513	11	2.A.1.19: The Organic Cation Transporter (OCT) Family	XP_018578503.1	MSYDDVIPLLGDFGRYQKKIYFLLCLPAILCAFHKFGNVFMIAEPNYRCKLPIEPINASYHLNSSIIKQYYPWDSRNNKSSSCDIIINNKTQTCEKYIFDDAVYGYTSVIEYDLTCKNAYLIATSNSLFMVGVMIGSIVFGELSDRYGRKITFFISLVTQLVFGIITGFAPEYWTFTIARAIVGATTSGVFLVAYVIGLEMVGPSKRTIAGTVTQMFFSLGYMLTAVFALYIYNWRKLQFALTIPGVLFLCYWWCIPESARWLISKNKITEAKRLIQIAAKYNKVTISDDTLNSLLASTENQKKTKDPNQKSPSVLDIFKHSSLRKRALIIFFDWFANNITYYGLSWNTNNLGGNPYLNFVISGAVEIPAYIFVLLTLNRWGRKKVMCGCMILAGCALL…
Ag579182	520	11	2.A.1.19: The Organic Cation Transporter (OCT) Family	XP_018579182.1	MALLKLPIAWFSLSIVFLAPPTQFWCRQPEEYANLSDAQWLQAITPNDNSALRKEGLNMGYCSMRDKYSNLNNSVPCSNGYSYNTSIFHSSIVTEWNLVCGQQGLIDLSQITFMLGILIGNIFFGVWADRKGRKPVLMACIFLQSIFGIIASFVPWYWAFVLSRLLLAVFNGGTIVTSFVMCMEVVGGRWRTIVPILYQIPFGFGNSIMAGLAYFIRNWRSFHCALSVLSCLFVMYYYCLPESPRWLLAVGRREEAIDILQKAATFNKKDTREIDDIMTELSNVSSGGQKKSSFFVLFSTPQLRLRSTLLFIKWTICGVTFFAFSQFLGHVSGNIYFTVATGGLIVLPGTFLCVYLVGKCGRKVTIACSHIATSVFFLAILAVPKGCFPQDWPRVAFAA…
Ag573275	641	11	2.A.1.19: The Organic Cation Transporter (OCT) Family	XP_018573275.1	MPPQENVSVSAPKGQDSLEDLSQGKSGYTNAAFVSDPPEKNGTEVVKKEELNEPFEFDDLLPHIGEFGIYQKILFLLMIPFSFFVAWVYFTQIFITIVPEGHWCWVPELANLSIEERIALAIPSENEGFDRCHMYDVNFTEILENGGKKANPTWKIIPCKNGWEYNKTEIPYSSISTEQNWVCENSALPSTAQSIFFCGAILGGLVFGWIADRFGRIPALLGTNIVGFIGGIATAFCSSFWSFCVCRFLVGMAFDNCFTMMYILVLEYVGPKWRTFVANMSIAIFFTFAASILPWIAYYVADWKMLCYVTSAPLALAIFTPWLVPESARWLVSQGKVDKAIGILRRFEKYNRTHVSEDIYKQFRTSCMRAQKEEELDKNYTVLDLFKTPRLRKITVVLI…
Ag578951	533	11	2.A.1.19: The Organic Cation Transporter (OCT) Family	XP_018578951.1	MTDEIIDIDSMLQHVGNFNRFQLILMLLFSAINALSAFHYFGQTFISVVPEFQCDTRNYENISATGTCDVEILENDTYVNMECTTGWIFSRNITYGFIGIIEELNWVCDDNWKPALGQSVFFIGSVVGSLTLGVLADFIGRLHVLVIANILAFFGNITTILSNDVTVFAISRFVAGCATDSNFVMMYIIVMEYIKPSMRTLGLNLCIGLFYCLSCMAVPWVAVLLGNWRMFLIFISVPHLLVLGFYYLVPESAQWLISKGRTEEAIQCFRRIATINKKTVCEKTVDSLRRFCSMHVSSKQTNESFFGLLKTPKLRRKTIILVFKSMVMTLCYDAISRNVNGLGYSAFIIFTTTSSTILPACLFILAVQDKAGRKALASGSLLLSGIFTACSGVIQAFMQ…
Ag565830	519	12	2.A.1.19: The Organic Cation Transporter (OCT) Family	XP_018565830.1	MIQEDGANEETTFISTTVQNGTEKGPPKDKADVDIIQKCIGVLGRWHIWVCLIIFLVKFPVAWHQLSIVFVAPPVTFTCAENITDKCSSNCSSHVFDTSIFTNTIAIEWDLVCQKQYLANLAQTITMLGILFGNMVFGYLSDRFGRRNPLVLAVILQAVSGLAAAFSPWFTLFLIMRFLAALATGGTMVTSFVLVMELVGTEWRTVLGILYQIPFNLGHLILPLISYFLRDWRYFQAAISAPSLCLVIYYWVLPESPRWQLAVGKKDEAVAVLKKAAKRNELPTDTIEQDVTEYLAHKDLKEVEQSKGNIIDLIRTPIMRMYTIAICFNWTVCGLCFFGVSQFIGQLGGNIFVNVALSAVIQIPSTLFACWSTKAWGRKKTLIAGNVVSGVAMLLIGFV…
Ag565831	506	12	2.A.1.19: The Organic Cation Transporter (OCT) Family	XP_018565831.1	MSKTMQNGTEKGPPKDKADVDIIQKCIGVLGRWHIWVCLIIFLVKFPVAWHQLSIVFVAPPVTFTCAENITDKCSSNCSSHVFDTSIFTNTIAIEWDLVCQKQYLANLAQTITMLGILFGNMVFGYLSDRFGRRNPLVLAVILQAVSGLAAAFSPWFTLFLIMRFLAALATGGTMVTSFVLVMELVGTEWRTVLGILYQIPFNLGHLILPLISYFLRDWRYFQAAISAPSLCLVIYYWVLPESPRWQLAVGKKDEAVAVLKKAAKRNELPTDTIEQDVTEYLAHKDLKEVEQSKGNIIDLIRTPIMRMYTIAICFNWTVCGLCFFGVSQFIGQLGGNIFVNVALSAVIQIPSTLFACWSTKAWGRKKTLIAGNVVSGVAMLLIGFVPSDPAWIKSTLST…
Ag565832	503	12	2.A.1.19: The Organic Cation Transporter (OCT) Family	XP_018565832.1	MMQNGTEKGPPKDKADVDIIQKCIGVLGRWHIWVCLIIFLVKFPVAWHQLSIVFVAPPVTFTCAENITDKCSSNCSSHVFDTSIFTNTIAIEWDLVCQKQYLANLAQTITMLGILFGNMVFGYLSDRFGRRNPLVLAVILQAVSGLAAAFSPWFTLFLIMRFLAALATGGTMVTSFVLVMELVGTEWRTVLGILYQIPFNLGHLILPLISYFLRDWRYFQAAISAPSLCLVIYYWVLPESPRWQLAVGKKDEAVAVLKKAAKRNELPTDTIEQDVTEYLAHKDLKEVEQSKGNIIDLIRTPIMRMYTIAICFNWTVCGLCFFGVSQFIGQLGGNIFVNVALSAVIQIPSTLFACWSTKAWGRKKTLIAGNVVSGVAMLLIGFVPSDPAWIKSTLSTIGM…
Ag566486	547	12	2.A.1.19: The Organic Cation Transporter (OCT) Family	XP_018566486.1	MRKPKMDRQRMLDFDDMLEELGELGKFQIYTYILVCLPVLFAAANSLSYVFTAGVPDYRCFIPECEDPLDTSYDTPWLKWAIPAEKNSDQVIGVKADTCDRFSLNQSAINTTCSPEMFTKTIEKCSEWIFDNNERTIVNDWNITCVENQWKLSLVGTSHFAGIIVGSCVFGILADWYGRKSIFVICTLLMSISGAVQVVSPEYITFVSLIFINALGTAGVYPLAFIIGVEMVGKRKREVTGIVLNYFYALGEAIVSPIAWYTKDWVHLQLIVSVPAVLFAGYYWIVPESVRWLLANEKNDKAKKIVFKVAKFNNVVLSDNLVDSFKEEAPLTVKGEPDLKEKDKILPVIKRMLTSRKLILRFLIMYFIWAVNAFIYYGLSINSTSLGGNKYLNFALVSL…
Ag566987	542	12	2.A.1.19: The Organic Cation Transporter (OCT) Family	XP_018566987.1	MPDDKKKTLEEEEDIISKAIGEFGKWQLLVTFLLSLFNIPCTWHIFAPTFHSAEKETWCSRPDAFRDVAPSLWKNCTGQTLDFCSMLDVVAANVTESDLCASSSNLGRIQCHGWEFGGQGQTIISEFNLVCDRKSLTSLAEMMFLAGVAIGGLVCGIISDKYGRKRTLMASVLIQSLLGTAIAFSPWFLMYAILRAALGFISVSVVFSGFVLSIELVGGHWRTVAGISYLFPVSLSYMSIAGIAWLLNEWRQLQLAISLPGFLFLGLWWILPESPRWLLAVGRTQEVMVILEKAAKANGRDLPPNIDKQLLPESPEEPAENVNVLDLFKTAQMRKKTVCLFLIWFSVYLVYYGLVLNLANIGGNLYVNSVLQGAVEIPAVAISIFILLKGGRRWPLSLT…
Ag562422	467	9	2.A.1.22: The Vesicular Neurotransmitter Transporter (VNT) Family	XP_018562422.1	MSYVLPVAQCDLSLSLQDKGTLNAITFAGMISSGFIWGYICDTIGRKKVMIIGYLLDGFFTLMASCSQNFAMLLIAKFFGGFIINGPFSAATSYLSEFHSSKHRARVQLARGIIVSFGNIILPLLAWAVLPQNLNFTLFDYFGFHSWNVFLFICSLTPLMSGVLMMFMPESPKFLMCSGRNEEALRVFQLIYRINKGKPIDTFPIKTLVKENVTDKVSVASDKTEVKQQVKKAIIEGLYKVKPLFCRPHILRLVHACINTFCMLMGINTLKLWLPQLFQTINDYEFTHNGASSSMCEMLETTLSKPNKTLSTCVVNLDNSSVYIRSIIVGFTSILIFSLAGTVINLLGKKKMIVAMAIIAGTCVTCIYFAQNSNTVLALSSIFLAFAGVCGNVLITITL…
Ag562423	467	9	2.A.1.22: The Vesicular Neurotransmitter Transporter (VNT) Family	XP_018562423.1	MSYVLPVAQCDLSLSLQDKGTLNAITFAGMISSGFIWGYICDTIGRKKVMIIGYLLDGFFTLMASCSQNFAMLLIAKFFGGFIINGPFSAATSYLSEFHSSKHRARVQLARGIIVSFGNIILPLLAWAVLPQNLNFTLFDYFGFHSWNVFLFICSLTPLMSGVLMMFMPESPKFLMCSGRNEEALRVFQLIYRINKGKPIDTFPIKTLVKENVTDKVSVASDKTEVKQQVKKAIIEGLYKVKPLFCRPHILRLVHACINTFCMLMGINTLKLWLPQLFQTINDYEFTHNGASSSMCEMLETTLSKPNKTLSTCVVNLDNSSVYIRSIIVGFTSILIFSLAGTVINLLGKKKMIVAMAIIAGTCVTCIYFAQNSNTVLALSSIFLAFAGVCGNVLITITL…
Ag562420	534	10	2.A.1.22: The Vesicular Neurotransmitter Transporter (VNT) Family	XP_018562420.1	MTKDAPENCENKSVAQELPAKIIKISDGSEPADFETAITATGFGKFNVILIAVILPAAFSHVFETATMSYVLPVAQCDLSLSLQDKGTLNAITFAGMISSGFIWGYICDTIGRKKVMIIGYLLDGFFTLMASCSQNFAMLLIAKFFGGFIINGPFSAATSYLSEFHSSKHRARVQLARGIIVSFGNIILPLLAWAVLPQNLNFTLFDYFGFHSWNVFLFICSLTPLMSGVLMMFMPESPKFLMCSGRNEEALRVFQLIYRINKGKPIDTFPIKTLVKENVTDKVSVASDKTEVKQQVKKAIIEGLYKVKPLFCRPHILRLVHACINTFCMLMGINTLKLWLPQLFQTINDYEFTHNGASSSMCEMLETTLSKPNKTLSTCVVNLDNSSVYIRSIIVGFT…
Ag562421	534	10	2.A.1.22: The Vesicular Neurotransmitter Transporter (VNT) Family	XP_018562421.1	MTKDAPENCENKSVAQELPAKIIKISDGSEPADFETAITATGFGKFNVILIAVILPAAFSHVFETATMSYVLPVAQCDLSLSLQDKGTLNAITFAGMISSGFIWGYICDTIGRKKVMIIGYLLDGFFTLMASCSQNFAMLLIAKFFGGFIINGPFSAATSYLSEFHSSKHRARVQLARGIIVSFGNIILPLLAWAVLPQNLNFTLFDYFGFHSWNVFLFICSLTPLMSGVLMMFMPESPKFLMCSGRNEEALRVFQLIYRINKGKPIDTFPIKTLVKENVTDKVSVASDKTEVKQQVKKAIIEGLYKVKPLFCRPHILRLVHACINTFCMLMGINTLKLWLPQLFQTINDYEFTHNGASSSMCEMLETTLSKPNKTLSTCVVNLDNSSVYIRSIIVGFT…
Ag562441	538	10	2.A.1.22: The Vesicular Neurotransmitter Transporter (VNT) Family	XP_018562441.1	MYKIKNSVPIDVIELYDITDEDSKKFKEIDEKPADFETAITACGFGKFNIILYIISTAAGWSSVFETTTMSYVFPAAECDLELKLSHKGLLNAVTYSGMISSAVIWGFLCDTLGRRKLLLIGFLLDALFFLMAASSQSFTLLMIAKFLGGFIINGPFAALTSYLSEFHNAHHRARVQMVLGTIFSFGNLALPLLALGVLPIDINVKMGEYFVFHSWNLYLLICSLPALISGIAFIFLPESPKFLMTMGRNEKALQVFRKVYRMNTGKPESTFPVKELVDETKVTKENSNKRGGHVTANRTKVQAMREGWQQIKPLFFPPHVAKFILVFTIQCLIMMSLNTLRLWLPQIFQAINDYQYYNNETASLCVMMEVFQPKNMSINATECVVNYNNSRVYANSMI…
Ag578806	553	10	2.A.1.22: The Vesicular Neurotransmitter Transporter (VNT) Family	XP_018578806.1	MVEGEPPLKHKQDCDVKDERVLNGRGSKDLELGTLGTKELTKVASDVGKSSDKADFEQAIELTKYGKFHYILLAICGFVSTSEEMDVISMSFILPAAQCDLNLNTQTKGWLNSIIFVGMMAGAYTWGSVADSLGRKKVLIVSSFMNAICIVASSFSQSYELFMLFRFLNGAALGGSGPVIWSYFAEFQPKSKRGSMLSFMAAFWTLGNLFVAGLAQAIIPTNIGFETNGFVYNSWRIFLLVCALPSFIVAGLLCYLPESPKFLLSQGRSEEAIAIFRYIYRVNTGNDCDDYPVKHLIYEEEILTVEEKEKIAKRGKYKNMIIDILDNSKQLFVSPILKYTIISITINFTFHIGYYGLMMWFPELFNRFDKYGAAYPGESAGVCQVTDFVVSQGSQGGEK…
Ag562409	528	11	2.A.1.22: The Vesicular Neurotransmitter Transporter (VNT) Family	XP_018562409.1	MQSKIQIISTESEDASSHQTQAENEGSTFENAVTLTGFGKFNVILILVIIPGIWAPIFETTTMSYSFAAAHCDLKLSLEDKGYLNSITYLGMVLSAPVWGFLFDTLGRRKLLIGGYLLDALFVFISAFTQSFIPLMICKFFGGLIINGPYAAMITYVSEFHCFKYRPRIQLVIGTMNSLGSVALPLLAWWILPLALDLSFLNGYIKLHSWNVYLLICGLPAFYSGIAFLFLPESPKFLMTIGENEKALTVFQKVYSINTGKPADSFPIKQLVDETKINDDNKHGGHVTANRTKVQALKEGWQQITPLFYSPLVSKLFLVCFIQLCVIQSHNMIRLWTPQIFQAIDDYEHYYNGSSASLCTMLELLKPTPVSEECVVNLNNSKVYINSIIVAAVTMLGFG…
Ag562430	479	11	2.A.1.22: The Vesicular Neurotransmitter Transporter (VNT) Family	XP_018562430.1	MIYATCAISTTTLSFVLPSAECDFLLTSADKGKLSAMPLIGMIFGCSIWGSIANSQGRKIAIMLSLCVDFSAGVISSTAHSFELFLMCRFFNGFGIIGGTSIIFSYLGEFLSVKHRDSMLGKLEVFWNVGIIILPGVAWSLLNKTLLESFADHGNFSPWRIFVLVCSLPSLISIVMLYFLPETPKFLISKGKYDKARLVFQKIYARNSGESMYLYPVLTLEGEYENNNNLTFANKMPLIDRIRKKCRSTCNLLSVLLSQPYLKYLGITSFADFGLMASYYTLIMWFPEIFDRFNAYELKHPNETASVCVVSQHANKHELIYSTSCDSSINNRVFLDTIIIGLSCIPTSVSLSYFMKKIGKKTVLVISLILSGLATLSLNWVQNSTQTLVLSCIFEALTS…
Ag562431	479	11	2.A.1.22: The Vesicular Neurotransmitter Transporter (VNT) Family	XP_018562431.1	MIYATCAISTTTLSFVLPSAECDFLLTSADKGKLSAMPLIGMIFGCSIWGSIANSQGRKIAIMLSLCVDFSAGVISSTAHSFELFLMCRFFNGFGIIGGTSIIFSYLGEFLSVKHRDSMLGKLEVFWNVGIIILPGVAWSLLNKTLLESFADHGNFSPWRIFVLVCSLPSLISIVMLYFLPETPKFLISKGKYDKARLVFQKIYARNSGESMYLYPVLTLEGEYENNNNLTFANKMPLIDRIRKKCRSTCNLLSVLLSQPYLKYLGITSFADFGLMASYYTLIMWFPEIFDRFNAYELKHPNETASVCVVSQHANKHELIYSTSCDSSINNRVFLDTIIIGLSCIPTSVSLSYFMKKIGKKTVLVISLILSGLATLSLNWVQNSTQTLVLSCIFEALTS…
Ag562418	534	12	2.A.1.22: The Vesicular Neurotransmitter Transporter (VNT) Family	XP_018562418.1	MTKKFFIKKLFSSSEKTKNCESGNEVTEGPAEFETAVSALGFGKFNILMFLVLIPSQWAMIFDTTLMSYISPVAQCDLDLSLNNKGTINAVAPFGAIVGGVFWGILIDTLGRKKLIMYGFFIEGIITIVTSLTQNFAFLLISKLISGAMTGGLYIAQCTYYAEFHSMEHRGKMQLSMGFIAGAGQVAMPVLSSFFLPLDFTVTPFNGYIKFHSWNLLILISSILSFTAGTVFIFLPESPKYLMTKGNNEEALTVFRKVYRINKGQPEDSYPIKKLINETIESKYTGNGRKAIVINYIKNGWHQVAPLLNKIYFPKLLLVTTIELIIITNINTLRLWLPQIFQSIHEYQADHNGMTAQLCTMLETLKTVTNSSQAAVPECNVNTENNLSVYINSIVIAIV…
Ag562439	533	12	2.A.1.22: The Vesicular Neurotransmitter Transporter (VNT) Family	XP_018562439.1	MDEISIDVISDNKNNTKRVNSISQKNGKLEDLEEADFETAISATGFGKFNIILILVILPTVFAQVFESTSMSFVLPIAQCDLNLRLQDKGILNAITFAGMISSGFAWGYICDVAGRKKVMIIGYFLDGFFALMASSSQNFVMLLIAKFFGGFIINGPFSAATSYVSEFHCSKYRTRVHLVRGTIVSLGNIAVPLISWAVLPQNLNFKLFDYFEFQSWNVFLLILSLSPITSGIAFLFMPESPKFLMSTGRNAEALRVFQKIYRINKGKSADTYPIKVLANEMVLDRNDKNSVEQKGKKAIIEGLYKIKPLFCPPLLFKLLLVCMNSFIILMSTNTLKLWLPQLFQAINDYEFDHNGASSSMCEMLDSGLKLTNSTSSTCAVNLDNSSVYIRSIIVGFTS…
Ag578030	515	12	2.A.1.22: The Vesicular Neurotransmitter Transporter (VNT) Family	XP_018578030.1	MTQISDEFDVPSSETEMTEVLAHLDGIQIPKRKNVSFDDALNETGFGKYNIFLILVCGFILFASITESCGVGYIVPASECELNLNSFTKGILTSTNVIGIMCSCAIWGYLADFKGRRNLLLINLVLAFATGFIAAFIPSFWGFCILRLINGICISCPAAVTFVYFGEFLSTTTKGKCMPWGTIFIGIAMTTVPALAWPLLQSSINVEFLGLRLNNWRIYMLMNSTPSILVAFALLKLPESPKFLYHNGKFDEALNVMRTMYSCNTGKPEYTFPVVSLNEKIILESKTVKKSILQELVQQIVPLFKPPLLTYIITSCFMQAITYAVSAGLYLWYPDITKQISNSGNTGVTICEALSVKHNSEDNGLACNNTVDDNIFILSIIIGTSYIIGYATWGVVVKL…
Ag578099	499	12	2.A.1.22: The Vesicular Neurotransmitter Transporter (VNT) Family	XP_018578099.1	MTEVLAHLDGIQIPKRKNVSFDDALNETGFGKYNIFLILVCGFILFASITESCGVGYIVPASECELNLNSFTKGILTSTNVIGIMCSCAIWGYLADFKGRRNLLLINLVLAFATGFIAAFIPSFWGFCILRLINGICISCPAAVTFVYFGEFLSTTTKGKCMPWGTIFIGIAMTTVPALAWPLLQSSINVEFLGLRLNNWRIYMLMNSTPSILVAFALLKLPESPKFLYHNGKFDEALNVMRTMYSCNTGKPEYTFPVVSLNEKIILESKTVKKSILQELVQQIVPLFKPPLLTYIITSCFMQAITYAVSAGLYLWYPDITKQISNSGNTGVTICEALSVKHNSEDNGLACNNTVDDNIFILSIIIGTSYIIGYATWGVVVKLLGTKAFFMVLMGLSGV…
Ag562429	534	12	2.A.1.22: The Vesicular Neurotransmitter Transporter (VNT) Family	XP_018562429.1	MSLSDHMGSFKQSLIIQDEVQDIDYVEKAGVADFETAIHFARFGKFQAILLGVCGMIYATCAISTTTLSFVLPSAECDFLLTSADKGKLSAMPLIGMIFGCSIWGSIANSQGRKIAIMLSLCVDFSAGVISSTAHSFELFLMCRFFNGFGIIGGTSIIFSYLGEFLSVKHRDSMLGKLEVFWNVGIIILPGVAWSLLNKTLLESFADHGNFSPWRIFVLVCSLPSLISIVMLYFLPETPKFLISKGKYDKARLVFQKIYARNSGESMYLYPVLTLEGEYENNNNLTFANKMPLIDRIRKKCRSTCNLLSVLLSQPYLKYLGITSFADFGLMASYYTLIMWFPEIFDRFNAYELKHPNETASVCVVSQHANKHELIYSTSCDSSINNRVFLDTIIIGLSC…
Ag564187	522	12	2.A.1.22: The Vesicular Neurotransmitter Transporter (VNT) Family	XP_018564187.1	MAHTMVMEKVKIAKPFDEALCLAGFGKFNIYVLLATGLCLMCVIIESMCAMFITPAAQCDLNLDLSQKGLMYSISFLGIVSSSHMWGYLADTKGRKIVLIVSLVSSAVVGFICSFVSLPWLFILLRFINGFLIGGSSAIIYAFAGEFHDDIFRPKVVSWIATFVALGNMYLPGLAWVVLPQNWSFEIPYINLLFRPWRLLAIIYSMPSLLAAFLIFFLPESPKYLLTQGKHKEVMVILTKIFCVNTGKKPGDYAVSSIIWSEAVTGVQHEENENMFKSMWRQTVPLFKREFLVKTLLVCFLQFSIFLTTSSIIMWYPQILNSMTEYGKNESESKVTMCKSILFDEETTVAAETSGKSLISKTCRDTVNTEVFLVSLVVGIAYACCYVFIGSVINILGKK…
Ag562893	618	12	2.A.1.22: The Vesicular Neurotransmitter Transporter (VNT) Family	XP_018562893.1	MCEESACLVPPLEPTQNGPTEPRLSSSSGGVSHNGEALVGFHEDALSQAAMGKAQLLLAVVLGLGLAADCSELTILGYIMPAAELHLCIGEHRKGWLVSITLLAMAGGSLAWGILGDHLGRRRALISALSVAALFSAVASVMPTYGTFMTARXXSGLGVAGAFPLTFSYLTETCSRSTRTRYAGILHSIWPLGAVFTSIISHLTMPTLGAEIVQDNREHWSSWHRFLILSILPTLACIIGLIWASESPRYLLEASREVEALAVYQRLHRLNKARTQYGLTELELPGRNAYRDRPLSPSRNIFSHGIGSFREAFQRVSSPTHFRTTLLLATLHLLLGFLYMGVSTFSTTIIKDLREQEYYLHRQYINNVDYYGVTINKTIENVQYQNTVFRNVTFTHINL…
Ag562408	898	16	2.A.1.22: The Vesicular Neurotransmitter Transporter (VNT) Family	XP_018562408.1	MTVGDITDEKRNENGTNSISKHDEEIQVSDTKAASFEDAITATEFGKFNIFLMVVTMLPCFSQTFETGAISFVVPVAQCDLNLSLEDKGVLNAMVFAGMITSGFFWGYLSDSLGRKRIITYGYFLNGLVGIMGSMSPNILLLMIAKFFNGLLINGPFESATSYLSEFHSAKYRARVQMVRGIILSFGNVLLPLIAWGILPRNLDFKIFDFIDIHAWNVFLLICTLTTILGATVYLFMPESPKFLMSAGRNEEALKVFETVYRINTGRPRNTFPIKFLVAETNNTTKKSTAEALLEGMHEIKSLFQRPYIFKLLLACTNCFLIMMSANTLKLWLPQLFQAINDFQYNHNGMSSDLCTMLEDLTPTNSSTGTCSVNLDNKSVYINSIVVGASRIVAFLVAG…
Ag565802	733	17	2.A.1.22: The Vesicular Neurotransmitter Transporter (VNT) Family	XP_018565802.1	MTVKNKRPDSHEATDFDKAICLTGYGKFHYEAVAVSATCIITVGFQNGISSYVFPAAQCELNLTSFELGLLNIMFLSGGIISCLLWGVLADINGRRKILATTHLLNTFVTLTCAFISHKSSIVICRFLNGFLIGAPGAIIFSYLAEFQPPKYRSASVCYCGLFFTSSWLLLPIFAHLVLPLDINYQIGSFLVISPWRVYLVLMVVPEAVVGMWFIRMPESPKFYIAKGNPKKALTVLRRMYSVNTGKSSDLFPVKYLTVGYQVGDDKVSDSDIFTKKSLRILMIMLKKSRILFKSPFIVVTALTCTVMFSNMFGIYGLGLWIPELFLRFNRYHELYPNRTVTVKDLSTLNQLNNFTCEPSFDPLVIQSTVAMAASSLIYNLVSGFLSMRFPIKTISVVS…
Ag573648	523	12	2.A.1.25: The Peptide/Acetyl-Coenzyme A/Drug Transporter (PAT) Family	XP_018573648.1	MHVKERKNRARDTISSSMENGEYPQIIPRSNIRGDEKNILLLFFLYTLQGIPLGLTAAIPMILQNRGVSYKQQAEFSFVSWPFSLKLLWAPLVDAIFSMRIGRRKTWLIPTQYLIGAFMLLLSGHVTQWLGNEGTGPNIEILTLLFFCLNFLAATQDIAVDGWALTMLKKQNVGHASTCNSVGQTTGYFLSYVLFMALESPTFCNQYLRSTPEKEGIVTLPGFLYFWGWVFLITTTLVAFMKREVEPHDPEHMEVPDRDIKTAYNSLKEILNLRSVQMLVLILLTCKIGFSSTDSVMTLKLVESGIPKERLGLIAIPLIPVQLAMPLVIAKYTTGPRPLDIFLKAIPYRLVFGFIAAFLVWITPTLVPDAMEGLPFLYVTFLVICYALHQVCVYCMFVS…
Ag564676	443	10	2.A.1.28: The Feline Leukemia Virus Subgroup C Receptor (FLVCR)/Heme Importer Family	XP_018564676.1	MNNTDVEVKVGQLPTIEKIKVYKIRWLILALFVGFSATNSTQWLQFSIIADVVVKYYGTSTNWVDWTSMIYMVLYIPFIFPGSYLLEKLGLRKAIIIGMIGTCAGSWIKVGAVHPDRFWLAFIGQSIVALSQVFVLSLPARLAAVWFGPSQVSSACSIGVFGNQLGVASGFLLPPMIVQTTDDLAATTRQFYTLFIGTSAVTTVLLILIIIFFKNAPDTPPSYAAAQQEKAEEVNFVASLKNLVKNRSYMFLLNAYGINVGIFYAISTLLNQIILQYYPGASADAGRIGLVIVVAGMAGSVVCGLILDRYHKFKETTLVVYACSLIGMIAYTFTLSRGIYIVYIVSALLGFFMTGLLPVGFELAAELTYPEPEGTSAGLLNAASQVYGIIFTNIYSVIF…
Ag564677	443	10	2.A.1.28: The Feline Leukemia Virus Subgroup C Receptor (FLVCR)/Heme Importer Family	XP_018564677.1	MNNTDVEVKVGQLPTIEKIKVYKIRWLILALFVGFSATNSTQWLQFSIIADVVVKYYGTSTNWVDWTSMIYMVLYIPFIFPGSYLLEKLGLRKAIIIGMIGTCAGSWIKVGAVHPDRFWLAFIGQSIVALSQVFVLSLPARLAAVWFGPSQVSSACSIGVFGNQLGVASGFLLPPMIVQTTDDLAATTRQFYTLFIGTSAVTTVLLILIIIFFKNAPDTPPSYAAAQQEKAEEVNFVASLKNLVKNRSYMFLLNAYGINVGIFYAISTLLNQIILQYYPGASADAGRIGLVIVVAGMAGSVVCGLILDRYHKFKETTLVVYACSLIGMIAYTFTLSRGIYIVYIVSALLGFFMTGLLPVGFELAAELTYPEPEGTSAGLLNAASQVYGIIFTNIYSVIF…
Ag571730	472	11	2.A.1.28: The Feline Leukemia Virus Subgroup C Receptor (FLVCR)/Heme Importer Family	XP_018571730.1	MAPDVSKGSKGENNDVDHTLLQKKSETHLQIKAFKRRWIILIIFFIYAAINSFQWIEYSSMTHLVVKYYKVSTLAVDWTSIVYMALYPFFVIPASYIIDKKGLRTAGLIGCIGTAIGTGIKVFSVRSDLFLVVLVGQAIVSMSQVTIICLPPKIAAIWFKPNEVSTACSLGVIGTQLGCAIGYILPPSIVKDSDNLEDIGAGLYLLCWILAGSMIPVTIAVLFYFPAEPPLPPSNAQANLRQNKEEFSTKAFFLSIKKLFQNKPFVIHMVAYGINIAVFSAVGTLLSQFVLQYFEGASEDAGRMGFIMVIAGALGSIVFGILLDKTHKYKEITFLNYLGSAISVFMLMYALEWKSMLLTYLSCAIVGVFTNAYMPVGFEFAMELTFPSEESTTTGILMA…
Ag571738	458	11	2.A.1.28: The Feline Leukemia Virus Subgroup C Receptor (FLVCR)/Heme Importer Family	XP_018571738.1	MGTVKMVPAESNDLIEKQSVPVKAYKRRWVILVIFILYSAANSFQWMEYSIITSIVKRYYNVSSLAVDWTSIIYMAIYPIIVVPVSYVIDKKGLRVAALVGGLGTALAAAVKVFSIGTDLFYVVLIGQAIGSAAQVFILCLPAKIAAVWFKPSEASTTCSIAVFGTQLGFALGFVFPTSIVKNHEELSLIASNLRQLCWSLTLYMIPVATAIIFYFPRRPPLPPSVPQAEERKKQPPTFNEFLNLFLKLLKKYGFITHMVAYGINIGVFAAVGTFLNQFILQYFPKCEEDAGRMGLLMVVCGMIGSILFGIYLDKTHKYKETTLFIYYMSAVSVAAFMVALKLKSKILAYVTAGTVGFFTNAYMPVGFEFAVELTFPSDESTTTGLLNAMTQALGVVLT…
Ag571734	457	12	2.A.1.28: The Feline Leukemia Virus Subgroup C Receptor (FLVCR)/Heme Importer Family	XP_018571734.1	MEETHLPMLKNGQIEENVLPIVRALKKRWFILIMYIIYATISTFQWVEYSIITNIVMRYYNVSASAVEWTAVVFMVMWPILVFPASFVIDKMGLRVAALIGCLATAIGAGVKVFSVGQNLFYVVMIGQTVIAVSQIFILSLPPKIAVTWFKANEVSTVCSLGIFGMQFGSALGFLLPPMIVRNHENVDDIGTDLYKMCWGLTAVITPVAFLVFFFFQERPKYSPSQTQIEKRDNKEEVTLSVFFSSLRTLIKNKSFLIHTTSYGFCYGVFSAVGTLLNQFILNYFEGAEKDAGRMGLVMIIIGIAGSILTGFILDKTHKFKESCFVIFLLCAISSGGLLFSLELRSKWLVYLAISVFGFFLNAYMPAGIEFATELTFPSAESTVAGILLATSQILAVMF…
Ag570609	435	12	2.A.1.28: The Feline Leukemia Virus Subgroup C Receptor (FLVCR)/Heme Importer Family	XP_018570609.1	MEMDAQTATLVDIKVYKYRWVVLLIFCLSTIVNFMQFLQFTIIANIVTKFYNVDTIAVDATGLIFFLAYIVLFLPVSYSIERYNMKVTLIISTGLTLIGNVVKMAGAEPNKFYVIMIGQAFCAVGQIFVLSIPSKVASVWFGANEVSTACAIAVLGTQLGAAIGSVLPPFLVKSDNDSDVGDNLYNMMMVNAILSCVVFVIVIVFFRARPDIPPSQSQLQILQEGEELPPFFHNFKGLVKNKNYLLLLLSFGIFNSIWNSFGIVINTIYTHYFPDGEHDVGIITLSAIISGGCIGSVIFGLILDKTHQFKRTSIGVMLASIILYVVAITVLTVKSKVGSYIAIPTFGFFAASGLIISFEYTLEETYPVPETVSCSVMNATIFLFAIIFALIAEALFDVI…
Ag570610	435	12	2.A.1.28: The Feline Leukemia Virus Subgroup C Receptor (FLVCR)/Heme Importer Family	XP_018570610.1	MEMDAQTATLVDIKVYKYRWVVLLIFCLSTIVNFMQFLQFTIIANIVTKFYNVDTIAVDATGLIFFLAYIVLFLPVSYSIERYNMKVTLIISTGLTLIGNVVKMAGAEPNKFYVIMIGQAFCAVGQIFVLSIPSKVASVWFGANEVSTACAIAVLGTQLGAAIGSVLPPFLVKSDNDSDVGDNLYNMMMVNAILSCVVFVIVIVFFRARPDIPPSQSQLQILQEGEELPPFFHNFKGLVKNKNYLLLLLSFGIFNSIWNSFGIVINTIYTHYFPDGEHDVGIITLSAIISGGCIGSVIFGLILDKTHQFKRTSIGVMLASIILYVVAITVLTVKSKVGSYIAIPTFGFFAASGLIISFEYTLEETYPVPETVSCSVMNATIFLFAIIFALIAEALFDVI…
Ag570611	435	12	2.A.1.28: The Feline Leukemia Virus Subgroup C Receptor (FLVCR)/Heme Importer Family	XP_018570611.1	MEMDAQTATLVDIKVYKYRWVVLLIFCLSTIVNFMQFLQFTIIANIVTKFYNVDTIAVDATGLIFFLAYIVLFLPVSYSIERYNMKVTLIISTGLTLIGNVVKMAGAEPNKFYVIMIGQAFCAVGQIFVLSIPSKVASVWFGANEVSTACAIAVLGTQLGAAIGSVLPPFLVKSDNDSDVGDNLYNMMMVNAILSCVVFVIVIVFFRARPDIPPSQSQLQILQEGEELPPFFHNFKGLVKNKNYLLLLLSFGIFNSIWNSFGIVINTIYTHYFPDGEHDVGIITLSAIISGGCIGSVIFGLILDKTHQFKRTSIGVMLASIILYVVAITVLTVKSKVGSYIAIPTFGFFAASGLIISFEYTLEETYPVPETVSCSVMNATIFLFAIIFALIAEALFDVI…
Ag571724	472	12	2.A.1.28: The Feline Leukemia Virus Subgroup C Receptor (FLVCR)/Heme Importer Family	XP_018571724.1	MDPHVAKCSKEEKDYVEHSLLQKKGETQLKIKAYKRRWTILIIFFIYSAISSLQWIEYSSITHLVVKYYKVSTIAVDWTSIVYMAVNPFLVIPASYIIDKKGLRTAGLIGCIGTAIGTGIKVFSVRNDLFVVVLIGQTIISMSQVTIICLPPKIAAVWFKSNEVSTACSIGAIGMQIGCAIGYILPPSIVKDSVNLEDIGAGLYLLCWILAGSTIPVTVAVLFYFSAEPPLPPSNAQANLRQNKEEFSTKAFFLSIKKLFQNKPFVIHMVAYGINIAVFSAVGTLWTQFVLQYFEGASEDAGRMGFIMVIVGALSSIVFGILLDKTRKYKEITFLNYLGSAISIYMLMYALEWKSMLLMYISTVIVGVFTSAYMPVGFEFAMELTFPSEESTTTGILIA…
[truncated: 34 more rows]

## Sheet: Tribolium castaneum
Putative MFS transporters identified in the genome of Tribolium castaneum
Protein ID	Length (aa)	TMD (TMHMM prediction)	MFS families	Protein sequence
[truncated: 183 more rows]
