# Supplementary material for: Sugar transporters enable a leaf beetle to accumulate plant defense compounds
Source: Nat Commun. 2021 May 11;12:2658. doi: 10.1038/s41467-021-22982-8 (PMC8113468; doi:10.1038/s41467-021-22982-8)
Supplement: Supplementary file 6 — Supplementary Data 4 [file 41467_2021_22982_MOESM6_ESM.xlsx]

## Sheet: Sheet1
Primers used in the study
Gene	Primer name	Primer sequence 5' - 3'	Use
PaGTR1	PaMFS28-CL1	GTAAGTTTAAGTGTTATCTTCAAATTATCAAGGT	Cloning in pCR4-TOPO vector for sequencing; fwd
	PaMFS28-CL2	CGATGAATGTGACGGAAGCA	Cloning in pCR4-TOPO vector for sequencing; rev
	PaMFS28-SEQ1	ACAGAGGGAAATTCGGTTGT	Internal sequencing
	PaMFS28-SEQ2	GCAGTTTCTGGTTCCGTTGT	Internal sequencing
	PaMFS28-IEX4-1	ACGCGTCGACATGAACAATTGGACAAAAGAACATTTT	Expression of gene without stop codon in pIEx-4 vector; fwd
	PaMFS28-IEX4-2	ATAAGAATGCGGCCGCGCCTTTTAATATCGCCTGAATTTC	Expression of gene without stop codon in pIEx-4 vector; rev
	PaMFS28-QPF1	AGTTTCTGGTTCCGTTGTGC	qPCR; fwd
	PaMFS28-QPR1	GGTTGCCCAATGATTCGGAT	qPCR; rev
	PaMFS28-NB1u-F1	GGCTTAAUATGAACAATTGGACAAAAGAACATTTT	Cloning in pNB1u vector for protein expression in Xenopus oocytes; fwd
	PaMFS28-NB1u-R1	GGTTTAAUTTAAGCGTAATCTGGAACATCGTATGGGTAGCCTTTTAATATCGCCTGAATTTC	Cloning in pNB1u vector for protein expression in Xenopus oocytes; rev
	T7-PaMFS28-F2	TAATACGACTCACTATAGGGAGAGGTTTCGTTATTGGTCCATATTTCAGT	Amplification of DNA templates for dsRNA synthesis; fwd
	T7-PaMFS28-R2	TAATACGACTCACTATAGGGAGAGCATTCGTCTTCTTTGCCCTTTT	Amplification of DNA templates for dsRNA synthesis; rev
PaGTR2	c6623-1-CL1	GCAGAAAGTGTCCGACAAATG	Cloning in pCR4-TOPO vector for sequencing; fwd
	c6623-1-CL2	CATAACAACAATGTACAACTGTCGAG	Cloning in pCR4-TOPO vector for sequencing; rev
	c6623-1-EX1	TGTCGACATGGTCAAAAAACGATACGAAATC	Expression of gene without stop codon in pIEx-4 vector; fwd
	c6623-1-EX2	TGCGGCCGCATACTCTTTCAAAATCTTTTGTATTTCAAT	Expression of gene without stop codon in pIEx-4 vector; rev
	c6623-1-S1	ACTTTCACGCAACCCACAAT	Internal sequencing
	c6623-1-S2	GATTGGTGTTTGCCACGTT	Internal sequencing
	c6623-1-S3	CAGCTTCGGCTATCCTTTGT	Internal sequencing
	C6623-1-QPF2	GCCTGCGATACAACAACTGA	qPCR; fwd
	C6623-1-QPR2	TCAAAGGAAGAGACCCGAGA	qPCR; rev
	T7-c6623-1-F1	TAATACGACTCACTATAGGGAGAGGAAGCGAGAGTCGAAATTTC	Amplification of DNA templates for dsRNA synthesis; fwd
	T7-c6623-1-R1	TAATACGACTCACTATAGGGAGAGCTAGAAGCAGCAGGGACAT	Amplification of DNA templates for dsRNA synthesis; rev
PaGTR3	PaMFS27-CL1	ACGGAATCTATGAATGATGTGCT	Cloning in pCR4-TOPO vector for sequencing; fwd
	PaMFS27-CL2	AACCACCTGCATTTCGGAAC	Cloning in pCR4-TOPO vector for sequencing; rev
	PaMFS27-SEQ1	AGCATCCTCTACATGACCCTG	Internal sequencing
	PaMFS27-SEQ2	CTCGGTGGTGACGTCCAT	Internal sequencing
	PaMFS27-SEQ3	GGGATTTCTACTCATGGTGATCT	Internal sequencing
	PaMFS27-IEX4-1	ACGCGTCGACATGAAGGACGAGATATCTCTGAAG	Expression of gene without stop codon in pIEx-4 vector; fwd
	PaMFS27-IEX4-2	ATAAGAATGCGGCCGCATAACTCTTGAGCTCCGCCT	Expression of gene without stop codon in pIEx-4 vector; rev
	PaMFS27-QPF1	CGCGTTGTTATTGGGATGCT	qPCR; fwd
	PaMFS27-QPR1	GCTTGTGTTTGCTTGGTCGA	qPCR; rev
	T7-PaMFS27-F2	TAATACGACTCACTATAGGGAGATATCCTCCACAGCCACAGGAAT	Amplification of DNA templates for dsRNA synthesis; fwd
	T7-PaMFS27-R2	TAATACGACTCACTATAGGGAGAGAACAGCTCGGTGACCAGCA	Amplification of DNA templates for dsRNA synthesis; rev
PaGTR4	PaMFS43-CL1	TACCGTCTGCCTCATACTCG	Cloning in pCR4-TOPO vector for sequencing; fwd
	PaMFS43-CL2	TGCCTGACTAGTCTACACCA	Cloning in pCR4-TOPO vector for sequencing; rev
	PaMFS43-SEQ1	TGAGCGTTGTACCTGTATACAT	Internal sequencing
	PaMFS43-IEX4-1	ACGCGTCGACATGAAGGTAAAACAAGATGAAGATTACC	Expression of gene without stop codon in pIEx-4 vector; fwd
	PaMFS43-IEX4-2	ATAAGAATGCGGCCGCTCTTTTAAGTAATTTTTCTATTTCACTGTAATT	Expression of gene without stop codon in pIEx-4 vector; rev
	PaMFS43-QPF2	GTTACACGGGAATGCTGCAT	qPCR; fwd
	PaMFS43-QPR2	CGGGCATCAAAGGAAACACA	qPCR; rev
PaGTR5	PaMFS15_3R_a	TACGCAGCTGAAGTTAGCGAGGATCACA	3' RACE
	PaMFS15_3R_b	AGCACCGTTTTTAGACCAAGCAGGCACT	3' RACE
	PaMFS15-5R	TATAGCGGTACCAGTGGAAGATATAACAAGCA	5 'RACE
	PaMFS15-CL1	GTAAAAGGTGCGACAAAACTGT	Cloning in pCR4-TOPO vector for sequencing; fwd
	PaMFS15-CL2	TACTGCACATTATTAAAATTGACAATT	Cloning in pCR4-TOPO vector for sequencing; rev
	PaMFS15-SEQ1	TTCCCGGAGCTTGGATAGTT	Internal sequencing
	PaMFS15-IEX4-1	ACGCGTCGACATGGATAACAAAAAATATGAGAATATTCAAAAG	Expression of gene without stop codon in pIEx-4 vector; fwd
	PaMFS15-IEX4-2	ATAAGAATGCGGCCGCTTTTTTCGCATAATTTCTCAATATTTCCT	Expression of gene without stop codon in pIEx-4 vector; rev
	PaMFS15-QPF1	GGTTTAGGTCCTATTCCACTAGCT	qPCR; fwd
	PaMFS15-QPR1	GTTACCCAAAGATTCCGACACTAG	qPCR; rev
	T7-PaMFS15-F6	TAATACGACTCACTATAGGGAGAACAGTTTGCTGCTTTGGATCC	Amplification of DNA templates for dsRNA synthesis; fwd
	T7-PaMFS15-R6	TAATACGACTCACTATAGGGAGATACCCAAAGATTCCGACACTAGG	Amplification of DNA templates for dsRNA synthesis; rev
PaGTR6	PaMFS41_5R_a	AGTCACCGCTCTGAGCTCTGGTAATGGT	5' RACE
	PaMFS41_5R_b	ACGCCTGAAAGCAGCATTACAAGCCCTGA	5 'RACE
	PaMFS41-CL1	CGTCTAAATCAAGTGAAATTGTATCGAAT	Cloning in pCR4-TOPO vector for sequencing; fwd
	PaMFS41-CL2	GTGAGGGTCAATTTGTAATATAAATCGT	Cloning in pCR4-TOPO vector for sequencing; rev
	PaMFS41-SEQ1	CAATAGAGGAAAATTCGGTTGTTATTTC	Internal sequencing
	PaMFS41-IEX4-1	ACGCGTCGACATGGATAACCAAAATGAGAATAATCAAAA	Expression of gene without stop codon in pIEx-4 vector; fwd
	PaMFS41-IEX4-2	ATAAGAATGCGGCCGCAATATTCTTCGAGACATCATAGTTTTTCA	Expression of gene without stop codon in pIEx-4 vector; rev
	PaMFS41-QPF3	TCCAACAAATTGGGCATCTAT	qPCR; fwd
	PaMFS41-QPR3	AACGAATACCAACAAAGGAGAAGT	qPCR; rev
	T7-PaMFS41-F1	TAATACGACTCACTATAGGGAGATGGATTAGGTTTAGGTCCAATTG	Amplification of DNA templates for dsRNA synthesis; fwd
	T7-PaMFS41-R1	TAATACGACTCACTATAGGGAGAGTTAATGCAAATCCTACAACACTACC	Amplification of DNA templates for dsRNA synthesis; rev
PaGTR7	PaMFS40_3R	TATTCAGGGCTCGTAATGCTGCTGGCTA	3' RACE
	PaMFS40-CL1	AGGTGCATTAGAATTTTTAATTGGATTG	Cloning in pCR4-TOPO vector for sequencing; fwd
	PaMFS40-CL2	CCAAGAAGTCCATAACTATTAAGATAGACT	Cloning in pCR4-TOPO vector for sequencing; rev
	PaMFS40_SEQ1	ACACCAATACATTTGTTGGTTAA	Internal sequencing
	PaMFS40_SEQ2	TATTACAGTAACACCCGAGCAGT	Internal sequencing
	PaMFS40-IEX4-1	ACGCGTCGACATGGATAACCAAACTAAGAAAAATCAAAA	Expression of gene without stop codon in pIEx-4 vector; fwd
	PaMFS40-IEX4-2	ATAAGAATGCGGCCGCTTTTTTCGCATAATTTCTCAATATTTCCT	Expression of gene without stop codon in pIEx-4 vector; rev
	PaMFS40-QPF1	CCAAAGGAAGCATAAGGAGCAT	qPCR; fwd
	PaMFS40-QPR1	CAGTAACACCCGAGCAGTATTTAT	qPCR; rev
	T7-PaMFS40-F1	TAATACGACTCACTATAGGGAGATTACAGTTTGCTTCTTTGGATTGG	Amplification of DNA templates for dsRNA synthesis; fwd
	T7-PaMFS40-R1	TAATACGACTCACTATAGGGAGAGATATAAAAATGTTAACGTAGAAGATGCAA	Amplification of DNA templates for dsRNA synthesis; rev
PaGTR8	PaMFS48_3R	ACCGCGCCTGCGTTGTTATTCGTTGTTA	3' RACE
	PaMFS48_5R	AGTCTCCCGATAAGCTGGTGCCTGCT	5' RACE
	PaMFS48-CL1	GCTGAGCAAATAAAGTGTCGAATT	Cloning in pCR4-TOPO vector for sequencing; fwd
	PaMFS48-CL2	ATGTATATTTTTGTAACTAATAAGAGCCAAAA	Cloning in pCR4-TOPO vector for sequencing; rev
	PaMFS48-QPF1	CTAATGCCCAAACTCTGCGAC	Internal sequencing
	PaMFS48-IEX4-1	ACGCGTCGACATGAGAAAAATGAGTTTAGAAGACCAT	Expression of gene without stop codon in pIEx-4 vector; fwd
	PaMFS48-IEX4-2	ATAAGAATGCGGCCGCATTTTTCACGTTACTTTTCAACATTTC	Expression of gene without stop codon in pIEx-4 vector; rev
	PaMFS48-QPF4	GGTTTAATACCGTTGCTGACG	qPCR; fwd
	PaMFS48-QPR4	CCTACCGAATCTCTCGATAACG	qPCR; rev
	T7-PaMFS48-F1	TAATACGACTCACTATAGGGAGATCAATTCATCATTATTGGTACAACTC	Amplification of DNA templates for dsRNA synthesis; fwd
	T7-PaMFS48-R1	TAATACGACTCACTATAGGGAGAAAGATGCAGAACTGCCGATT	Amplification of DNA templates for dsRNA synthesis; rev
PaGTR9	PaMFS16_5R_a	TGCGCCACTGAAACCTAAACCTACGCCT	5' RACE
	PaMFS16_5R_b	ACACCGTAACCGCCCTGATCTCGGCT	5' RACE
	PaMFS16-CL3	AATGGTGCTTGCAGTGGTTT	Cloning in pCR4-TOPO vector for sequencing; fwd
	PaMFS16-CL4	CGCGTAAAATCGGCTTAATATGA	Cloning in pCR4-TOPO vector for sequencing; rev
	PaMFS16-IEX4-3	GTCGACATGGATTTAGAAAATAAAACACATCAAACA	Expression of gene without stop codon in pIEx-4 vector; fwd
	PaMFS16-IEX4-4	GCGGCCGCTTTTATTCGAAGCTTCGAATAATTTAACA	Expression of gene without stop codon in pIEx-4 vector; rev
	PaMFS16-QPF1	CATCGTTAATAGCGTACCTTCAATG	qPCR; fwd
	PaMFS16-QPR1	CAATTCAGAGACCCACGCTTG	qPCR; rev, internal sequencing
PaGTR10	PaMFS42_5R	ACCATGTCGCCTGATAAGCTAGTGCCTGCT	5' RACE
	PaMFS42-CL5	GACGATACAAAATTTGAAAACTCAATAAATAAG	Cloning in pCR4-TOPO vector for sequencing; fwd
	PaMFS42-CL8	CATTCTAACATTATGGCATTTAAAAGTATAAGT	Cloning in pCR4-TOPO vector for sequencing; rev
	PaMFS42-SEQ1	CTGGTTGGGTGGTTTTCTCG	Internal sequencing
	PaMFS42-IEX4-1	ACGCGTCGACATGGATTTAGAAAATAAGCCGCAT	Expression of gene without stop codon in pIEx-4 vector; fwd
	PaMFS42-IEX4-3	ATAAGAATGCGGCCGCTTTTATTTGTAGCTTCGAATAATTTTTTAGC	Expression of gene without stop codon in pIEx-4 vector; rev
	PaMFS42-QPF1	TCATCGTTAATAGCGTACCTTCAATG	qPCR; fwd
	PaMFS42-QPR1	GCAGTTCGGACGTCATCACTT	qPCR; rev
PaGTR11	PaMFS45_3R	CACTGGGAGTATCAATGGCTTGGACATC	3' RACE
	PaMFS45_3Rb	AGAGATGGAAGAGAGTCACAACGTTGCGA	3' RACE
	PaMFS45_3Rc	ACCGAGGCTTATTCCGTGATGTCGATATACGT	3' RACE
	PaMFS45_5R	CGGACCGATAATGTAACCAAGAAGATGCCCCA	5' RACE
	PaMFS45-CL3	CATTAAGAAGCACCAACTACCGTAG	Cloning in pCR4-TOPO vector for sequencing; fwd
	PaMFS45-CL4	CGGTTGGTTATATTGGTTAAATTTACAA	Cloning in pCR4-TOPO vector for sequencing; rev
	PaMFS45-SEQ1	CAAATGGGGCATCTTCTTGGT	Internal sequencing
	PaMFS45-IEX4-1	ACGCGTCGACATGGAAGAGAGTCACAACGTT	Expression of gene without stop codon in pIEx-4 vector; fwd
	PaMFS45-IEX4-2	ATAAGAATGCGGCCGCATGTATTTTAAGTTCGGAATAATTTTTCAAC	Expression of gene without stop codon in pIEx-4 vector; rev
	PaMFS45-QPF1	TCACTGGGAGTATCAATGGCTT	qPCR; fwd
	PaMFS45-QPR1	ACACCGCAAAATAACAAATATCTCTTC	qPCR; rev
PaGTR12	PaMFS14_3R_a	TGACTCTTTCACTGGGAGCTTCAATGTCTTGGA	3' RACE
	PaMFS14_3R_b	TTCTCAATGGTGCCGGAAACACCCATATATTTG	3' RACE
	PaMFS14-CL1	AAAGAAAACCAAAAAAATTAAAATTTTTTTAAGAAA	Cloning in pCR4-TOPO vector for sequencing; fwd
	PaMFS14-CL2	CTAATTCATATTAACACAGCAAACTTAGT	Cloning in pCR4-TOPO vector for sequencing; rev
	PaMFS14_SEQ1	ACCGAAGCTTATTCCGTAACGT	Internal sequencing
	PaMFS14-IEX4-3	ACGCGTCGACATGCATTTAGAGATAAAAGAAAACCACAAAG	Expression of gene without stop codon in pIEx-4 vector; fwd
	PaMFS14-IEX4-2	ATAAGAATGCGGCCGCACGTATTTTAAGTTCGGAATAATTTTTTAAC	Expression of gene without stop codon in pIEx-4 vector; rev
	PaMFS14-QPF1	GTTTTCAAAGTAACTTCCTACGTTCT	qPCR; fwd
	PaMFS14-QPR1	TATGAAGAACAAAGATAGGGCAGTAC	qPCR; rev
PaGTR13	PaMFS46_3R_a	GAGCATCCCTAACTTGGACATCTCCAGT	3' RACE
	PaMFS46_5R_a	TATCGATGTCACGGAATGAGCCTCGGTA	5' RACE
	PaMFS46_5R_b	AATATATAGGTGTTTCCGGCGCCATTGAGAAA	5' RACE
	PaMFS46-CL1	GGCATTAAAGAACATTTAAGAAGTACCAA	Cloning in pCR4-TOPO vector for sequencing; fwd
	PaMFS46-CL2	CAACATTTAGAATGTCTGGAGATTTTTTAG	Cloning in pCR4-TOPO vector for sequencing; rev
	PaMFS46_SEQ1	TCGATATTCCATCAAATGGGACA	Internal sequencing
	PaMFS46-IEX4-1	ACGCGTCGACATGCATTTAGAGATGGAAGAAAGTC	Expression of gene without stop codon in pIEx-4 vector; fwd
	PaMFS46-IEX4-2	ATAAGAATGCGGCCGCATGTATTTTAAGTTGGGAATAATTTTTTAACAT	Expression of gene without stop codon in pIEx-4 vector; rev
	PaMFS46-QPF3	GTTTAGGACCTATTCCGCACAT	qPCR; fwd
	PaMFS46-QPR3	GAAAACAAACACTACAACGTAACAGG	qPCR; rev
PaMFS1	Pa3391-CL1	CATTCTCCTAATCTTGGCATTATCTAT	Cloning in pCR4-TOPO vector for sequencing; fwd
	Pa3391-CL2	GTCTGCCTGCAGAAGATTTTAC	Cloning in pCR4-TOPO vector for sequencing; rev
	Pa3391-EX1	TGTCGACATGAGTTCTGGCATAGATCAAAAAT	Expression of gene without stop codon in pIEx-4 vector; fwd
	Pa3391-EX2	TGCGGCCGCCCTGGTTTTCAGGTATTCCTG	Expression of gene without stop codon in pIEx-4 vector; rev
	Pa3391-S1	GTGGGTCGGAAGAGATGCTT	Internal sequencing
	Pa3391-QPF1	CAATTCGGCAGGTACCAGTT	qPCR; fwd
	Pa3391-QPR1	TTCGTCTCCTGCCAGTCTTT	qPCR; rev
PaMFS2	Pa6623-7-CL1	GAGCAATTACTTAATTAGATGGCAGT	Cloning in pCR4-TOPO vector for sequencing; fwd
	Pa6623-7-CL2	ATACACACAATGTACCACAGCTTAAA	Cloning in pCR4-TOPO vector for sequencing; rev
	Pa6623-7-EX1	TGTCGACATGGTCGAAATGGGCAAAG	Expression of gene without stop codon in pIEx-4 vector; fwd
	Pa6623-7-EX2	TGCGGCCGCATTTCCAATCTCCTCCTGGATT	Expression of gene without stop codon in pIEx-4 vector; rev
	Pa6623-7-S1	AGCGTTATCATGGCTGGATT	Internal sequencing
	Pa6623-7-QPF2	ACAGTACATGAGCGGTGCAG	qPCR; fwd
	Pa6623-7-QPR2	GCGCTACACTATCGCCAGAT	qPCR; rev
PaMFS3	Pa19756-1-CL1	GTTGAGGTGATTGCAGGAAC	Cloning in pCR4-TOPO vector for sequencing; fwd
	Pa19756-1-CL2	GTTAGACTGATTGCACTTGAGGA	Cloning in pCR4-TOPO vector for sequencing; rev
	Pa19756-1-EX1	TGTCGACATGGGTAAATTGGAAGAAGTAAAATATG	Expression of gene without stop codon in pIEx-4 vector; fwd
	Pa19756-1-EX2	TGCGGCCGCAGCGCATTTTCTAAACAATTGAA	Expression of gene without stop codon in pIEx-4 vector; rev
	Pa19756-1-S1	CTGACGGAACTGTCGGAGAAT	Internal sequencing
	Pa19756-1-QPF2	TGCAGTGTCTTTCTCCGTTG	qPCR; fwd
	Pa19756-1-QPR2	CCGTAAACAATCCCACGAAC	qPCR; rev
PaMFS4	Pa20117-CL1	CACCCTGCATTGTATCAGGATT	Cloning in pCR4-TOPO vector for sequencing; fwd
	Pa20117-CL2	TTTACTTAAAACTTGACAAACATGACTT	Cloning in pCR4-TOPO vector for sequencing; rev
	Pa20117-EX1	TGTCGACATGCTCTCCGGAAGCGCC	Expression of gene without stop codon in pIEx-4 vector; fwd
	Pa20117-EX2	TGCGGCCGCCCAACGTTTCAATTTAATTCGATA	Expression of gene without stop codon in pIEx-4 vector; rev
	Pa20117-S1	GAGCTACAAGCCTTTCACGTT	Internal sequencing
	Pa20117-QPF4	CACTGCGATAGTCGGTGTAGTT	qPCR; fwd
	Pa20117-QPR4	CCAGAGCAGAGCTTAACAGCA	qPCR; rev
PaMFS5	Pa22183-CL1	TGTGGATTTAACATTACCTTACTCCTT	Cloning in pCR4-TOPO vector for sequencing; fwd
	Pa22183-CL2	GAACGCAATTCATATTTTCTAGCTT	Cloning in pCR4-TOPO vector for sequencing; rev
	Pa22183-EX1	TGTCGACATGGCCAACCGCAAAAATG	Expression of gene without stop codon in pIEx-4 vector; fwd
	Pa22183-EX2	TGCGGCCGCATAATTTGTTAACATTTCTTGTATTTCATG	Expression of gene without stop codon in pIEx-4 vector; rev
	Pa22183-S1	GATGCCAAATTTCGCTGGTAT	Internal sequencing
	Pa22183-QPF1	GGTCGTTTCTGCTGCCTTAG	qPCR; fwd
	Pa22183-QPR1	TTGTGTTCCTCGCACAATTC	qPCR; rev
PaMFS6	Pa6623-3-CL1	TGAGTTGCTTTTATCCTGTGCTAT	Cloning in pCR4-TOPO vector for sequencing; fwd
	Pa6623-3-CL2	GATAAGGCTTACAAGCAGTAGATAGGT	Cloning in pCR4-TOPO vector for sequencing; rev
	Pa6623-3-EX1	TGTCGACATGACAGAAAATCGTGTAATTTCG	Expression of gene without stop codon in pIEx-4 vector; fwd
	Pa6623-3-EX2	TGCGGCCGCATAATCGGCTAATATTTGCTGGATT	Expression of gene without stop codon in pIEx-4 vector; rev
	Pa6623-3-S1	CATTTGCATATCGATGGCATT	Internal sequencing
	Pa6623-3-QPF1	TTGGTTGGCTCAGTGTTCAG	qPCR; fwd
	Pa6623-3-QPR1	TCTCCGGTGCTAAATGGAAC	qPCR; rev
PaMFS7	PaMFS13-CL1	GATATCAAGCAGTGTATTAAGCACAAT	Cloning in pCR4-TOPO vector for sequencing; fwd
	PaMFS13-CL2	TTTGTTTGAATCCAGTTGACCAA	Cloning in pCR4-TOPO vector for sequencing; rev
	PaMFS13-SEQ1	TCCGGTCTTCAGCATCAAATACT	Internal sequencing
	PaMFS13-SEQ2	CCATAACCAGCGAGCTCTTC	Internal sequencing
	PaMFS13-IEX4-1	ACGCGTCGACATGGAAGATCCCAACGTTTCA	Expression of gene without stop codon in pIEx-4 vector; fwd
	PaMFS13-IEX4-2	ATAAGAATGCGGCCGCAAACTTTTTCAACATCTGCTGTATTT	Expression of gene without stop codon in pIEx-4 vector; rev
	PaMFS13-QPF2	GGGCATTTGTTCGCGTATCT	qPCR; fwd
	PaMFS13-QPR2	GGCACGATGAAGAAGAGCAG	qPCR; rev
PaMFS8	PaMFS44_5R_a	TATCGCGCCGGCCACACAATTTACGCTA	5' RACE
	PaMFS44_5R_b	TCGACTACGAAGGATGCGACTGTGAAGA	5' RACE
	PaMFS44-CL8	GTGAATATGTGGGGAAATGGTATATT	Cloning in pCR4-TOPO vector for sequencing; fwd
	PaMFS44-CL7	GGTTCTAATGATTTTGTACAATTTACATAGGTAT	Cloning in pCR4-TOPO vector for sequencing; rev
	PaMFS44-IEX4-1	ACGCGTCGACATGTCCGTCGAAATAGCTGTTA	Expression of gene without stop codon in pIEx-4 vector; fwd
	PaMFS44-IEX4-2	ATAAGAATGCGGCCGCTCTTTCAAGCATTTTCTGTATTTCATC	Expression of gene without stop codon in pIEx-4 vector; rev
	PaMFS44-QPF1	CACTGTCGCATCCTTCGTAGT	qPCR; fwd
	PaMFS44-QPR1	GCCATTGGAGTTGTTGCAGAG	qPCR; rev, internal sequencing
PaMFS9_ps	PaMFS50_3R	CCACTGCTAACTAAATACTGTTCCGGTGTTACC	3' RACE
	PaMFS50_5R_a	AGAAACAGAGGTATAGCGGTACTAGTGGTAGA	5' RACE
	PaMFS50_5R_b	GCTACAATGTCACCTGATAAGCTAGTACCTG	5 'RACE
	PaMFS50-CL1	TATAAGGTGCTGAGTACTAACGGT	Cloning in pCR4-TOPO vector for sequencing; fwd
	PaMFS50-CL2	GGTATTAAGGGGTATTATAAAATGGTATTTG	Cloning in pCR4-TOPO vector for sequencing; rev
	PaMFS50_SEQ1	TGATATATTAGGCAGGAAGCGGT	Internal sequencing
eIF4A	qPaEiF4a_F	CACGGTGACATGGAGCAAAG	qPCR; fwd
	qPaEiF4a_R	ACCTCTGGCCAACAAATCGG	qPCR; rev
RPL13a	qPaRPL13a_F	CGTTCGTACGTTGGAGAGCA	qPCR; fwd
	qPaRPL13a_R	GCTTGGCAACCTTTTCAGTC	qPCR; rev
RPS4e	qPaRPS4e_F	CGTATTACTGCTGAAGAAGC	qPCR; fwd
	qPaRPS4e_R	ATCGTGGGTCACCAAGAACG	qPCR; rev
RPL7	qPaRPL7_F	AGGCTGAAGGAACGAGATGA	qPCR; fwd
	qPaRPL7_R	CTTCGGCTGGAACGTAGAAG	qPCR; rev
IMPI	T7-IMPI-F2	TAATACGACTCACTATAGGGAGAGTAATGACAAGTGCTACTGTGAAGAT	Amplification of DNA templates for dsRNA synthesis; fwd
	T7-IMPI-R2	TAATACGACTCACTATAGGGAGAGGGGAGTCAATGCAGGAAAACT	Amplification of DNA templates for dsRNA synthesis; rev
