# Supplementary material for: Sugar transporters enable a leaf beetle to accumulate plant defense compounds
Source: Nat Commun. 2021 May 11;12:2658. doi: 10.1038/s41467-021-22982-8 (PMC8113468; doi:10.1038/s41467-021-22982-8)
Supplement: Supplementary file 7 — Supplementary Data 5 [file 41467_2021_22982_MOESM7_ESM.xlsx]

## Sheet: Sheet1
In silico off-target prediction of the dsRNA designs against the local P. armoraciae transcriptome database
Target gene	Hit	1-mismatch count	2-mismatch count	Sequence annotation
IMPI	Parm_de_novo_new_c119	0	1	Cytochrome c oxidase assembly protein COX15 homolog
	Parm_de_novo_new_c2603	0	1	Serotonin receptor
	Parm_de_novo_new_c5811	0	1	Acyl-CoA synthetase family member 4-like
	Parm_de_novo_new_c12340	0	1	Zinc finger protein 333 isoform X3
	Parm_de_novo_new_c14305	0	1	Retrovirus-related Pol polyprotein from transposon 412
PaGTR1	Parm_de_novo_new_c331	0	1	Nucleolar complex protein 3 homolog
	Parm_de_novo_new_c506	0	1	Methyl-CpG-binding domain protein 5
	Parm_de_novo_new_c521	0	5	Mannosyl-oligosaccharide alpha-1,2-mannosidase isoform A
	Parm_de_novo_new_c800	0	3	Cyclin-Y
	Parm_de_novo_new_c1397	0	5	Actin-related protein 2/3 complex subunit 4
	Parm_de_novo_new_c1628	0	1	Fanconi anemia group M protein
	Parm_de_novo_new_c2850	0	1	Sorting nexin-27
	Parm_de_novo_new_c3233	0	2	3-hydroxy-3-methylglutaryl-coenzyme A reductase
	Parm_de_novo_new_c4725	0	3	Max-binding protein MNT-like isoform X1
	Parm_de_novo_new_c7102	0	1	Integrator complex subunit 12
	Parm_de_novo_new_c7238	0	1	Not annotated
	Parm_de_novo_new_c8110	0	3	Protein tramtrack, beta isoform-like isoform X1
	Parm_de_novo_new_c8310	0	2	Ribonuclease P protein subunit p29-like
	Parm_de_novo_new_c8643	2	5	Arfaptin-2
	Parm_de_novo_new_c10690	0	5	Not annotated
	Parm_de_novo_new_c10867	0	2	Not annotated
	Parm_de_novo_new_c14225	0	6	Not annotated
	Parm_de_novo_new_c15034	0	1	Phosphatidylinositol 4-kinase type 2-beta
	Parm_de_novo_new_c15387	0	2	Not annotated
	Parm_de_novo_new_c17921	0	1	Formin 1,2/cappuccino
	Parm_de_novo_new_c23731	0	1	Putative gag-pol protein
	Parm_de_novo_new_c23755	0	1	Not annotated
	Parm_de_novo_new_c35063	0	2	Hypothetical protein GGTG_04705
PaGTR2	Parm_de_novo_new_c1115	0	3	Probable ATP-dependent RNA helicase DDX17-like
	Parm_de_novo_new_c2182	1	2	Digestive organ expansion factor homolog
	Parm_de_novo_new_c3973	0	3	Cullin-3 isoform X1
	Parm_de_novo_new_c4715	0	3	Protein virilizer
	Parm_de_novo_new_c6467	0	1	Alpha-tocopherol transfer protein-like isoform
	Parm_de_novo_new_c7416	0	1	Not annotated
	Parm_de_novo_new_c16931	0	1	Antennal esterase CXE13
	Parm_de_novo_new_c21176	0	2	Not annotated
	Parm_de_novo_new_c23215	0	1	Not annotated
	Parm_de_novo_new_c24939	0	2	Not annotated
	Parm_de_novo_new_c25100	0	1	Not annotated
	Parm_de_novo_new_c32959	0	4	Not annotated
PaGTR3	Parm_de_novo_new_c441	0	1	Titin-like isoform X2
	Parm_de_novo_new_c1351	0	2	Protein lap4-like
	Parm_de_novo_new_c2147	0	1	116 kDa U5 small nuclear ribonucleoprotein component-like
	Parm_de_novo_new_c5806	0	1	Serpin peptidase inhibitor 19
	Parm_de_novo_new_c13822	0	1	Slit homolog 3 protein-like
	Parm_de_novo_new_c16099	0	1	Encapsulation-relating protein
	Parm_de_novo_new_c21949	0	1	60 kDa lysophospholipase isoform X2
	Parm_de_novo_new_c22379	0	1	Not annotated
	Parm_de_novo_new_c29293	0	1	Surface antigen protein
PaGTR5	Parm_de_novo_new_c1898	0	6	Golgi to ER traffic protein 4 homolog
	Parm_de_novo_new_c19031	2	2	Not annotated
	Parm_de_novo_new_c20312	0	4	Not annotated
	Parm_de_novo_new_c8428	0	3	Not annotated
	Parm_de_novo_new_c27983	1	2	Not annotated
	Parm_de_novo_new_c33950	0	3	Solute carrier family 26 member 6-like
	Parm_de_novo_new_c1413	0	2	WD repeat and FYVE domain-containing protein 3
	Parm_de_novo_new_c5502	0	2	Not annotated
	Parm_de_novo_new_c10910	0	2	Haemolymph juvenile hormone binding protein
	Parm_de_novo_new_c14862	0	2	Serine-rich protein
	Parm_de_novo_new_c1217	0	1	Vacuolar protein sorting-associated protein 4B
	Parm_de_novo_new_c2400	0	1	Forkhead box protein P1-like isoform X9
	Parm_de_novo_new_c2888	0	1	[Pyruvate dehydrogenase (acetyl-transferring)] kinase, mitochondrial
	Parm_de_novo_new_c3461	0	1	Midasin-like
	Parm_de_novo_new_c4615	0	1	Not annotated
	Parm_de_novo_new_c5804	0	1	Small conductance calcium-activated potassium channel protein
	Parm_de_novo_new_c6089	0	1	GTP-binding protein Rit1
	Parm_de_novo_new_c7402	0	1	4-coumarate--CoA ligase 1
	Parm_de_novo_new_c8215	0	1	Not annotated
	Parm_de_novo_new_c8314	0	1	Dolichyldiphosphatase 1-like
	Parm_de_novo_new_c9563	0	1	Not annotated
	Parm_de_novo_new_c10643	0	1	Glycoside hydrolase family 28
	Parm_de_novo_new_c10861	0	1	Not annotated
	Parm_de_novo_new_c11146	0	1	Not annotated
	Parm_de_novo_new_c14215	0	1	Not annotated
	Parm_de_novo_new_c33204	0	1	Major antigen-like
	Parm_de_novo_new_c33479	0	1	Not annotated
PaGTR6	Parm_de_novo_new_c30521	0	3	Cellulose synthase A catalytic subunit 2 [UDP-forming]
	Parm_de_novo_new_c665	0	1	Activating signal cointegrator 1
	Parm_de_novo_new_c5949	0	1	Zinc finger and BTB domain-containing protein 49-like
	Parm_de_novo_new_c6478	0	1	Ras GTPase-activating protein-binding protein 2
	Parm_de_novo_new_c14862	0	1	Serine-rich protein
PaGTR7	Parm_de_novo_new_c4682	0	2	DNA topoisomerase 2-like protein
	Parm_de_novo_new_c330	0	1	Not annotated
	Parm_de_novo_new_c3931	0	1	Structure-specific endonuclease subunit slx1
	Parm_de_novo_new_c13139	0	1	CDP-diacylglycerol-glycerol-3-phosphate 3-phosphatidyltransferase
PaGTR8	Parm_de_novo_new_c2804	0	2	Vermiform, isoform G
	Parm_de_novo_new_c24044	0	2	RNA polymerase beta subunit-2
	Parm_de_novo_new_c2121	0	1	Sedoheptulokinase
	Parm_de_novo_new_c3301	0	1	Serine/threonine-protein kinase polo
	Parm_de_novo_new_c17674	0	1	Not annotated
	Parm_de_novo_new_c20798	0	1	Not annotated
	Parm_de_novo_new_c25657	0	1	Not annotated
