# Supplementary material for: Sugar transporters enable a leaf beetle to accumulate plant defense compounds
Source: Nat Commun. 2021 May 11;12:2658. doi: 10.1038/s41467-021-22982-8 (PMC8113468; doi:10.1038/s41467-021-22982-8)
Supplement: Supplementary file 8 — Supplementary Data 6 [file 41467_2021_22982_MOESM8_ESM.xlsx]

## Sheet: Abbreviations
Abbreviations	Full names
2Prop GLS	2-propenyl glucosinolate
3MSOP GLS	3-methylsulfinylpropyl glucosinolate
4MSOB GLS	4-methylsulfinylbutyl glucosinolate
4MTB GLS	4-methylthiobutyl glucosinolate
5MSOP GLS	5-methylsulfinylpentyl glucosinolate
7MSOH GLS	7-methylsulfinylheptyl glucosinolate
8MSOO GLS	8-methylsulfinyloctyl glucosinolate
4OHBenz GLS	4-hydroxybenzyl glucosinolate
2PE GLS	2-phenylethyl glucosinolate
I3M GLS	indol-3-ylmethyl glucosinolate
1MOI3M GLS	1-methoxyindol-3-ylmethyl glucosinolate
4MOI3M GLS	4-methoxyindol-3-ylmethyl glucosinolate

## Sheet: Statistics
Statistical data
Sample		Transformation	Method	Statistics	P value	Software	Figure
PaGTR1	2Prop GLS	Square-root	Two-tailed Student's t-test	t = -31.068	< 0.001	SigmaPlot 14.0	Fig. 1c
	4MTB GLS	-	Two-tailed Student's t-test	t = -18.529	< 0.001	SigmaPlot 14.0
	4OHBenz GLS	-	Two-tailed Student's t-test	t = -37.191	< 0.001	SigmaPlot 14.0
	Benzyl GLS	-	Two-tailed Student's t-test	t = -30.432	< 0.001	SigmaPlot 14.0
	2PE GLS	-	Two-tailed Student's t-test	t = -33.231	< 0.001	SigmaPlot 14.0
	I3M GLS	-	Two-tailed Student's t-test	t = -37.959	< 0.001	SigmaPlot 14.0
PaGTR2	2Prop GLS	-	Two-tailed Student's t-test	t = -21.127	< 0.001	SigmaPlot 14.0
	4MSOB GLS	-	Two-tailed Student's t-test	t = -30.704	< 0.001	SigmaPlot 14.0
	4MTB GLS	-	Two-tailed Student's t-test	t = -28.404	< 0.001	SigmaPlot 14.0
	4OHBenz GLS	-	Two-tailed Student's t-test	t = -20.774	< 0.001	SigmaPlot 14.0
	Benzyl GLS	-	Two-tailed Student's t-test	t = -13.320	< 0.001	SigmaPlot 14.0
	2PE GLS	-	Two-tailed Student's t-test	t = -16.935	< 0.001	SigmaPlot 14.0
	I3M GLS	-	Two-tailed Student's t-test	t = -25.150	< 0.001	SigmaPlot 14.0
PaGTR3	2Prop GLS	-	Two-tailed Student's t-test	t = -22.769	< 0.001	SigmaPlot 14.0
	4MSOB GLS	-	Two-tailed Student's t-test	t = -15.055	< 0.001	SigmaPlot 14.0
	4MTB GLS	-	Two-tailed Student's t-test	t = -64.586	< 0.001	SigmaPlot 14.0
	4OHBenz GLS	-	Two-tailed Student's t-test	t = -43.066	< 0.001	SigmaPlot 14.0
	Benzyl GLS	-	Two-tailed Student's t-test	t = -61.129	< 0.001	SigmaPlot 14.0
	2PE GLS	-	Two-tailed Student's t-test	t = -24.741	< 0.001	SigmaPlot 14.0
	I3M GLS	-	Two-tailed Student's t-test	t = -20.555	< 0.001	SigmaPlot 14.0
PaGTR4	2Prop GLS	-	Two-tailed Student's t-test	t = -34.895	< 0.001	SigmaPlot 14.0
PaGTR5	2Prop GLS	-	Two-tailed Student's t-test	t = -31.661	< 0.001	SigmaPlot 14.0
	4MSOB GLS	-	Two-tailed Student's t-test	t = -10.966	< 0.001	SigmaPlot 14.0
	4MTB GLS	-	Two-tailed Student's t-test	t = -98.236	< 0.001	SigmaPlot 14.0
	Benzyl GLS	-	Two-tailed Student's t-test	t = -10.207	< 0.001	SigmaPlot 14.0
	2PE GLS	-	Two-tailed Student's t-test	t = -46.917	< 0.001	SigmaPlot 14.0
PaGTR6	2Prop GLS	-	Two-tailed Student's t-test	t = -30.115	< 0.001	SigmaPlot 14.0
	4MTB GLS	-	Generalized least squares	LR = 13.019	< 0.001	R 3.5.1
	Benzyl GLS	-	Two-tailed Student's t-test	t = -33.478	< 0.001	SigmaPlot 14.0
	2PE GLS	Square-root	Two-tailed Student's t-test	t = -56.933	< 0.001	SigmaPlot 14.0
PaGTR7	2Prop GLS	Square-root	Two-tailed Student's t-test	t = -127.779	< 0.001	SigmaPlot 14.0
PaGTR8	4MTB GLS	-	Two-tailed Student's t-test	t = -49.878	< 0.001	SigmaPlot 14.0
	4OHBenz GLS	-	Two-tailed Student's t-test	t = -50.592	< 0.001	SigmaPlot 14.0
	Benzyl GLS	-	Two-tailed Student's t-test	t = -42.186	< 0.001	SigmaPlot 14.0
	2PE GLS	-	Two-tailed Student's t-test	t = -61.485	< 0.001	SigmaPlot 14.0
PaGTR9	2Prop GLS	-	Two-tailed Student's t-test	t = -84.908	< 0.001	SigmaPlot 14.0
	4MTB GLS	-	Two-tailed Student's t-test	t = -66.857	< 0.001	SigmaPlot 14.0
	Benzyl GLS	-	Two-tailed Student's t-test	t = -134.168	< 0.001	SigmaPlot 14.0
	2PE GLS	-	Two-tailed Student's t-test	t = -99.949	< 0.001	SigmaPlot 14.0
	I3M GLS	Log10	Two-tailed Student's t-test	t = -26.343	< 0.001	SigmaPlot 14.0
PaGTR10	2Prop GLS	Square-root	Two-tailed Student's t-test	t = -61.124	< 0.001	SigmaPlot 14.0
	4MTB GLS	-	Two-tailed Student's t-test	t = -74.811	< 0.001	SigmaPlot 14.0
PaGTR11	2Prop GLS	-	Two-tailed Student's t-test	t = -51.331	< 0.001	SigmaPlot 14.0
	4MSOB GLS	-	Two-tailed Student's t-test	t = -49.142	< 0.001	SigmaPlot 14.0
	4MTB GLS	-	Two-tailed Student's t-test	t = -44.957	< 0.001	SigmaPlot 14.0
	4OHBenz GLS	-	Two-tailed Student's t-test	t = -42.624	< 0.001	SigmaPlot 14.0
	Benzyl GLS	-	Two-tailed Student's t-test	t = -57.609	< 0.001	SigmaPlot 14.0
	2PE GLS	-	Two-tailed Student's t-test	t = -66.217	< 0.001	SigmaPlot 14.0
PaGTR12	2Prop GLS	-	Two-tailed Student's t-test	t = -1.118	0.326	SigmaPlot 14.0
	4MSOB GLS	Square-root	Two-tailed Student's t-test	t = 3.092	0.037	SigmaPlot 14.0
	4MTB GLS	-	Two-tailed Student's t-test	t = -14.246	< 0.001	SigmaPlot 14.0
	Benzyl GLS	-	Two-tailed Student's t-test	t = -1.138	0.319	SigmaPlot 14.0
	2PE GLS	-	Two-tailed Student's t-test	t = -3.775	0.02	SigmaPlot 14.0
PaGTR13	4MSOB GLS	-	Two-tailed Student's t-test	t = -34.924	< 0.001	SigmaPlot 14.0
	4MTB GLS	-	Two-tailed Student's t-test	t = -64.164	< 0.001	SigmaPlot 14.0
	4OHBenz GLS	-	Two-tailed Student's t-test	t = -22.168	< 0.001	SigmaPlot 14.0
	2PE GLS	-	Two-tailed Student's t-test	t = -29.928	< 0.001	SigmaPlot 14.0
PaMFS2	Aucubin	-	Two-tailed Student's t-test	t = -26.754	< 0.001	SigmaPlot 14.0
PaMFS6	Catalpol	Square-root	Two-tailed Student's t-test	t = -15.421	< 0.001	SigmaPlot 14.0
	Aucubin	-	Two-tailed Student's t-test	t = -18.699	< 0.001	SigmaPlot 14.0
Gene expression level		-	Mann-Whitney U test	U = 0.000	0.008	SigmaPlot 14.0	Fig. 2a
I3M GLS		-	Two-tailed Student's t-test	t = 10.975	< 0.001	SigmaPlot 14.0	Fig. 2b
1MOI3M GLS		-	Mann-Whitney U test	U = 0.000	< 0.001
I3M GLS	Day 1	Square-root	Two-tailed Student's t-test	t = -4.947	< 0.001	SigmaPlot 14.0	Fig. 2c
	Day 2	-	Generalized least squares	LR = 1.689	0.194	R 3.5.1
	Day 3	-	Two-tailed Student's t-test	t = -1.585	0.13	SigmaPlot 14.0
	Day 4	-	Two-tailed Student's t-test	t = -0.258	0.799	SigmaPlot 14.0
	Day 5	-	Two-tailed Student's t-test	t = 0.365	0.72	SigmaPlot 14.0
1MOI3M GLS	Day 11	-	-	-	-	-
	Day 2	Square-root	Two-tailed Student's t-test	t = -0.483	0.635	SigmaPlot 14.0
	Day 3	-	Two-tailed Student's t-test	t = -3.204	0.005	SigmaPlot 14.0
	Day 4	-	Two-tailed Student's t-test	t = -1.970	0.066	SigmaPlot 14.0
	Day 5	-	Two-tailed Student's t-test	t = 0.651	0.524	SigmaPlot 14.0
2Prop GLS		Log10	Two-tailed Student's t-test	t = -28.769	< 0.001	SigmaPlot 14.0	Fig. 2d
4MSOB GLS		Square-root	Two-tailed Student's t-test	t = -3.630	0.011
4MTB GLS		Log10	Two-tailed Student's t-test	t = -22.118	< 0.001
4OHBenz GLS		Log10	Two-tailed Student's t-test	t = -71.513	< 0.001
Benzyl GLS		Log10	Two-tailed Student's t-test	t = -66.466	< 0.001
2PE GLS		Square-root	Two-tailed Student's t-test	t = -47.387	< 0.001
I3M GLS		Square-root	Two-tailed Student's t-test	t = -55.369	< 0.001
Transport activity		-	One-way ANOVA	F= 30.803	< 0.001	SigmaPlot 14.0	Fig. 2e
Transport activity		Square-root	One-way ANOVA	F= 39.664	< 0.001	SigmaPlot 14.0	Fig. 2f
Glucosides in beetles 30 min after the injection vs. after feeding for one day	2Prop GLS	-	Two-tailed Student's t-test	t = 1.354	0.192	SigmaPlot 14.0	-
	4OHBenz GLS	-	Two-tailed Student's t-test	t = 0.929	0.365
	Salicin	Square-root	Two-tailed Student's t-test	t = 7.307	< 0.001
	Linamarin	-	Mann-Whitney U test	U = 0.000	< 0.001
	Catalpol	Square-root	Two-tailed Student's t-test	t = 3.544	0.002
Glucosides in beetles		-	Generalized least squares	LR = 117.719	< 0.001	R 3.5.1	Fig. 3a
Glucosides in feces		-	Generalized least squares	LR = 52.4334	< 0.001
Bathing saline vs. Malpighian tubules	2Prop GLS	-	Paired two-tailed Student's t-test	t = 4.577	0.003 (FDR-corrected)	SigmaPlot 14.5	Fig. 3b
	4MSOB GLS	-		t = 4.189	0.004 (FDR-corrected)
	4OHBenz GLS	-		t = 3.865	0.006 (FDR-corrected)
	2PE GLS	-		t = 5.858	< 0.001 (FDR-corrected)
	I3M GLS	-		t = 3.446	0.008 (FDR-corrected)
	Salicin	-		t = -3.765	0.006 (FDR-corrected)
	Linamarin	-		t = -4.168	0.004 (FDR-corrected)
	Catalpol	-		t = -4.888	0.002 (FDR-corrected)
Malpighian tubules vs. excretion fluid	2Prop GLS	-		t = 5.492	0.001 (FDR-corrected)
	4MSOB GLS	-		t = 3.250	0.010 (FDR-corrected)
	4OHBenz GLS	-		t = 3.741	0.006 (FDR-corrected)
	2PE GLS	-		t = 6.026	< 0.001 (FDR-corrected)
	I3M GLS	-		t = 0.585	0.571 (FDR-corrected)
	Salicin	-		t = -11.754	< 0.001 (FDR-corrected)
	Linamarin	-		t = -0.746	0.505 (FDR-corrected)
	Catalpol	-		t = 3.543	0.007 (FDR-corrected)
PaGTR5		Log10	Two-tailed Student's t-test	t = 8.711	< 0.001	SigmaPlot 14.0	Fig. 4a
PaGTR6		-	Two-tailed Student's t-test	t = 4.371	0.001	SigmaPlot 14.0
PaGTR7		Square-root	Two-tailed Student's t-test	t = 9.197	< 0.001	SigmaPlot 14.0
PaGTR8		-	Mann-Whitney U test	U = 0.000	0.002	SigmaPlot 14.0
2Prop GLS		-	Two-tailed Student's t-test	t = 2.825	0.011	SigmaPlot 14.0	Fig. 4b
2Prop GLS	Day 2	-	Mann-Whitney U test	U = 39.000	0.427	SigmaPlot 14.0	Fig. 4c
	Day 3	Square-root	Two-tailed Student's t-test	t = -1.656	0.115	SigmaPlot 14.0
	Day 4	Square-root	Two-tailed Student's t-test	t = -2.113	0.049	SigmaPlot 14.0
	Day 5	-	Two-tailed Student's t-test	t = -2.304	0.033	SigmaPlot 14.0
	Day 6	-	Two-tailed Student's t-test	t = -2.933	0.009	SigmaPlot 14.0
PaGTR2		-	Two-tailed Student's t-test	t = -1.546	0.161	SigmaPlot 14.0	Supplementary Figure 3a
PaGTR3		-	Mann-Whitney U test	U = 11.000	0.841
PaGTR9		-	Two-tailed Student's t-test	t = 0.910	0.389
PaGTR10		-	Two-tailed Student's t-test	t = 0.866	0.412
Day 1		-	Two-tailed Student's t-test	t = -1.907	0.073	SigmaPlot 14.0	Supplementary Figure 3b
Day 2		-	Mann-Whitney U test	U = 49.000	0.97
Day 3		-	Two-tailed Student's t-test	t = -0.779	0.446
Day 4		-	Two-tailed Student's t-test	t = 0.114	0.91
Day 5		-	Two-tailed Student's t-test	t = 1.403	0.178
2Prop GLS	Day 1	-	Two-tailed Student's t-test	t = -0.293	0.773	SigmaPlot 14.0	Supplementary Figure 4
	Day 2	-	Two-tailed Student's t-test	t = 0.517	0.612	SigmaPlot 14.0
	Day 3	-	Two-tailed Student's t-test	t = 0.187	0.854	SigmaPlot 14.0
	Day 4	Square-root	Two-tailed Student's t-test	t = 0.897	0.383	SigmaPlot 14.0
	Day 5	-	Two-tailed Student's t-test	t = 0.650	0.524	SigmaPlot 14.0
3MSOP GLS	Day 1	-	Mann-Whitney U test	U = 49.000	0.968	SigmaPlot 14.0
	Day 2	-	Two-tailed Student's t-test	t = -0.231	0.82	SigmaPlot 14.0
	Day 3	-	Two-tailed Student's t-test	t = 0.922	0.369	SigmaPlot 14.0
	Day 4	Square-root	Two-tailed Student's t-test	t = -0.256	0.801	SigmaPlot 14.0
	Day 5	-	Two-tailed Student's t-test	t = -0.500	0.623	SigmaPlot 14.0
4MSOB GLS	Day 1	Square-root	Two-tailed Student's t-test	t = -0.977	0.341	SigmaPlot 14.0
	Day 2	-	Two-tailed Student's t-test	t = -1.215	0.24	SigmaPlot 14.0
	Day 3	Square-root	Two-tailed Student's t-test	t = 0.0495	0.961	SigmaPlot 14.0
	Day 4	Square-root	Two-tailed Student's t-test	t = 0.276	0.786	SigmaPlot 14.0
	Day 5	-	Two-tailed Student's t-test	t = 0.954	0.353	SigmaPlot 14.0
5MSOP GLS	Day 1	-	Two-tailed Student's t-test	t = -1.253	0.226	SigmaPlot 14.0
	Day 2	-	Two-tailed Student's t-test	t = -0.461	0.65	SigmaPlot 14.0
	Day 3	-	Two-tailed Student's t-test	t = -0.105	0.918	SigmaPlot 14.0
	Day 4	-	Two-tailed Student's t-test	t = 0.580	0.57	SigmaPlot 14.0
	Day 5	-	Two-tailed Student's t-test	t = 1.112	0.281	SigmaPlot 14.0
7MSOH GLS	Day 11	-	-	-	-	-
	Day 2	-	Mann-Whitney U test	U = 47.000	0.845	SigmaPlot 14.0
	Day 3	-	Two-tailed Student's t-test	t = -0.176	0.863	SigmaPlot 14.0
	Day 4	-	Mann-Whitney U test	U = 37.500	0.825	SigmaPlot 14.0
	Day 5	-	Mann-Whitney U test	U = 44.000	0.675	SigmaPlot 14.0
8MSOO GLS	Day 11	-	-	-	-	-
	Day 2	-	Mann-Whitney U test	U = 43.000	0.564	SigmaPlot 14.0
	Day 3	-	Mann-Whitney U test	U = 44.000	0.671	SigmaPlot 14.0
	Day 4	-	Mann-Whitney U test	U = 34.000	0.595	SigmaPlot 14.0
	Day 5	-	Mann-Whitney U test	U = 37.500	0.358	SigmaPlot 14.0
4MOI3M GLS	Day 1	-	Two-tailed Student's t-test	t = -2.550	0.02	SigmaPlot 14.0
	Day 2	-	Two-tailed Student's t-test	t = 1.496	0.152	SigmaPlot 14.0
	Day 3	-	Two-tailed Student's t-test	t = -0.217	0.831	SigmaPlot 14.0
	Day 4	-	Two-tailed Student's t-test	t = -0.190	0.851	SigmaPlot 14.0
	Day 5	-	Two-tailed Student's t-test	t = 1.433	0.169	SigmaPlot 14.0
PaGTR9		-	Two-tailed Student's t-test	t = 1.403	0.191	SigmaPlot 14.0	Supplementary Figure 7a
PaGTR10		-	Two-tailed Student's t-test	t = -0.0736	0.943
Day 2		-	Two-tailed Student's t-test	t = 1.367	0.188	SigmaPlot 14.0	Supplementary Figure 7b
Day 3		Square-root	Two-tailed Student's t-test	t = -1.044	0.31
Day 4		-	Two-tailed Student's t-test	t = -1.555	0.137
Day 5		-	Two-tailed Student's t-test	t = 0.181	0.859
Day 6		-	Two-tailed Student's t-test	t = 0.214	0.833
3MSOP GLS	Day 21	-	-	-	-	-	Supplementary Figure 8
	Day 3	-	Two-tailed Student's t-test	t = -1.987	0.062	SigmaPlot 14.0
	Day 4	-	Two-tailed Student's t-test	t = -0.675	0.509	SigmaPlot 14.0
	Day 5	-	Two-tailed Student's t-test	t = 0.762	0.456	SigmaPlot 14.0
	Day 6	-	Two-tailed Student's t-test	t = 0.894	0.383	SigmaPlot 14.0
4MSOB GLS	Day 2	-	Mann-Whitney U test	U = 39.000	0.427	SigmaPlot 14.0
	Day 3	-	Mann-Whitney U test	U = 39.000	0.427	SigmaPlot 14.0
	Day 4	Square-root	Two-tailed Student's t-test	t = -0.261	0.797	SigmaPlot 14.0
	Day 5	Square-root	Two-tailed Student's t-test	t = 0.808	0.43	SigmaPlot 14.0
	Day 6	-	Two-tailed Student's t-test	t = 1.619	0.123	SigmaPlot 14.0
5MSOP GLS	Day 21	-	-	-	-	-
	Day 31	-	-	-	-	-
	Day 41	-	-	-	-	-
	Day 5	-	Mann-Whitney U test	U = 28.500	0.09	SigmaPlot 14.0
	Day 6	-	Two-tailed Student's t-test	t = 1.505	0.15	SigmaPlot 14.0
7MSOH GLS	Day 21	-	-	-	-	-
	Day 31	-	-	-	-	-
	Day 41	-	-	-	-	-
	Day 51	-	-	-	-	-
	Day 61	-	-	-	-	-
8MSOO GLS	Day 21	-	-	-	-	-
	Day 31	-	-	-	-	-
	Day 41	-	-	-	-	-
	Day 51	-	-	-	-	-
	Day 61	-	-	-	-	-
I3M GLS	Day 21	-	-	-	-	-
	Day 3	-	Mann-Whitney U test	U = 24.000	0.043	SigmaPlot 14.0
	Day 4	-	Mann-Whitney U test	U = 33.000	0.211	SigmaPlot 14.0
	Day 5	-	Two-tailed Student's t-test	t = 3.170	0.005	SigmaPlot 14.0
	Day 6	-	Two-tailed Student's t-test	t = 2.440	0.025	SigmaPlot 14.0
4MOI3M GLS	Day 2	-	Two-tailed Student's t-test	t = 2.304	0.033	SigmaPlot 14.0
	Day 3	-	Two-tailed Student's t-test	t = 0.149	0.883	SigmaPlot 14.0
	Day 4	-	Two-tailed Student's t-test	t = -2.835	0.011	SigmaPlot 14.0
	Day 5	-	Two-tailed Student's t-test	t = 3.252	0.004	SigmaPlot 14.0
	Day 6	-	Two-tailed Student's t-test	t = -0.0386	0.97	SigmaPlot 14.0
PaGTR2		Square-root	Two-tailed Student's t-test	t = 9.832	< 0.001	SigmaPlot 14.0	Supplementary Figure 9a
PaGTR3		Log10	Two-tailed Student's t-test	t = 5.679	< 0.001
Accumulation of the ingested glucosinolates		-	Two-tailed Student's t-test	t = -1.365	0.185	SigmaPlot 14.0	Supplementary Figure 9b
1Statistical analysis was not conducted if glucosinolate was only detected in one or two replicates.
