# Supplementary material for: Sugar transporters enable a leaf beetle to accumulate plant defense compounds
Source: Nat Commun. 2021 May 11;12:2658. doi: 10.1038/s41467-021-22982-8 (PMC8113468; doi:10.1038/s41467-021-22982-8)
Supplement: Supplementary file 11 — Source Data [file 41467_2021_22982_MOESM11_ESM.xlsx]

## Sheet: Fig. 1c
	Fold substrate accumulation relative to control cells
Protein	2Prop GLS			4MSOB GLS			4MTB GLS			4OHBenzyl GLS			Benzyl GLS			2PE GLS			I3M GLS			Salicin			Dhurrin			Linamarin			Catalpol			Aucubin
	Replicate 1	Replicate 2	Replicate 3	Replicate 1	Replicate 2	Replicate 3	Replicate 1	Replicate 2	Replicate 3	Replicate 1	Replicate 2	Replicate 3	Replicate 1	Replicate 2	Replicate 3	Replicate 1	Replicate 2	Replicate 3	Replicate 1	Replicate 2	Replicate 3	Replicate 1	Replicate 2	Replicate 3	Replicate 1	Replicate 2	Replicate 3	Replicate 1	Replicate 2	Replicate 3	Replicate 1	Replicate 2	Replicate 3	Replicate 1	Replicate 2	Replicate 3
PaGTR13	1.4058	1.51691	1.4372	9.3238	9.55787	8.77763	7.21207	7.54113	7.29433	2.37877	2.3063	2.22865	1.85482	1.97011	1.69342	2.60976	2.68293	2.5122	1.19465	1.27489	1.20357	1.19632	1.28834	1.19632	0.98617	1.10745	0.941489	1.15695	1.22422	1.19731	1.05028	1.16201	1.07821	1.07817	1.15431	1.04162
PaGTR12	4.05797	1.08454	1.14734	7.29519	2.79714	2.9883	19.3053	15.7952	16.0695	3.98619	0.94478	0.973253	4.12468	1.09906	1.17592	6.09756	3.39024	3.5122	3.36553	0.969539	0.94948	1.1227	1.34356	1.10429	1.01809	1.09149	0.893617	1.1435	1.27803	1.08296	0.882682	0.960894	1.04469	0.977665	1.15431	0.977665
PaGTR11	17.1739	16.1836	16.3768	14.8244	14.0442	14.0052	13.7934	13.053	12.9159	19.2321	18.352	17.8343	17.4979	16.6012	16.7549	13.6341	13.122	13.0488	1.98588	2.00594	1.85661	1.0184	0.96319	0.993865	0.925532	0.868085	0.912766	1.02242	1.0157	1.02242	0.98324	1	0.927374	0.980711	0.974619	1.09036
PaGTR10	4.7343	4.87923	4.61353	1.21326	1.15865	1.14694	2.87934	2.8245	2.79707	1.05867	1.02761	1.06903	1.96755	1.8497	1.85995	1.4439	1.36829	1.37561	1.19688	1.05869	1.11664	1.46012	1.17178	1.28834	1.13298	0.928723	1.10426	1.47309	1.13677	1.33857	2.28492	1.17877	1.30726	2.55838	0.962437	1.19695
PaGTR9	6.18357	6.13527	5.99034	1.39662	1.40442	1.39272	5.53931	5.75868	5.56673	1.2088	1.1415	1.19327	13.7062	13.9624	13.655	9.14634	9.41463	9.21951	2.1107	2.19094	2.10401	1.25767	1.06748	1.07975	1.16809	0.842553	1.00213	1.20404	0.975336	1.16368	1.12291	0.815642	1.18436	1.08426	1.05685	1.10254
PaGTR1	4.08213	3.91304	3.6715	1.31079	1.3303	1.24837	4.68921	4.19561	4.11335	13.1493	12.5022	12.088	41.7592	37.6601	38.4287	8.2439	8	7.53659	44.1308	41.0104	40.7875	1.19632	1.04294	1.23313	1.06915	0.855319	1.01809	1.21076	1.04933	1.19058	1.18436	1.00559	1.0838	1.12386	0.965482	1.14213
PaGTR7	28.9855	28.2609	27.7778	1.3498	1.0065	1.17815	1.36015	1.00091	1.14077	1.77826	1.32528	1.45729	1.54996	1.08625	1.23484	1.56585	1.00732	1.13171	1.82987	1.06092	1.26152	0.91411	1.3865	0.993865	0.839362	1.09149	0.989362	1.0157	1.20404	1.05605	1.19553	1.48045	0.899441	1.01726	1.47107	1.0264
PaGTR6	69.8068	70.0483	63.285	1.24447	1.23277	1.79844	2.04296	2.22669	2.38574	1.14668	1.18292	1.57118	2.69001	2.8181	2.86934	4.58537	4.85366	4.70732	1.19688	1.21694	1.53566	1.28834	1.33742	1.41718	1.08511	1.2	1.17128	1.25112	1.29821	1.26457	1.31844	1.16201	1.92179	1.15736	1.20305	1.91574
PaGTR5	10.4063	11.3875	10.8226	3.23529	3.56401	3.12803	20.0441	20.6064	20.3749	1.56371	1.71718	1.56371	2.53802	2.84697	2.49471	12.6789	13.4027	12.7787	1.58359	1.69605	1.51368	0.778452	0.660091	0.723824	0.6875	0.679167	0.633333	0.852194	0.775982	0.741339	1.14191	0.766075	0.725055	0.946652	0.990919	0.755959
PaGTR8	1.65942	1.6256	1.76329	1.12354	1.15085	1.18986	3.12614	3.01645	3.15356	4.73684	4.6333	4.52977	8.58241	8.55679	8.04441	6.12195	5.92683	6.19512	1.3841	1.42645	1.35067	1.28221	1.22699	1.09202	1.00532	0.982979	0.890426	1.18386	1.1704	1.0426	1.09497	0.955307	1.21788	1.08731	1.1269	1.12386
PaMFS8	1.3439	1.06442	1.76016	1.15917	0.892734	1.83737	1.31312	1.23705	1.50496	1.45656	1.35811	1.74614	1.53609	1.44947	1.79596	1.3228	1.23295	1.53245	1.49848	1.40729	1.52888	0.937785	0.892261	1.17451	0.795833	0.666667	0.8625	0.935335	0.852194	1.06005	0.77051	0.81929	1.02882	0.878547	0.864926	1.03859
PaGTR4	5.55996	5.5005	5.5005	0.809689	0.989619	0.795848	0.92613	1.07166	0.959206	1.05116	1.13224	0.993243	1.03946	1.16651	1.01925	0.908486	1.07072	0.93594	0.820669	1.01824	0.851064	0.760243	0.946889	0.933232	0.604167	0.791667	0.816667	0.775982	0.997691	0.990762	0.701774	1.25277	1.38581	0.912599	1.1748	1.09989
PaGTR3	14.3905	15.8474	13.885	8.61592	7.47405	7.26644	33.7376	34.0684	35.3914	37.3552	39.0927	36.1969	38.691	39.2685	37.2474	23.1864	26.2063	25.9567	35.8663	42.2492	39.8176	1.01517	0.883156	1.10167	0.770833	0.708333	0.841667	0.935335	0.886836	1.10855	0.814856	0.825942	1.52993	0.99773	0.963678	1.35528
PaMFS7	1.42716	1.07929	1.24579	1.07958	0.892734	1.03114	1.55458	1.19405	1.42558	1.26544	0.949807	1.14672	1.40616	1.03946	1.28778	1.85441	1.37022	1.72213	1.53495	1.19757	1.31003	0.860395	0.901366	0.951442	0.716667	0.7625	0.8625	0.831409	0.942263	0.949192	0.825942	1.16408	0.845898	0.895573	1.31782	1.06924
PaGTR2	6.92765	6.89792	7.70069	11.1765	10.9689	11.9377	6.97905	7.0452	7.57442	4.05405	4.19884	4.4305	2.91627	2.76035	3.06064	4.71714	4.71714	5.31614	12.8571	12.2796	13.8602	1.01062	0.937785	1.0607	0.879167	0.945833	1.2625	1.30254	1.24711	1.41339	0.825942	0.762749	0.884701	0.973893	1.13394	1.35528
PaMFS6	0.933598	1.23687	1.04361	0.868512	1.08304	0.948097	0.879824	1.14774	0.975744	0.967181	1.17568	1.01351	0.92974	1.16939	0.987488	0.896007	1.1381	0.963394	0.829787	1.09726	0.887538	1.18361	0.978756	1.09256	1.09167	0.870833	1.09583	1.05312	0.921478	1.03926	5.11086	4.68958	4.14634	4.46084	3.95006	4.49489
PaMFS5	0.538157	1.12983	1.02874	0.550173	1.04152	1.10381	0.486218	1.03197	1.01874	0.55888	1.06274	1.08012	0.600577	1.02214	1.03657	0.569052	1.07321	1.02579	0.534954	1.01824	0.987842	0.823976	0.760243	0.955994	0.85	0.629167	0.745833	0.963048	0.741339	0.893764	1.48559	0.588692	0.933481	1.14756	0.759364	1.10329
PaMFS4	1.06145	1.26957	1.21011	0.99308	1.30796	1.20761	0.929438	0.886439	1.05182	1.0222	0.816602	1.10618	0.926853	0.886429	1.07411	0.983361	0.968386	1.06323	0.945289	0.866261	1.09726	1.08801	1.05159	1.13354	0.925	0.9125	0.9125	0.990762	0.997691	1.00462	0.925721	0.781596	0.985588	1.03178	1.01476	1.34847
PaMFS3	1.03469	1.12686	1.15362	0.930796	1.11765	1.13495	0.932745	1.06836	1.05843	0.990347	1.03958	1.11486	1.02214	1.0539	1.02502	0.945923	1.05824	1.04077	0.93617	1.10942	1.02432	1.01517	0.992413	0.85129	0.966667	0.925	0.891667	0.990762	0.91455	0.859122	0.98337	1.17517	0.930155	1.42679	1.5664	1.3076
PaMFS2	0.820614	0.677899	0.906838	0.685121	0.813149	0.83391	0.883131	0.820287	0.945976	0.75	0.723938	0.860039	0.762271	0.791145	0.877767	0.811148	0.766223	0.90599	0.75076	0.717325	0.81459	1.30653	1.0607	1.20637	1.15	1.07083	1.10833	1.3649	1.32333	1.40647	0.837029	1.19734	1.58537	2.83995	3.02724	3.08173
PaMFS1	1.00496	1.36174	1.28741	0.882353	1.15571	1.0173	1.00551	1.12789	1.04851	1.04826	1.17568	1.05985	1.01347	1.15784	1.03946	1.07072	1.10067	1.09318	0.917933	1.04559	1.00608	1.04249	1.12443	1.10167	0.8875	0.954167	0.970833	1.03926	1.12933	1.06697	0.682927	1.13082	0.812639	1.16118	1.09648	1.12032

## Sheet: Fig. 1d
	Transcripts per 1000 eIF4A
Gene	Foregut				Midgut				Hindgut				Malpighian tubules				Other tissues
	Replicate 1	Replicate 2	Replicate 3	Replicate 4	Replicate 1	Replicate 2	Replicate 3	Replicate 4	Replicate 1	Replicate 2	Replicate 3	Replicate 4	Replicate 1	Replicate 2	Replicate 3	Replicate 4	Replicate 1	Replicate 2	Replicate 3	Replicate 4
PaGTR13	0.0642636	0.0500693	0.0393772	0.0338349	0.345449	0.00699408	0.0151229	2.29043	1.41493	1.13681	0.931482	0.647296	65.3805	95.3468	74.629	95.9207	1.71733	0.172187	0.590492	3.4399
PaGTR12	0.088972	0.223571	0.510982	0.774785	0.2854	0.314648	0.220413	0.492992	1.44163	2.02892	0.405623	0.586411	187.096	159.245	124.098	293.363	2.66791	2.47572	1.36052	10.7831
PaGTR11	0.00806711	0.00353772	0.00584356	0.00553115	0.0743259	0.0950743	0.08105	0.00500366	0.835566	0.910141	0.114301	0.154476	16.5801	13.7977	14.346	18.7254	0.105059	0.132524	0.0331172	0.855774
PaGTR10	0.00549407	0.00132759	0.00142959	0.00657424	0.00453227	0.0132437	0.0118978	0.0243843	0.053375	0.126433	0.0176492	0.0106284	10.4226	12.2361	12.1003	19.2429	0.198688	0.105954	0.0231631	0.625358
PaGTR9	0	2.20171	0.0159086	0.0277335	0.00917841	0.0213156	0.0106234	0.00586764	0.390893	1.23101	0.115335	0.16284	33.7173	59.991	39.8098	55.7882	0.333878	0.277187	0.0248067	1.34808
PaGTR1	0.0459129	0.0552102	0.0439663	0.0425652	0.0891456	0.0854153	0.128133	0.061014	0.365369	0.516985	0.0850618	0.102845	18.8743	20.6601	21.2321	44.6566	0.236089	0.117036	0.0346141	0.509697
PaGTR7	0	0.0191512	0.0275145	0.0269727	0.0395769	0.0397162	0.10037	0.0265626	1.60799	2.69703	0.238732	0.278701	113.1	78.4262	72.0497	119.742	0.742867	1.12175	1.43537	3.89668
PaGTR6	0.0685023	0.194263	0.145722	0.158743	0.223857	0.0935584	0.175843	0.0794375	0.802526	1.35025	0.189693	0.267492	92.8092	65.7459	63.749	122.437	1.10263	1.67197	2.81678	5.26064
PaGTR5	0.00783027	0.0517687	0.00861134	0.0181136	0.0319616	0.172464	0.218604	0.00717721	0.86157	1.11206	0.232944	0.412052	114.923	99.1442	90.6516	327.924	1.14836	1.0023	0.925569	4.2556
PaGTR8	0.0136377	0.01236	0.00965533	0.00845454	0.0467418	0.0635667	0.0893506	0.0878974	0.00533767	0	0.0035435	0.00841421	0.5803	0.116918	0.133678	0.547104	0.020141	0.0103448	0.00558897	0.0105916
PaMFS8	0.263257	0.174143	0.103239	0.0680949	2.01517	1.24097	1.63065	1.37196	0.416129	0.0418054	0.0445878	0.0143561	0.537702	0.637632	0.409924	0.716001	0.150413	0.0172914	0.184401	0.0549245
PaGTR4	0.0190895	0.0218389	0.0259446	0.00806497	0.0113211	0.0134634	0.00613235	0.0306594	0.29085	0.309126	0.857426	0.420156	5.68803	10.1088	6.48981	23.6777	2.61348	2.0346	0.879393	1.4869
PaGTR3	39.9731	47.9999	40.7136	55.7118	0.399728	0.527701	0.35933	0.563483	8.45779	10.1137	12.8026	12.2373	19.3414	8.16337	11.8556	8.43453	43.0524	47.7276	41.8968	37.3642
PaMFS7	0.165169	0.155382	0.0958868	0.157587	0.289699	0.270946	0.276234	0.524479	1.21238	4.33936	0.572724	0.892235	533.834	394.075	416.502	415.148	4.50608	1.89184	2.22997	10.804
PaGTR2	19.2905	23.1237	21.3224	31.0367	1.78348	1.70127	2.12823	1.99561	10.2336	10.4827	12.1848	13.933	3.48688	4.23103	4.20463	3.14556	10.756	11.4039	14.9849	14.7099
PaMFS6	0.647312	0.661468	0.577103	0.346649	0.753375	0.689136	0.929839	0.893964	1.5717	1.83204	1.03753	1.49588	29.9997	35.4279	40.2224	51.0935	1.07519	0.741582	0.87226	1.62315
PaMFS5	0.248127	0.491544	0.32378	0.397275	0.50408	0.410048	0.624144	0.626034	0.618244	1.9725	0.326829	0.315675	282.564	309.464	236.293	386.786	3.78076	3.80207	2.54863	9.88736
PaMFS4	0.101312	0.102406	0.0796086	0.0878244	0.0401468	0.0568678	0.0464941	0.0252649	0.0382907	0.0303207	0.0352208	0.0797285	0.576145	0.624911	0.673822	0.781672	0.14201	0.15384	0.221308	0.113553
PaMFS3	0.0792537	0.0999042	0.110273	0.0527076	0.183234	0.137551	0.0781706	0.250604	2.512	3.68154	2.08312	2.17421	416.39	474.375	555.489	375.193	2.68846	1.51625	6.13491	18.5152
PaMFS2	0.205363	0.0719114	0.076963	0.123185	0.198324	0.262744	0.234142	0.356372	1.97655	4.69253	2.05114	2.27803	349.709	444.706	394.171	508.974	3.83071	1.7751	2.66019	9.8983
PaMFS1	1.33229	2.11442	1.1909	1.43404	7.57138	7.40817	6.71032	5.73774	3.72482	4.01996	3.70995	3.6776	10.6247	6.18972	10.0078	6.42036	4.03596	3.74672	4.20406	3.56135

## Sheet: Fig. 1e
	Transcripts per 1000 eIF4A
Gene	Proximal			Central			Distal
	Replicate 1	Replicate 2	Replicate 3	Replicate 1	Replicate 2	Replicate 3	Replicate 1	Replicate 2	Replicate 3
PaGTR13	6.14225	5.91199	6.62511	181.611	171.996	128.931	494.98	363.963	279.333
PaGTR12	1013.95	690.655	366.486	907.726	561.185	384.333	80.659	135.685	17.0164
PaGTR11	278.283	155.956	90.7834	78.328	48.6403	17.9467	1.59246	1.5186	1.44626
PaGTR10	120.871	88.8614	58.9173	125.546	103.398	62.2832	13.446	13.5646	2.56018
PaGTR9	488.951	297.952	209.546	141.842	106.055	61.2365	1.45853	2.21803	0.554337
PaGTR1	295.589	245.285	195.962	80.3036	70.1329	42.9994	0.595871	0.956106	0.737406
PaGTR7	727.457	599.43	402.103	204.158	237.346	110.787	11.8754	17.7353	5.58416
PaGTR6	146.261	115.803	69.0475	198.035	152.625	95.8893	32.292	29.1313	14.0413
PaGTR5	1066.57	950.51	501.748	488.631	467.741	266.116	31.0957	22.8471	8.27607
PaGTR8	0.00192024	0.0103774	0.0016763	0.0071877	0.00275835	0.00132223	0.0546726	0.03771	0.0326615
PaMFS8	3.69532	2.4567	2.46374	6.74267	5.34618	3.78482	9.72005	6.4718	4.71739
PaGTR4	0.537184	0.356799	0.266873	0.847704	0.773938	0.568015	574.009	402.903	112.703
PaGTR3	173.591	155.269	97.6871	133.129	109.069	64.6213	7.49816	5.74137	3.86009
PaMFS7	465.099	396.423	374.593	773.447	624.352	581.309	649.517	515.811	417.573
PaGTR2	4.03977	4.12392	3.55666	5.39679	6.49642	4.44805	4.87741	3.98161	3.79438
PaMFS6	508.447	319.497	172.75	10.0452	15.1472	8.41617	6.24255	9.91398	6.04601
PaMFS5	446.552	529.837	437.91	406.683	524.161	449.874	56.5965	94.8311	56.4809
PaMFS4	0.264489	0.349107	0.449876	0.154653	0.178661	0.231523	0.0696663	0.0966375	0.128142
PaMFS3	203.955	313.587	290.761	470.029	794.755	735.777	484.567	850.539	908.149
PaMFS2	693.439	763.161	598.939	836.229	827.952	783.368	526.473	600.824	558.072
PaMFS1	2.21199	2.50615	2.03811	3.07488	3.57008	3.18602	4.93137	9.16981	7.94945

## Sheet: Fig. 2a
	Transcripts per 1000 eIF4A
Replicate	dsIMPI	dsPaGTR1
1	4.07843	0.292703
2	4.80413	0.359956
3	4.42558	0.212956
4	3.98201	0.436501
5	1.74071	0.383019

## Sheet: Fig. 2b
	nmol sequestered glucosinolate per beetle
Treatment	I3M GLS										1MOI3M GLS
	Replicate 1	Replicate 2	Replicate 3	Replicate 4	Replicate 5	Replicate 6	Replicate 7	Replicate 8	Replicate 9	Replicate 10	Replicate 1	Replicate 2	Replicate 3	Replicate 4	Replicate 5	Replicate 6	Replicate 7	Replicate 8	Replicate 9	Replicate 10
dsIMPI	2.2253	2.595	2.2707	2.9758	3.597	3.202	2.4219	2.8958	2.7356	3.3764	0.0174	0.0251	0.0196	0.0279	0.0448	0.0289	0.0213	0.0221	0.0266	0.0251
dsPaGTR1	0.4166	0.8277	1.1704	1.2037	1.0446	0.9432	0.4488	1.0133	1.2559	0.6666	0	0.00321	0.0032	0.00583	0.00482	0.00471	0.00494	0.00427	0.00772	0.00499

## Sheet: Fig. 2c
	nmol excreted glucosinolate per beetle
	I3M GLS																				1MOI3M GLS
Time (day)	dsIMPI										dsPaGTR1										dsIMPI										dsPaGTR1
	Replicate 1	Replicate 2	Replicate 3	Replicate 4	Replicate 5	Replicate 6	Replicate 7	Replicate 8	Replicate 9	Replicate 10	Replicate 1	Replicate 2	Replicate 3	Replicate 4	Replicate 5	Replicate 6	Replicate 7	Replicate 8	Replicate 9	Replicate 10	Replicate 1	Replicate 2	Replicate 3	Replicate 4	Replicate 5	Replicate 6	Replicate 7	Replicate 8	Replicate 9	Replicate 10	Replicate 1	Replicate 2	Replicate 3	Replicate 4	Replicate 5	Replicate 6	Replicate 7	Replicate 8	Replicate 9	Replicate 10
1	0.0298	0.0862	0.153	0.0283	0.0183	0.1526	0.0324	0.0961	0.1379	0.0147	0.3911	0.1741	0.0774	0.3291	0.5941	0.3548	0.5606	0.1726	0.2113	0.4386	0	0	0	0.0010537	0	0	0	0	0	0	0.0010985	0.0012092	0	0.0028617	0.0033099	0.0025024	0.0035754	0.0016997	0.0011807	0.0036042
2	0.2544	0.2299	0.2267	0.0436	0.0799	0.2493	0.6933	0.4202	0.2662	0.223	0.459	0.3629	0.389	0.3665	0.3725	0.4056	0.3851	0.2103	0.2088	0.3251	0.001494	0.0022876	0.0038304	0.0028901	0.0016207	0.0012744	0.0091064	0.0031882	0.0014277	0	0.0049127	0.0040701	0.0030102	0.0053259	0.0032449	0.0035527	0.0028166	0	0.0013718	0.0023203
3	0.2446	0.3407	0.4001	0.2042	0.1339	0.3067	0.3096	0.2641	0.5041	0.2479	0.4019	0.3476	0.2536	0.2728	0.4708	0.4779	0.3723	0.3495	0.2054	0.575	0	0.0042104	0.0022958	0.0018007	0.0022882	0.0010576	0.002116	0.0010998	0.0031645	0.0025706	0.0044045	0.0042541	0.0019838	0.001998	0.0048555	0.004668	0.0031423	0.0036994	0.0036322	0.0036784
4	0.3023	0.3079	0.5691	0.3592	0.23	0.6811	0.3039	0.2547	0.2149		0.491	0.4346	0.3999	0.2082	0.4681	0.2298	0.5405	0.2532	0.3535		0.0028083	0.0039598	0.0033114	0.0023785	0.0010134	0.0037004	0.0020854	0.0028035	0.0020386		0.0044396	0.0037408	0.0031347	0.0032863	0.0034809	0.0033854	0.0046804	0.0023168	0.0026705
5	0.3181	0.3377	0.6011	0.2732	0.3315	0.5422	0.5193	0.0734	0.2607	0.2661	0.5224	0.5692	0.2897	0.0886	0.201	0.3245	0.3842	0.1952	0.5253	0.1545	0.0022251	0.0051177	0.0028739	0.0032616	0.0032646	0.0039281	0.0024485	0	0.0022289	0.0036243	0.0044258	0.0035908	0.0029545	0	0.0019947	0.0038151	0.0047618	0.002717	0	0

## Sheet: Fig. 2d
	pmol glucosinolate oocyte-1 h-1
Treatment	2Prop GLS				4MSOB GLS				4MTB GLS				4OHBenz GLS				Benzyl GLS				2PE GLS				I3M GLS
	Replicate 1	Replicate 2	Replicate 3	Replicate 4	Replicate 1	Replicate 2	Replicate 3	Replicate 4	Replicate 1	Replicate 2	Replicate 3	Replicate 4	Replicate 1	Replicate 2	Replicate 3	Replicate 4	Replicate 1	Replicate 2	Replicate 3	Replicate 4	Replicate 1	Replicate 2	Replicate 3	Replicate 4	Replicate 1	Replicate 2	Replicate 3	Replicate 4
H2O	0.012772	0.012772	0.0101764	0.0101764	0.008549	0.0074675	0.0096202	0.0042745	0.015038	0.0090537	0.012051	0.018128	0.0068907	0.0091361	0.0091773	0.009167	0.018746	0.021836	0.012463	0.015656	0.021836	0.018437	0.018334	0.018334	0.01339	0.01339	0.01339	0.023381
PaGTR1	0.65405	0.42745	0.53457	0.39655	0.015965	0.016068	0.032033	0.016068	0.65199	0.65405	0.52427	0.47071	2.2042	2.472	2.1836	2.1527	69.834	72.924	64.375	63.963	1.9776	2.1424	1.8952	1.7922	56.341	61.697	53.869	52.633

## Sheet: Fig. 2e
	pmol I3M GLS oocyte-1 min-1
Replicate	pH 5	pH 6	pH 7	pH 8
1	1.36075	2.35388	1.35495	0.7521
2	1.52268	2.13812	1.35341	0.883287
3	0.892083	1.80407	1.42466	0.66551
4	1.41305	1.9812	1.44152	0.852636

## Sheet: Fig. 2f
	pmol I3M GLS oocyte-1 min-1
Replicate	Control	CCCP	Nigericin	Valinomycin
1	3.99339	1.18233	1.86416	4.51519
2	4.05045	1.01617	1.60952	3.96495
3	4.60729	0.84632	1.82676	2.69038
4	3.82325	0.80296	2.91136	4.14822

## Sheet: Fig. 2g
	μM I3M GLS in oocyte
Replicate	5 min	10 min	20 min	30 min	45 min	60 min	120 min	180 min	240 min
1	18.2546	33.5096	62.0077	58.1069	65.3598	113.629	178.449	218.485	207.17
2	17.4892	33.2214	59.3519	56.2752	75.3181	100.785	171.55	259.439	213.542
3	18.7972	38.0303	58.0397	59.5067	70.6863	98.455	162.327	196.071	213.717
4	17.1409	31.1149	54.2822	63.9037	72.5972	105.567	142.46	181.174	223.364

[truncated: 14 more sheets: Fig. 2h, Fig. 3a, Fig. 3b, Fig. 4a, Fig. 4b, Fig. 4c, Supplementary Figure 3a, Supplementary Figure 3b, Supplementary Figure 4, Supplementary Figure 7a, Supplementary Figure 7b, Supplementary Figure 8, Supplementary Figure 9a, Supplementary Figure 9b]
